# Supplementary material for: Somatic Maintenance Resources in the Honeybee Worker Fat Body Are Distributed to Withstand the Most Life-Threatening Challenges at Each Life Stage
Source: PLoS One. 2013 Aug 5;8(8):e69870. doi: 10.1371/journal.pone.0069870 (PMC3734224; doi:10.1371/journal.pone.0069870)
Supplement: Table S1 — Expressed genes in each of the clusters from the hierarchical clustering displayed in figure 2. (XLSX) [file pone.0069870.s003.xlsx]

## Sheet: Ark1
Clusters from unsupervised hierarchical clustering, natural groups only
C1	contig no	protein GI accession	"Gene name"	"Gene Descr"	"Protein num"	"Protein name [organism reported by protein database]"	"Organism reported by NCBI"	Entrez GeneID	"GENE_SYMBOL"	"Drosophila ID"	"Flybase ID"	GO annotation
0	384	48139777	LOC409984	similar to CG31855-PA	XP_393473.1	PREDICTED: similar to CG31855-PA [Apis mellifera]	Apis mellifera	409984	GB11640,LOC409984,	CG31855	FBgn0051855	Ubiquitin
1	430	66510403	Tango7	transport and golgi organization 7	XP_393333.2	PREDICTED: similar to CG8309-PA [Apis mellifera]	Apis mellifera	409842	GB13583,LOC409842,	CG8309	FBgn0033902	Cell growth and development
2	1418	48102954	LOC409308	similar to SUMO (ubiquitin-related) homolog family member (smo-1)	XP_392826.1	PREDICTED: similar to SUMO (ubiquitin-related) homolog family member (smo-1) [Apis mellifera]	Apis mellifera	409308	GB19379,LOC409308,	CG4494	FBgn0026170	Cell growth and development
3	1718	66521713	Aats-gly	glycyl-tRNA synthetase	XP_391940.2	PREDICTED: similar to Glycyl-tRNA synthetase CG6778-PB, isoform B [Apis mellifera]	Apis mellifera	408392	GB13467,LOC408392,	CG6778	FBgn0027088	Protein metabolism, processing, stability, maitenance and repair
4	1777	66510919	mle	dosage compensation regulator maleless	XP_396525.2	PREDICTED: similar to maleless CG11680-PA, isoform A [Apis mellifera]	Apis mellifera	413074	GB14139,LOC413074,	CG11680	FBgn0002774	Determination of adult lifespan
5	1819	66535555	Mcm5	minichromosome maintenance 5	XP_624292.1	PREDICTED: similar to Minichromosome maintenance 5 CG4082-PA [Apis mellifera]	Apis mellifera	551903	GB12920,LOC551903,	CG4082	FBgn0017577	Chromosome maitenance
6	1831	66540009	LOC552056	eukaryotic translation initiation factor 3 subunit L	XP_624438.1	PREDICTED: similar to CG5642-PA [Apis mellifera]	Apis mellifera	552056	GB11201,LOC552056,	CG5642	FBgn0036258	Translation
7	1901	110763401	MLH1	mutL homolog 1, colon cancer, nonpolyposis type 2 (E. coli)	XP_001120100.1	PREDICTED: similar to MutL protein homolog 1 [Apis mellifera]	Apis mellifera	724296	GB17468,LOC724296,	CG11482	FBgn0011659	DNA binding, metabolism, replication and repair
8	2194	110748774	LOC724331	similar to CG12750-PA	XP_001120152.1	PREDICTED: similar to CG12750-PA [Apis mellifera]	Apis mellifera	724331	GB18149,LOC724331,	CG12750	FBgn0086707	Transcription
9	2215	66519699	CYLD	cylindromatosis	XP_393824.2	PREDICTED: similar to CYLD CG5603-PD, isoform D isoform 1 [Apis mellifera]	Apis mellifera	410344	GB19483,LOC410344,	CG5603	FBgn0032210	Immune defence, xenobiotic metabolism, stress response
10	2545	110760467	fab1	1-phosphatidylinositol-3-phosphate 5-kinase	XP_393666.3	PREDICTED: similar to phosphatidylinositol-3-phosphate/phosphatidylinositol 5-kinase, type III isoform 2 [Apis mellifera]	Apis mellifera	410183	GB10702,LOC410183,	CG6355	FBgn0028741	Kinase
11	3079	66554764	LOC409521	similar to hsp70-interacting protein	XP_393027.2	PREDICTED: similar to hsp70-interacting protein [Apis mellifera]	Apis mellifera	409521	GB15809,LOC409521,	CG10973	FBgn0036306	Chaperone
12	3100	48095215	LOC410907	similar to CG6876-PA	XP_394383.1	PREDICTED: similar to CG6876-PA isoform 1 [Apis mellifera]	Apis mellifera	410907	GB18617,LOC410907,	CG6876	FBgn0036487	Transcription
13	3115	66509463	LOC412286	similar to CG7842-PA	XP_395747.2	PREDICTED: similar to CG7842-PA [Apis mellifera]	Apis mellifera	412286	GB17893,LOC412286,	CG7842	FBgn0036691	Lipid, phospholipid, fatty acid metabolism and fatty acid beta oxidation
14	3612	110756386	LOC724513	similar to Zinc finger protein 43 (Zinc protein HTF6) (Zinc finger protein KOX27)	XP_001120386.1	PREDICTED: similar to Zinc finger protein 43 (Zinc protein HTF6) (Zinc finger protein KOX27) [Apis mellifera]	Apis mellifera	724513	GB20007,LOC724513,			Transcription
15	3970	66530430	LOC413957	similar to WD repeat domain 24	XP_397394.2	PREDICTED: similar to WD repeat domain 24 [Apis mellifera]	Apis mellifera	413957	GB11748,LOC413957,			Signaling
16	4316	110758931	Ets97D-like	Ets at 97D ortholog	XP_394741.3	PREDICTED: similar to Ets at 97D CG6338-PA [Apis mellifera]	Apis mellifera	411268	GB12455,LOC411268,	CG6338	FBgn0004510	DNA binding, metabolism, replication and repair
17	4330	110766934	LOC552293	similar to CG9864-PA	XP_624672.2	PREDICTED: similar to CG9864-PA [Apis mellifera]	Apis mellifera	552293	GB18371,LOC552293,	CG9864	FBgn0034490	Transport
18	4547	110749768	LOC408580	similar to ligatin	XP_392122.3	PREDICTED: similar to ligatin [Apis mellifera]	Apis mellifera	408580	GB10950,LOC408580,			Translation
19	4880	66500178	LOC412144	similar to solute carrier family 39 (zinc transporter), member 13	XP_395608.2	PREDICTED: similar to solute carrier family 39 (zinc transporter), member 13 [Apis mellifera]	Apis mellifera	412144	GB12620,LOC412144,	CG7816	FBgn0039714	Binding
20	4885	66501046	Xpac	xeroderma pigmentosum group A-like	XP_395702.2	PREDICTED: similar to Xeroderma pigmentosum group A-like CG6358-PA [Apis mellifera]	Apis mellifera	412240	GB14782,LOC412240,	CG6358	FBgn0004832	DNA binding, metabolism, replication and repair
21	5639	110757430	Cdk7	cyclin-dependent kinase 7	XP_395800.3	PREDICTED: similar to Cyclin-dependent kinase 7 CG3319-PA [Apis mellifera]	Apis mellifera	412339	GB12759,LOC412339,	CG3319	FBgn0015617	Kinase
22	5675	110767185	LOC413984	similar to Polycomb group RING finger protein 4 (Polycomb complex protein BMI-1)	XP_397419.3	PREDICTED: similar to Polycomb group RING finger protein 4 (Polycomb complex protein BMI-1) [Apis mellifera]	Apis mellifera	413984	GB12807,LOC413984,			Ubiquitin
23	5885	110749234	LOC551620	similar to CG8877-PA	XP_624014.2	PREDICTED: similar to CG8877-PA [Apis mellifera]	Apis mellifera	551620	GB18354,LOC551620,	CG8877	FBgn0033688	Autophagy, apoptosis and cell death
24	5929	110762794	LOC551439	similar to CG11596-PA, isoform A	XP_623835.2	PREDICTED: similar to CG11596-PA, isoform A [Apis mellifera]	Apis mellifera	551439	GB11646,LOC551439,	CG11596	FBgn0023522	Unknown function
25	6616	110751124	LOC552074	similar to CG17034-PD, isoform D	XP_624455.2	PREDICTED: similar to CG17034-PD, isoform D [Apis mellifera]	Apis mellifera	552074	GB15437,LOC552074,	CG17034	FBgn0259221	Energy
26	6638	110756461	LOC409206	similar to NHL (ring finger b-box coiled coil) domain containing family member (nhl-3)	XP_392730.3	PREDICTED: similar to NHL (ring finger b-box coiled coil) domain containing family member (nhl-3) [Apis mellifera]	Apis mellifera	409206	GB18027,LOC409206,			Transcription
27	6640	110756639	LOC409382	similar to thyroid hormone receptor interactor 12	XP_392897.3	PREDICTED: similar to thyroid hormone receptor interactor 12 [Apis mellifera]	Apis mellifera	409382	GB12788,LOC409382,			Pathways and hormones
28	7226	110749022	LOC410070	similar to Stretchin-Mlck CG18255-PA, isoform A	XP_393557.3	PREDICTED: similar to Stretchin-Mlck CG18255-PA, isoform A [Apis mellifera]	Apis mellifera	410070	GB13282,LOC410070,	CG18255	FBgn0013988	Immune defence, xenobiotic metabolism, stress response
29	7296	110755222	LOC410940	similar to DNA topoisomerase 2-binding protein 1 (DNA topoisomerase II-binding protein 1) (DNA topoisomerase IIbeta-binding protein 1) (TopBP1)	XP_394416.3	PREDICTED: similar to DNA topoisomerase 2-binding protein 1 (DNA topoisomerase II-binding protein 1) (DNA topoisomerase IIbeta-binding protein 1) (TopBP1) [Apis mellifera]	Apis mellifera	410940	GB18302,LOC410940,			DNA binding, metabolism, replication and repair
30	7314	110756867	Pez	protein tyrosine phosphatase Pez	XP_392377.2	PREDICTED: similar to Pez CG9493-PA [Apis mellifera]	Apis mellifera	408846	GB12803,LOC408846,	CG9493	FBgn0031799	Protein metabolism, processing, stability, maitenance and repair
31	7641	110756031	LOC725012	similar to zinc finger protein 93 homolog	XP_001120914.1	PREDICTED: similar to zinc finger protein 93 homolog [Apis mellifera]	Apis mellifera	725012	GB10829,LOC725012,			Binding
32	7690	66529200	Ppt1	palmitoyl-protein thioesterase 1	XP_624056.1	PREDICTED: similar to Palmitoyl Protein Thioesterase family member (ppt-1), partial [Apis mellifera]	Apis mellifera	551664	GB17595,LOC551664,	CG12108	FBgn0030057	Determination of adult lifespan
33	7999	110757765	Haspin	serine/threonine-protein kinase haspin-like protein	XP_624666.2	PREDICTED: similar to Putative serine/threonine-protein kinase Haspin homolog [Apis mellifera]	Apis mellifera	552287	GB13461,LOC552287,	CG40080	FBgn0046706	Kinase
34	8324	66509659	LOC412488	similar to CG11164-PA	XP_395945.2	PREDICTED: similar to CG11164-PA [Apis mellifera]	Apis mellifera	412488	GB16689,LOC412488,	CG11164	FBgn0030507	Transcription
35	9121	66523552	Bap55	brahma associated protein 55kd	XP_625202.1	PREDICTED: similar to Brahma associated protein 55kD CG6546-PA [Apis mellifera]	Apis mellifera	552824	GB14337,LOC552824,	CG6546	FBgn0025716	Motor proteins and muscle
36	9245	110749252	LOC410061	similar to CG33249-PA	XP_393548.3	PREDICTED: similar to CG33249-PA [Apis mellifera]	Apis mellifera	410061	GB17737,LOC410061,	CG33249	FBgn0259166	Membrane
37	9289	66523779	Orc4	origin recognition complex subunit 4	XP_625030.1	PREDICTED: similar to Origin recognition complex subunit 4 CG2917-PA [Apis mellifera]	Apis mellifera	552652	GB10431,LOC552652,	CG2917	FBgn0023181	DNA binding, metabolism, replication and repair
38	9336	110757496	RpI1	RNA polymerase I subunit	XP_001121092.1	PREDICTED: similar to RNA polymerase I subunit CG10122-PA [Apis mellifera]	Apis mellifera	725216	GB12611,LOC725216,	CG10122	FBgn0019938	Translation
39	9533	66515291	LOC411293	similar to CG6769-PA	XP_394767.2	PREDICTED: similar to CG6769-PA isoform 1 [Apis mellifera]	Apis mellifera	411293	GB16154,LOC411293,	CG6769	FBgn0030878	Binding
40	9596	110759987	LOC551270	similar to CG5222-PA	XP_623665.2	PREDICTED: similar to CG5222-PA, partial [Apis mellifera]	Apis mellifera	551270	GB17725,LOC551270,	CG5222	FBgn0036570	Transcription
41	9600	110760364	Tap42	two A-associated protein of 42kDa	XP_001121115.1	PREDICTED: similar to Two A-associated protein of 42kDa CG31852-PA [Apis mellifera]	Apis mellifera	725242	GB15132,LOC725242,	CG31852	FBgn0051852	Immune defence, xenobiotic metabolism, stress response
42	9706	66561734	LOC552291	similar to disc proliferation abnormal CG1616-PA	XP_624670.1	PREDICTED: similar to disc proliferation abnormal CG1616-PA, partial [Apis mellifera]	Apis mellifera	552291	GB20008,LOC552291,	CG1616	FBgn0015929	DNA binding, metabolism, replication and repair
43	11344	110756661	LOC410109	similar to ubiquitin specific protease 34	XP_393596.3	PREDICTED: similar to ubiquitin specific protease 34 [Apis mellifera]	Apis mellifera	410109	GB13657,LOC410109,			Cell growth and development
44	12379	110758832	LOC725556	similar to carnitine deficiency-associated gene expressed in ventricle 1	XP_001121388.1	PREDICTED: similar to carnitine deficiency-associated gene expressed in ventricle 1 [Apis mellifera]	Apis mellifera	725556	GB18781,LOC725556,			Transport
45	12981	110762512	mRpS33	mitochondrial ribosomal protein S33	XP_001121447.1	PREDICTED: similar to mitochondrial ribosomal protein S33 CG10406-PA [Apis mellifera]	Apis mellifera	725620	GB16493,LOC725620,	CG10406	FBgn0038426	Mitochondria and mitochondrial ribosomal proteins
46	13000	110751151	LOC551689	nucleolar protein 6	XP_624080.2	PREDICTED: similar to nucleolar RNA-associated protein long isoform, partial [Apis mellifera]	Apis mellifera	551689	GB10164,LOC551689,	CG12785	FBgn0261286	Transcription
47	13038	110757714	LOC725631	similar to CG3585-PA	XP_001121460.1	PREDICTED: similar to CG3585-PA, partial [Apis mellifera]	Apis mellifera	725631	GB17532,LOC725631,	CG3585	FBgn0023458	Unknown function
48	13347	48141770	LOC410079	hypothetical LOC410079	XP_393566.1	PREDICTED: hypothetical protein isoform 1 [Apis mellifera]	Apis mellifera	410079	GB12264,LOC410079,			Unknown function
49	13628	110760006	LOC725685	hypothetical protein LOC725685	XP_001121502.1	PREDICTED: hypothetical protein [Apis mellifera]	Apis mellifera	725685	GB18758,LOC725685,			Unknown function
50	13641	66518990	LOC413087	similar to CG3808-PA	XP_396538.2	PREDICTED: similar to CG3808-PA [Apis mellifera]	Apis mellifera	413087	GB14708,LOC413087,	CG3808	FBgn0036838	Translation
51	13664	110763954	LOC725692	similar to Poly(ADP-ribose) glycohydrolase CG2864-PA	XP_001121509.1	PREDICTED: similar to Poly(ADP-ribose) glycohydrolase CG2864-PA [Apis mellifera]	Apis mellifera	725692	LOC725692,	CG2864	FBgn0023216	Energy
52	14333	110763461	LOC725755	nucleolar complex protein 3 homolog	XP_001121564.1	PREDICTED: similar to CG1234-PA [Apis mellifera]	Apis mellifera	725755	GB15973,LOC725755,	CG1234	FBgn0037489	Membrane
53	14650	110761543	cdc2c	cell division control protein 2 cognate	XP_393450.3	PREDICTED: similar to cyclin-dependent kinase 2 [Apis mellifera]	Apis mellifera	409959	GB17783,LOC409959,	CG10498	FBgn0004107	Cell growth and development
54	15311	66517504	TfIIEalpha	transcription factor IIEalpha	XP_395253.2	PREDICTED: similar to Transcription factor IIE CG10415-PA [Apis mellifera]	Apis mellifera	411786	GB17516,LOC411786,	CG10415	FBgn0015828	Translation
55	16385	110756777	flfl	serine/threonine-protein phosphatase 4 regulatory subunit 3	XP_393542.2	PREDICTED: similar to falafel CG9351-PA, isoform A [Apis mellifera]	Apis mellifera	410056	GB14118,LOC410056,	CG9351	FBgn0024555	Pathways and hormones
56	16702	110755050	LOC725989	similar to Serine/threonine-protein phosphatase 2A regulatory subunit B (PP2A, subunit B, PR53 isoform) (Phosphotyrosyl phosphatase activator) (PTPA)	XP_001121771.1	PREDICTED: similar to Serine/threonine-protein phosphatase 2A regulatory subunit B (PP2A, subunit B, PR53 isoform) (Phosphotyrosyl phosphatase activator) (PTPA) [Apis mellifera]	Apis mellifera	725989	GB14073,LOC725989,	CG3289	FBgn0016698	Protein metabolism, processing, stability, maitenance and repair
57	18434	110759411	msl-3	male-specific lethal 3	XP_001121900.1	PREDICTED: similar to male-specific lethal 3-like 1 isoform d [Apis mellifera]	Apis mellifera	726137	GB19559,LOC726137,	CG8631	FBgn0002775	Chromosome maitenance
58	19148	110765936	Socs-5	suppressor of cytokine signaling 5	XP_624419.2	PREDICTED: similar to Suppressor of cytokine signaling 5 (SOCS-5) (Cytokine-inducible SH2-containing protein 5) (Cytokine-inducible SH2 protein 6) (CIS-6) [Apis mellifera]	Apis mellifera	552036	GB18949,SOCS-5,			Cell growth and development
59	19477	110764937	Nup154	nucleoporin 154	XP_396174.3	PREDICTED: similar to Nup154 CG4579-PA, isoform A [Apis mellifera]	Apis mellifera	412721	GB14727,LOC412721,	CG4579	FBgn0021761	Membrane
60	19772	66514510	LOC551781	pre-rRNA-processing protein TSR1 homolog	XP_624169.1	PREDICTED: similar to CG7338-PA [Apis mellifera]	Apis mellifera	551781	GB15859,LOC551781,	CG7338	FBgn0037073	Transcription
61	21441	110758031	LOC726358	similar to huntingtin	XP_001122101.1	PREDICTED: similar to huntingtin [Apis mellifera]	Apis mellifera	726358	GB18618,LOC726358,	CG10971	FBgn0036309	Cell growth and development
62	21500	110765946	LOC726368	similar to zinc finger protein 658	XP_001122111.1	PREDICTED: similar to zinc finger protein 658 [Apis mellifera]	Apis mellifera	726368	GB13911,LOC726368,			Binding
63	22100	110757153	LOC726398	similar to CG33229-PA	XP_001122140.1	PREDICTED: similar to CG33229-PA [Apis mellifera]	Apis mellifera	726398	GB16101,LOC726398,	CG33229	FBgn0053229	Unknown function
64	23353	66499433	csul	protein arginine N-methyltransferase 5	XP_394141.2	PREDICTED: similar to protein arginine methyltransferase 5 isoform a isoform 1 [Apis mellifera]	Apis mellifera	410664	GB15747,LOC410664,	CG3730	FBgn0015925	Transcription
65	23354	110749086	LOC413055	similar to zinc finger protein 485	XP_396506.3	PREDICTED: similar to zinc finger protein 485 [Apis mellifera]	Apis mellifera	413055	GB10271,LOC413055,			Binding
66	23718	110760920	HEATR1	HEAT repeat containing 1	XP_393800.3	PREDICTED: similar to HEAT repeat-containing protein 1 (Protein BAP28) [Apis mellifera]	Apis mellifera	410319	GB16832,LOC410319,	CG10805	FBgn0086451	Translation
67	24512	66560031	LOC551841	dolichyl pyrophosphate Glc1Man9GlcNAc2 alpha-1,3-glucosyltransferase-like protein	XP_624229.1	PREDICTED: similar to Probable dolichyl pyrophosphate Glc1Man9GlcNAc2 alpha-1,3-glucosyltransferase (Dolichyl-P-Glc:Glc1Man9GlcNAc2-PP-dolichyl glucosyltransferase) (Asparagine-linked glycosylation protein 8 homolog) [Apis mellifera]	Apis mellifera	551841	GB14100,LOC551841,	CG4542	FBgn0029906	Energy
68	25087	110763861	LOC552481	similar to CG12659-PB	XP_624857.2	PREDICTED: similar to CG12659-PB [Apis mellifera]	Apis mellifera	552481	GB16679,LOC552481,	CG12659	FBgn0040929	Unknown function
69	25856	66560042	ric8a	synembryn	XP_395308.2	PREDICTED: similar to ric8a CG15797-PA [Apis mellifera]	Apis mellifera	411841	GB13144,LOC411841,	CG15797	FBgn0028292	Protein metabolism, processing, stability, maitenance and repair
70	26127	110756587	LOC552748	similar to histone aminotransferase 1	XP_625126.2	PREDICTED: similar to histone aminotransferase 1 [Apis mellifera]	Apis mellifera	552748	GB15432,LOC552748,	CG2051	FBgn0037376	Histone
71	33151	110763894	LOC726888	similar to Codanin-1	XP_001122604.1	PREDICTED: similar to Codanin-1, partial [Apis mellifera]	Apis mellifera	726888	GB14173,LOC726888,			Membrane
72	33579	66558033	rnh1	ribonuclease H1	XP_395566.2	PREDICTED: similar to Ribonuclease H1 (RNase H1) (Ribonuclease H type II) [Apis mellifera]	Apis mellifera	412100	GB16815,LOC412100,	CG8729	FBgn0023171	Transcription
73	33895	110766371	LOC726906	similar to CG7044-PA	XP_001122623.1	PREDICTED: similar to CG7044-PA [Apis mellifera]	Apis mellifera	726906	GB19162,LOC726906,	CG7044	FBgn0038854	Binding
74	34181	66507692	LOC550920	similar to Cell division cycle protein 16 homolog (CDC16Hs) (Anaphase promoting complex subunit 6) (APC6) (Cyclosome subunit 6)	XP_623316.1	PREDICTED: similar to Cell division cycle protein 16 homolog (CDC16Hs) (Anaphase promoting complex subunit 6) (APC6) (Cyclosome subunit 6) [Apis mellifera]	Apis mellifera	550920	GB18057,LOC550920,	CG6759	FBgn0025781	Cell growth and development
75	40651	110765879	LOC727060	hypothetical protein LOC727060	XP_001122773.1	PREDICTED: hypothetical protein [Apis mellifera]	Apis mellifera	727060	LOC727060,			Unknown function
76	40987	110765881	LOC727069	hypothetical protein LOC727069	XP_001122782.1	PREDICTED: hypothetical protein [Apis mellifera]	Apis mellifera	727069	LOC727069,			Unknown function
77	43672	66535303	LOC411410	similar to CG1472-PA	XP_394884.2	PREDICTED: similar to CG1472-PA, partial [Apis mellifera]	Apis mellifera	411410	GB19737,LOC411410,	CG1472	FBgn0033460	Transport
78	48696	110771129	LOC412745	blastoderm-specific gene 25D ortholog	XP_396198.3	PREDICTED: similar to Blastoderm-specific gene 25D CG14025-PB, isoform B [Apis mellifera]	Apis mellifera	412745	GB14910,LOC412745,	CG14025	FBgn0000228	Unknown function
79	54082	66562769	Tor	target of rapamycin	XP_625130.1	PREDICTED: similar to FKBP12-rapamycin complex-associated protein (FK506-binding protein 12-rapamycin complex-associated protein 1) (Rapamycin target protein) (RAPT1) (Mammalian target of rapamycin) (MTOR) isoform 1 [Apis mellifera]	Apis mellifera	409393	GB11213,LOC409393,	CG5092	FBgn0021796	Determination of adult lifespan
80	61483	66531166	LOC412881	similar to protein kinase C binding protein 1, like	XP_396333.2	PREDICTED: similar to protein kinase C binding protein 1, like [Apis mellifera]	Apis mellifera	412881	GB12499,LOC412881,			Immune defence, xenobiotic metabolism, stress response
81	83651	110764856	LOC727497	similar to Est1p-like protein B	XP_001123206.1	PREDICTED: similar to Est1p-like protein B [Apis mellifera]	Apis mellifera	727497	GB14101,LOC727497,	CG8954		Transcription
C2	contig no	protein GI accession	"Gene name"	"Gene Descr"	"Protein num"	"Protein name [organism reported by protein database]"	"Organism reported by NCBI"	Entrez GeneID	"GENE_SYMBOL"	"Drosophila ID"	"Flybase ID"	GO annotation
0	373	66553455	LOC411378	similar to leukotriene B4 12-hydroxydehydrogenase	XP_394852.2	PREDICTED: similar to leukotriene B4 12-hydroxydehydrogenase [Apis mellifera]	Apis mellifera	411378	GB17125,LOC411378,			Immune defence, xenobiotic metabolism, stress response
1	740	66529463	Atp5f1	ATP synthase, H+ transporting, mitochondrial F0 complex, subunit B1	XP_624311.1	PREDICTED: similar to ATP synthase B chain, mitochondrial precursor (FO-ATP synthase subunit B) [Apis mellifera]	Apis mellifera	551923	GB14321,LOC551923,	CG8189	FBgn0019644	Energy
2	865	110760459	LOC410187	similar to CG5397-PA	XP_393670.3	PREDICTED: similar to CG5397-PA [Apis mellifera]	Apis mellifera	410187	GB15536,LOC410187,	CG5397	FBgn0031327	Immune defence, xenobiotic metabolism, stress response
3	1065	66526470	LOC551710	similar to walrus CG8996-PB, isoform B	XP_624102.1	PREDICTED: similar to walrus CG8996-PB, isoform B isoform 1 [Apis mellifera]	Apis mellifera	551710	GB16882,LOC551710,	CG8996	FBgn0010516	Energy
4	1293	66555119	LOC409245	similar to CG9171-PA, isoform A	XP_392768.2	PREDICTED: similar to CG9171-PA, isoform A [Apis mellifera]	Apis mellifera	409245	GB11932,LOC409245,	CG9171	FBgn0031738	Transferase activity
5	1709	66520256	LOC410308	similar to CG7834-PA, isoform A	XP_393789.2	PREDICTED: similar to CG7834-PA, isoform A [Apis mellifera]	Apis mellifera	410308	GB16132,LOC410308,	CG7834	FBgn0039697	Energy
6	2021	110749282	LOC725848	hypothetical protein LOC725848	XP_001120130.1	PREDICTED: hypothetical protein [Apis mellifera]	Apis mellifera	725848	GB10666,LOC725848,			Unknown function
7	2271	110756487	LOC413021	similar to Papilin CG33103-PB, isoform B	XP_396472.3	PREDICTED: similar to Papilin CG33103-PB, isoform B isoform 1 [Apis mellifera]	Apis mellifera	413021	GB16153,LOC413021,	CG33103	FBgn0003137	Binding
8	2842	110764717	Idh	isocitrate dehydrogenase	XP_623673.2	PREDICTED: similar to Isocitrate dehydrogenase CG7176-PC, isoform C isoform 2 [Apis mellifera]	Apis mellifera	551276	GB14517,LOC551276,	CG7176	FBgn0001248	TCA cycle
9	2884	110760746	LOC411796	similar to CG3011-PA	XP_395263.3	PREDICTED: similar to CG3011-PA [Apis mellifera]	Apis mellifera	411796	GB14485,LOC411796,	CG3011	FBgn0029823	Behaviour, sensory, learning and memory
10	3200	110749590	Msx	homeobox protein Msx	XP_001120318.1	PREDICTED: similar to Drop CG1897-PA [Apis mellifera]	Apis mellifera	724456	GB18552,Msx,	CG1897	FBgn0000492	Cell growth and development
11	3985	66516304	LOC412467	similar to CG11089-PA	XP_395924.2	PREDICTED: similar to CG11089-PA [Apis mellifera]	Apis mellifera	412467	GB14677,LOC412467,	CG11089	FBgn0039241	Transferase activity
12	4083	66525877	LOC408547	similar to CG8861-PA	XP_397506.2	PREDICTED: similar to CG8861-PA isoform 1 [Apis mellifera]	Apis mellifera	408547	GB17821,LOC408547,	CG8861	FBgn0037676	Unknown function
13	4200	110748830	LOC724584	similar to CG15725-PA	XP_001120481.1	PREDICTED: similar to CG15725-PA [Apis mellifera]	Apis mellifera	724584	GB14585,LOC724584,	CG15725	FBgn0030417	Binding
14	4252	110763299	LOC409740	similar to CG2663-PB, isoform B	XP_393237.2	PREDICTED: similar to CG2663-PB, isoform B [Apis mellifera]	Apis mellifera	409740	GB17068,LOC409740,	CG2663	FBgn0037323	Transport
15	4425	66534766	Cox5b	cytochrome c oxidase subunit Vb	XP_624987.1	PREDICTED: similar to CG11015-PA [Apis mellifera]	Apis mellifera	552610	GB16568,LOC552610,	CG11015	FBgn0031830	Immune defence, xenobiotic metabolism, stress response
16	4807	48096130	LOC411140	similar to Putative aldehyde dehydrogenase family 7 member A1 homolog (ALH-9)	XP_394614.1	PREDICTED: similar to Putative aldehyde dehydrogenase family 7 member A1 homolog (ALH-9) [Apis mellifera]	Apis mellifera	411140	GB13401,LOC411140,			Carbohydrate metabolism
17	5143	48096120	LOC408870	similar to CG9666-PA	XP_392400.1	PREDICTED: similar to CG9666-PA [Apis mellifera]	Apis mellifera	408870	GB15298,LOC408870,	CG9666	FBgn0036856	Transferase activity
18	6099	48103506	Trx/Gtx	thioredoxin/glutaredoxin protein	XP_392870.1	PREDICTED: similar to thioredoxin-like 2 [Apis mellifera]	Apis mellifera	409355	GB12870,LOC409355,			Immune defence, xenobiotic metabolism, stress response
19	6346	110766946	LOC724865	similar to ATP-binding cassette sub-family A member 3	XP_001120768.1	PREDICTED: similar to ATP-binding cassette sub-family A member 3, partial [Apis mellifera]	Apis mellifera	724865	GB13921,LOC724865,			Immune defence, xenobiotic metabolism, stress response
20	7685	110759682	LOC725027	similar to zinc finger protein 425	XP_001120929.1	PREDICTED: similar to zinc finger protein 425 [Apis mellifera]	Apis mellifera	725027	GB14763,LOC725027,			Transcription
21	7724	110765931	LOC725032	similar to Transcription factor HNF-4 homolog (dHNF4)	XP_001120933.1	PREDICTED: similar to Transcription factor HNF-4 homolog (dHNF4), partial [Apis mellifera]	Apis mellifera	725032	GB15357,LOC725032,	CG9310	FBgn0004914	Lipid, phospholipid, fatty acid metabolism and fatty acid beta oxidation
22	8935	58585252	TpnCIIa	troponin C type IIa	NP_001011653.1	troponin C type IIa [Apis mellifera]	Apis mellifera	494503	GB19642,TpnCIIa,			Motor proteins and muscle
23	11010	110756883	LOC551758	glucosinolate sulphatase	XP_624148.2	PREDICTED: similar to CG7402-PA isoform 2 [Apis mellifera]	Apis mellifera	551758	GB19843,LOC551758,	CG7402	FBgn0036768	Transport
24	11743	66529543	LOC412619	similar to Phosphoribosylamidotransferase CG2867-PA	XP_396074.2	PREDICTED: similar to Phosphoribosylamidotransferase CG2867-PA [Apis mellifera]	Apis mellifera	412619	GB16566,LOC412619,	CG2867	FBgn0004901	Determination of adult lifespan
25	13050	110758760	SCR-C	scavenger receptor class C	XP_394726.3	PREDICTED: similar to Scavenger receptor class C, type I CG4099-PA [Apis mellifera]	Apis mellifera	411253	GB19925,LOC411253,	CG4099	FBgn0014033	Pathways and hormones
26	13731	110759500	LOC412025	similar to CG7461-PA	XP_395491.3	PREDICTED: similar to CG7461-PA [Apis mellifera]	Apis mellifera	412025	GB10312,LOC412025,	CG7461	FBgn0034432	Energy
27	14637	48104369	LOC412304	3-oxoacyl-reductase 3	XP_395765.1	PREDICTED: similar to CG10672-PA [Apis mellifera]	Apis mellifera	412304	GB11191,LOC412304,	CG10672	FBgn0035588	Energy
28	15380	110757125	ade2	phosphoribosylformylglycinamidine synthase	XP_625036.2	PREDICTED: similar to Phosphoribosylformylglycinamidine synthase (FGAM synthase) (FGAMS) (Formylglycinamide ribotide amidotransferase) (FGARAT) (Formylglycinamide ribotide synthetase) (Adenosine-2) [Apis mellifera]	Apis mellifera	552657	GB15524,LOC552657,	CG9127	FBgn0000052	Energy
29	15700	66513934	nrv2	sodium/potassium-transporting ATPase subunit beta-2	XP_394381.2	PREDICTED: similar to Sodium/potassium-transporting ATPase subunit beta-2 (Sodium/potassium-dependent ATPase beta-2 subunit) (Protein nervana 2) isoform 1 [Apis mellifera]	Apis mellifera	410905	GB15097,LOC410905,	CG9261	FBgn0015777	Energy
30	16319	66517490	LOC551986	similar to Putative deoxyribose-phosphate aldolase (Phosphodeoxyriboaldolase) (Deoxyriboaldolase) (DERA)	XP_624372.1	PREDICTED: similar to Putative deoxyribose-phosphate aldolase (Phosphodeoxyriboaldolase) (Deoxyriboaldolase) (DERA) [Apis mellifera]	Apis mellifera	551986	GB14849,LOC551986,	CG8525	FBgn0033735	Energy
31	18067	110757015	LOC726102	similar to CG11737-PA	XP_001121868.1	PREDICTED: similar to CG11737-PA [Apis mellifera]	Apis mellifera	726102	GB19156,LOC726102,	CG11737	FBgn0037592	Unknown function
32	22015	110749554	LOC409261	glycerol kinase	XP_392782.3	PREDICTED: similar to CG7995-PA, isoform A [Apis mellifera]	Apis mellifera	409261	GB18572,LOC409261,	CG7995	FBgn0035266	Energy
33	22345	110748682	LOC551448	ribose-phosphate diphosphokinase	XP_623843.2	PREDICTED: similar to CG6767-PB, isoform B isoform 1 [Apis mellifera]	Apis mellifera	551448	GB16896,LOC551448,	CG6767	FBgn0036030	Kinase
34	24026	110749089	ten-M	tenascin major	XP_394215.3	PREDICTED: similar to Tenascin major CG5723-PB isoform 1 [Apis mellifera]	Apis mellifera	410739	GB12554,LOC410739,	CG5723	FBgn0004449	Binding
35	30439	110761126	LOC409919	similar to solute carrier family 1 (glial high affinity glutamate transporter), member 3	XP_393410.3	PREDICTED: similar to solute carrier family 1 (glial high affinity glutamate transporter), member 3 [Apis mellifera]	Apis mellifera	409919	GB13253,LOC409919,	CG3747	FBgn0026439	Determination of adult lifespan
36	59470	110766107	LOC727293	similar to CG18143-PA	XP_001123002.1	PREDICTED: similar to CG18143-PA [Apis mellifera]	Apis mellifera	727293	GB18172,LOC727293,	CG18143	FBgn0261436	Cuticular proteins, chitinase and chitin metabolic process
37	62150	110765120	LOC410041	similar to SP1173 CG10121-PB, isoform B	XP_393527.3	PREDICTED: similar to SP1173 CG10121-PB, isoform B [Apis mellifera]	Apis mellifera	410041	GB15249,LOC410041,	CG10121	FBgn0035710	Unknown function
38	71902	110766123	LOC727408	similar to slit homolog 1	XP_001123118.1	PREDICTED: similar to slit homolog 1 [Apis mellifera]	Apis mellifera	727408	GB10186,LOC727408,			Neurogenesis
39	117240	66557121	LOC552390	similar to CG10672-PA	XP_624766.1	PREDICTED: similar to CG10672-PA, partial [Apis mellifera]	Apis mellifera	552390	GB18991,LOC552390,	CG10672	FBgn0035588	Binding
C3	contig no	protein GI accession	"Gene name"	"Gene Descr"	"Protein num"	"Protein name [organism reported by protein database]"	"Organism reported by NCBI"	Entrez GeneID	"GENE_SYMBOL"	"Drosophila ID"	"Flybase ID"	GO annotation
0	1060	295842220	Tpx-3	thioredoxin peroxidase 3	NP_001171495.1	thioredoxin peroxidase 3 isoform 1 [Apis mellifera]	Apis mellifera		GB10972,Tpx-3,	CG1633	FBgn0040309	Immune defence, xenobiotic metabolism, stress response
1	1458	66513908	LOC413740	similar to iodotyrosine dehalogenase 1 protein	XP_397179.2	PREDICTED: similar to iodotyrosine dehalogenase 1 protein [Apis mellifera]	Apis mellifera	413740	GB11154,LOC413740,	CG6279	FBgn0036125	Pathways and hormones
2	1745	110751239	LOC725144	hypothetical protein LOC725144	XP_001120073.1	PREDICTED: hypothetical protein [Apis mellifera]	Apis mellifera	725144	GB16929,LOC725144,			Unknown function
3	1979	110767168	LOC724321	similar to lethal (1) G0255 CG4094-PA, isoform A	XP_001120125.1	PREDICTED: similar to lethal (1) G0255 CG4094-PA, isoform A [Apis mellifera]	Apis mellifera	724321	GB15172,LOC724321,	CG4094	FBgn0028336	Chaperone
4	2080	66504360	Oscp	ATP synthase subunit O, mitochondrial	XP_392760.2	PREDICTED: similar to ATP synthase O subunit, mitochondrial precursor (Oligomycin sensitivity conferral protein) (OSCP) [Apis mellifera]	Apis mellifera	409236	GB15629,LOC409236,	CG4307	FBgn0016691	Energy
5	2811	288872185	Cox6b1	cytochrome c oxidase subunit VIb polypeptide 1	NP_001165874.1	cytochrome c oxidase subunit VIb polypeptide 1 [Apis mellifera]	Apis mellifera			CG14235	FBgn0031066	Immune defence, xenobiotic metabolism, stress response
6	3074	94158718	Obp21	odorant binding protein 21	NP_001035296.1	odorant binding protein 21 [Apis mellifera]	Apis mellifera	551935	GB15460,Obp21,			Pathways and hormones
7	3841	110772145	LOC726222	similar to lethal (2) 06225 CG6105-PA	XP_001120420.1	PREDICTED: similar to lethal (2) 06225 CG6105-PA [Apis mellifera]	Apis mellifera	726222	GB16751,LOC726222,	CG6105	FBgn0010612	Chaperone
8	3973	110758263	CalpC	calpain C	XP_001120458.1	PREDICTED: similar to Calpain C (Calcium-activated neutral proteinase homolog C) (CANP C) [Apis mellifera]	Apis mellifera	724568	GB10365,LOC724568,	CG3692	FBgn0260450	Protein metabolism, processing, stability, maitenance and repair
9	4055	48097100	LOC408291	acetyl-coA-C-acetyltransferase 2	XP_391843.1	PREDICTED: similar to yippee interacting protein 2 CG4600-PA [Apis mellifera]	Apis mellifera	408291	GB12956,LOC408291,	CG4600	FBgn0040064	Lipid, phospholipid, fatty acid metabolism and fatty acid beta oxidation
10	4059	110760701	LOC725274	3-hydroxyacyl-coA-dehydrogenase 1	XP_001120471.1	PREDICTED: similar to 3-hydroxyacyl-CoA dehydrogenase type-2 (3-hydroxyacyl-CoA dehydrogenase type II) (Type II HADH) (3-hydroxy-2-methylbutyryl-CoA dehydrogenase) (Scully protein) [Apis mellifera]	Apis mellifera	725274	GB13680,LOC725274,			Lipid, phospholipid, fatty acid metabolism and fatty acid beta oxidation
11	4496	66529855	LOC551998	similar to CG32280-PA, isoform A	XP_624383.1	PREDICTED: similar to CG32280-PA, isoform A [Apis mellifera]	Apis mellifera	551998	GB11209,LOC551998,	CG32280	FBgn0052280	Cell growth and development
12	5077	66554156	Atp5c1	ATP synthase, H+ transporting, mitochondrial F1 complex, gamma polypeptide 1	XP_625078.1	PREDICTED: similar to ATP synthase gamma chain, mitochondrial precursor [Apis mellifera]	Apis mellifera	552699	GB15291,LOC552699,			Energy
13	5403	66520497	awd	nucleoside diphosphate kinase awd	XP_393351.2	PREDICTED: similar to Nucleoside diphosphate kinase (NDK) (NDP kinase) (Abnormal wing disks protein) (Killer of prune protein) [Apis mellifera]	Apis mellifera	409861	GB17251,LOC409861,			Motor proteins and muscle
14	6899	110749783	LOC724905	hypothetical protein LOC724905	XP_001120806.1	PREDICTED: hypothetical protein [Apis mellifera]	Apis mellifera	724905	GB15487,LOC724905,			Unknown function
15	6976	110756641	LOC552441	similar to Y106G6H.8	XP_624817.2	PREDICTED: similar to Y106G6H.8 [Apis mellifera]	Apis mellifera	552441	GB12771,LOC552441,			Cell growth and development
16	7281	112984118	RpL39	ribosomal protein L39	NP_001037251.1	ribosomal protein L39 [Bombyx mori]	Bombyx mori	692711	RPL39,	CG3997	FBgn0023170	Mitochondrial proteins and mitochondrial ribosomal proteins
17	8489	48095960	Cox5a	cytochrome c oxidase subunit Va	XP_392368.1	PREDICTED: similar to Cytochrome c oxidase polypeptide Va, mitochondrial precursor [Apis mellifera]	Apis mellifera	408837	GB15816,LOC408837,	CG14724	FBgn0019624	Immune defence, xenobiotic metabolism, stress response
18	8660	66509654	LOC412487	similar to Annexin-B9 (Annexin-9) (Annexin IX)	XP_395944.2	PREDICTED: similar to Annexin-B9 (Annexin-9) (Annexin IX), partial [Apis mellifera]	Apis mellifera	412487	GB18683,LOC412487,	CG5730	FBgn0000083	Transcription
19	10725	66540754	LOC550767	similar to ribose 5-phosphate isomerase A (ribose 5-phosphate epimerase)	XP_623160.1	PREDICTED: similar to ribose 5-phosphate isomerase A (ribose 5-phosphate epimerase) [Apis mellifera]	Apis mellifera	550767	GB13216,LOC550767,	CG30410	FBgn0050410	Energy
20	11368	66530010	LOC552717	similar to CG5590-PA	XP_625095.1	PREDICTED: similar to CG5590-PA [Apis mellifera]	Apis mellifera	552717	GB17223,LOC552717,	CG5590	FBgn0039537	Immune defence, xenobiotic metabolism, stress response
21	12946	66500533	LOC408578	armadillo repeat-containing protein 6 homolog	XP_392120.2	PREDICTED: similar to CG5721-PA [Apis mellifera]	Apis mellifera	408578	GB15448,LOC408578,	CG5721	FBgn0034315	DNA binding, metabolism, replication and repair
22	13767	110776100	Ipp	inositol polyphosphate 1-phosphatase	XP_393343.3	PREDICTED: similar to inositol polyphosphate-1-phosphatase [Apis mellifera]	Apis mellifera	409853	GB11820,LOC409853,	CG3028	FBgn0016672	Signaling
23	14952	110748878	LOC725816	similar to CG10621-PA	XP_001121618.1	PREDICTED: similar to CG10621-PA [Apis mellifera]	Apis mellifera	725816	GB13507,LOC725816,	CG10621	FBgn0032726	Transferase activity
24	15454	110766079	LOC725912	similar to CG15373-PA	XP_001121706.1	PREDICTED: similar to CG15373-PA [Apis mellifera]	Apis mellifera	725912	LOC725912,	CG15373	FBgn0030889	Unknown function
25	17678	110761886	Nep2	neprilysin 2	XP_393860.3	PREDICTED: similar to Neprilysin 2 CG9761-PA [Apis mellifera]	Apis mellifera	410380	GB16619,LOC410380,	CG9761	FBgn0027570	Protein metabolism, processing, stability, maitenance and repair
26	18128	110764485	por	protein-cysteine N-palmitoyltransferase porcupine	XP_001121879.1	PREDICTED: similar to porcupine homolog [Apis mellifera]	Apis mellifera	726113	GB10911,LOC726113,	CG6205	FBgn0004957	Protein metabolism, processing, stability, maitenance and repair
27	19472	110764492	LOC726218	acetyl-coA-C-acetyltransferase 1	XP_001121974.1	PREDICTED: similar to Acetyl-CoA acetyltransferase, mitochondrial precursor (Acetoacetyl-CoA thiolase) [Apis mellifera]	Apis mellifera	726218	GB18952,LOC726218,	CG10932	FBgn0029969	Lipid, phospholipid, fatty acid metabolism and fatty acid beta oxidation
28	20794	110767086	LOC726316	similar to CG30354-PA	XP_001122063.1	PREDICTED: similar to CG30354-PA [Apis mellifera]	Apis mellifera	726316	GB12164,LOC726316,	CG30354	FBgn0050354	Energy
29	21338	66499326	Atg13	autophagy-specific gene 13	XP_623782.1	PREDICTED: similar to CG7331-PA [Apis mellifera]	Apis mellifera	551384	GB15867,LOC551384,	CG7331	FBgn0261108	Autophagy, apoptosis and cell death
30	79941	66541614	LOC552086	aldose-1-epimerase	XP_624467.1	PREDICTED: similar to CG10467-PA [Apis mellifera]	Apis mellifera	552086	GB12384,LOC552086,	CG10467	FBgn0035679	Carbohydrate metabolism
31	80626	110764763	LOC727483	similar to stunted CG9032-PA, isoform A	XP_001123191.1	PREDICTED: similar to stunted CG9032-PA, isoform A [Apis mellifera]	Apis mellifera	727483	LOC727483,	CG9032	FBgn0014391	Determination of adult lifespan
32	121947	110773175	Ndufs4	NADH dehydrogenase [ubiquinone] iron-sulfur protein 4, mitochondrial	XP_001123307.1	PREDICTED: similar to NADH-ubiquinone oxidoreductase 18 kDa subunit, mitochondrial precursor (Complex I-18 kDa) (CI-18 kDa) (Complex I-AQDQ) (CI-AQDQ), partial [Apis mellifera]	Apis mellifera	727599	GB16917,LOC727599,			Signaling
33	143787	110773271	Echs1	enoyl Coenzyme A hydratase, short chain, 1, mitochondrial	XP_001123353.1	PREDICTED: similar to CG6543-PA, isoform A [Apis mellifera]	Apis mellifera	409150	ECHS1,GB18498,	CG6543	FBgn0033879	Lipid, phospholipid, fatty acid metabolism and fatty acid beta oxidation
C4	contig no	protein GI accession	"Gene name"	"Gene Descr"	"Protein num"	"Protein name [organism reported by protein database]"	"Organism reported by NCBI"	Entrez GeneID	"GENE_SYMBOL"	"Drosophila ID"	"Flybase ID"	GO annotation
0	564	110750812	Wsck	tyrosine-protein kinase Wsck-like protein	XP_001119860.1	PREDICTED: similar to Wsck CG31127-PA [Apis mellifera]	Apis mellifera	724127	GB14700,LOC724127,	CG31127	FBgn0046685	Kinase
1	757	58585106	CSP3	chemosensory protein 3	NP_001011583.1	chemosensory protein 3 precursor [Apis mellifera]	Apis mellifera	406094	ASP3c,GB18819,			Pathways and hormones
2	952	110758513	CYP342A1	cytochrome P450 342A1	XP_001119928.1	PREDICTED: similar to Probable cytochrome P450 304a1 (CYPCCCIVA1) [Apis mellifera]	Apis mellifera	724175	GB10856,LOC724175,			Immune defence, xenobiotic metabolism, stress response
3	1485	110769800	LOC725882	similar to CG17127-PA	XP_001120021.1	PREDICTED: similar to CG17127-PA [Apis mellifera]	Apis mellifera	725882	GB10734,LOC725882,	CG17127	FBgn0032299	Unknown function
4	1523	66500583	LOC410687	similar to Flavin-containing monooxygenase 1 CG3006-PA	XP_394164.2	PREDICTED: similar to Flavin-containing monooxygenase 1 CG3006-PA [Apis mellifera]	Apis mellifera	410687	GB13042,LOC410687,	CG3006	FBgn0034943	Immune defence, xenobiotic metabolism, stress response
5	1803	110759450	LOC724583	hypothetical protein LOC724583	XP_001120079.1	PREDICTED: hypothetical protein [Apis mellifera]	Apis mellifera	724583	GB15323,LOC724583,			Unknown function
6	1806	94158729	Obp3	odorant binding protein 3	NP_001035311.1	odorant binding protein 3 [Apis mellifera]	Apis mellifera	677671	GB19454,Obp3,			Odorant binding proteins and receptors
7	2035	66518230	LOC551423	similar to 15-hydroxyprostaglandin dehydrogenase	XP_623818.1	PREDICTED: similar to 15-hydroxyprostaglandin dehydrogenase [Apis mellifera]	Apis mellifera	551423	GB18737,LOC551423,			Lipid, phospholipid, fatty acid metabolism and fatty acid beta oxidation
8	2256	110755204	LOC724342	similar to dumpy CG33196-PB	XP_001120163.1	PREDICTED: similar to dumpy CG33196-PB [Apis mellifera]	Apis mellifera	724342	LOC724342,	CG33196	FBgn0053196	Cuticular proteins, chitinase and chitin metabolic process
9	2883	48139441	LOC413567	L-xylulose reductase	XP_397008.1	PREDICTED: similar to L-xylulose reductase (XR) (Dicarbonyl/L-xylulose reductase) [Apis mellifera]	Apis mellifera	413567	GB18760,LOC413567,	CG7322	FBgn0030968	Carbohydrate metabolism
10	3264	110755210	LOC409652	similar to dumpy CG33196-PB	XP_393150.3	PREDICTED: similar to dumpy CG33196-PB [Apis mellifera]	Apis mellifera	409652	LOC409652,	CG33196	FBgn0053196	Cuticular proteins, chitinase and chitin metabolic process
11	3265	110755275	CYP315A1	cytochrome P450 315A1, mitochondrial	XP_395360.2	PREDICTED: similar to Cytochrome P450 315a1, mitochondrial precursor (CYPCCCXVA1) (Shadow protein) [Apis mellifera]	Apis mellifera	411893	GB16447,LOC411893,			Immune defence, xenobiotic metabolism, stress response
12	3818	48109165	LOC412768	similar to CG1124-PA	XP_396221.1	PREDICTED: similar to CG1124-PA isoform 3 [Apis mellifera]	Apis mellifera	412768	GB20038,LOC412768,	CG1124	FBgn0037290	Unknown function
13	4369	66499429	LOC408567	similar to CG12262-PA	XP_392111.2	PREDICTED: similar to CG12262-PA [Apis mellifera]	Apis mellifera	408567	GB16579,LOC408567,	CG12262	FBgn0035811	Lipid, phospholipid, fatty acid metabolism and fatty acid beta oxidation
14	4867	66557932	GlyP	glycogen phosphorylase	XP_623386.1	PREDICTED: similar to Glycogen phosphorylase isoform 2 [Apis mellifera]	Apis mellifera	409267	GB11892,LOC409267,	CG7254	FBgn0004507	Pathways and hormones
15	6348	110767384	LOC552477	similar to CG11319-PA	XP_624853.2	PREDICTED: similar to CG11319-PA, partial [Apis mellifera]	Apis mellifera	552477	GB10286,LOC552477,	CG11319	FBgn0031835	Protein metabolism, processing, stability, maitenance and repair
16	6845	258679422	Pet117	cytochrome c oxidase assembly factor-like	NP_001158281.1	cytochrome c oxidase assembly factor-like [Apis mellifera]	Apis mellifera	726644	PET117,			Immune defence, xenobiotic metabolism, stress response
17	7265	110762166	LOC413550	similar to CG14593-PA	XP_396992.3	PREDICTED: similar to CG14593-PA [Apis mellifera]	Apis mellifera	413550	GB10022,LOC413550,	CG14593	FBgn0033058	Pathways and hormones
18	8999	66510566	CPR28	cuticular protein 28	XP_395664.2	PREDICTED: similar to CG32405-PA [Apis mellifera]	Apis mellifera	412202	GB14537,LOC412202,	CG32405	FBgn0052405	Cuticular proteins, chitinase and chitin metabolic process
19	10331	66506301	LOC408774	similar to Lysosomal trafficking regulator (Beige protein) (CHS1 homolog)	XP_392306.2	PREDICTED: similar to Lysosomal trafficking regulator (Beige protein) (CHS1 homolog) [Apis mellifera]	Apis mellifera	408774	GB13182,LOC408774,	CG6734	FBgn0032395	Cell growth and development
20	11623	110761038	LOC725462	similar to CG9864-PA	XP_001121305.1	PREDICTED: similar to CG9864-PA [Apis mellifera]	Apis mellifera	725462	GB19378,LOC725462,	CG9864	FBgn0034490	Transport
21	11646	66525087	LOC552770	hypothetical LOC552770	XP_625297.1	PREDICTED: hypothetical protein [Apis mellifera]	Apis mellifera	552770	GB11039,LOC552770,			Unknown function
22	12971	110761612	LOC725617	similar to CG8451-PA	XP_001121444.1	PREDICTED: similar to CG8451-PA [Apis mellifera]	Apis mellifera	725617	GB19552,LOC725617,	CG8451	FBgn0031998	Transport
23	13640	66553068	LOC411863	similar to CG31937-PA	XP_395330.2	PREDICTED: similar to CG31937-PA [Apis mellifera]	Apis mellifera	411863	GB16980,LOC411863,	CG31937	FBgn0031360	Immune defence, xenobiotic metabolism, stress response
24	13660	110763342	LOC725691	hypothetical protein LOC725691	XP_001121508.1	PREDICTED: hypothetical protein [Apis mellifera]	Apis mellifera	725691	GB14828,LOC725691,			Unknown function
25	13997	110763459	LOC411724	glycerol-3-phosphate acetyltransferase	XP_395192.3	PREDICTED: similar to CG5508-PA, isoform A [Apis mellifera]	Apis mellifera	411724	GB11240,LOC411724,	CG5508	FBgn0027579	Transferase activity
26	14034	66562674	CYP4AV1	cytochrome P450 4AV1	XP_625057.1	PREDICTED: similar to Cytochrome P450 4c3 (CYPIVC3) [Apis mellifera]	Apis mellifera	552679	GB18743,LOC552679,			Immune defence, xenobiotic metabolism, stress response
27	15074	110759396	LOC409602	similar to CG5867-PA	XP_393105.2	PREDICTED: similar to CG5867-PA isoform 1 [Apis mellifera]	Apis mellifera	409602	GB10192,LOC409602,	CG5867	FBgn0027586	Pathways and hormones
28	15967	110749526	LOC725921	hypothetical protein LOC725921	XP_001121708.1	PREDICTED: hypothetical protein [Apis mellifera]	Apis mellifera	725921	LOC725921,			Unknown function
29	16024	110751172	LOC725930	similar to CG11200-PB, isoform B	XP_001121718.1	PREDICTED: similar to CG11200-PB, isoform B [Apis mellifera]	Apis mellifera	725930	GB19844,LOC725930,	CG11200	FBgn0034500	Immune defence, xenobiotic metabolism, stress response
30	17420	66514488	Arp8	actin-related protein 8	XP_394752.2	PREDICTED: similar to Actin-related protein 8 isoform 1 [Apis mellifera]	Apis mellifera	411279	GB10541,LOC411279,	CG7846	FBgn0030877	Cell growth and development
31	17427	66556682	LOC411837	similar to TatD DNase domain containing 1	XP_395304.2	PREDICTED: similar to TatD DNase domain containing 1 [Apis mellifera]	Apis mellifera	411837	GB10101,LOC411837,	CG3358	FBgn0033117	Transcription
32	20786	66530064	LOC552783	similar to F55A4.8a	XP_625161.1	PREDICTED: similar to F55A4.8a, partial [Apis mellifera]	Apis mellifera	552783	LOC552783,			Transport
33	21801	110766816	LOC726383	similar to CG15738-PA	XP_001122126.1	PREDICTED: similar to CG15738-PA, partial [Apis mellifera]	Apis mellifera	726383	GB14855,LOC726383,	CG15738	FBgn0030352	Transferase activity
34	22392	110762739	LOC410509	mucin related 89F ortholog	XP_393988.3	PREDICTED: similar to CG4090-PA [Apis mellifera]	Apis mellifera	410509	GB10971,LOC410509,	CG4090	FBgn0038492	Cuticular proteins, chitinase and chitin metabolic process
35	22494	110774046	LOC726425	similar to CG18397-PA	XP_001122162.1	PREDICTED: similar to CG18397-PA, partial [Apis mellifera]	Apis mellifera	726425	LOC726425,	CG18397	FBgn0032723	Unknown function
36	22682	110749082	LOC726430	similar to CG11550-PA	XP_001122165.1	PREDICTED: similar to CG11550-PA [Apis mellifera]	Apis mellifera	726430	GB12641,LOC726430,	CG11550	FBgn0039864	Unknown function
37	23515	110765856	LOC726485	similar to CG1208-PA	XP_001122217.1	PREDICTED: similar to CG1208-PA [Apis mellifera]	Apis mellifera	726485	GB11097,LOC726485,	CG1208	FBgn0037386	Transport
38	25114	48101370	kappaB-Ras	NF-kappa-B inhibitor-interacting Ras-like protein	XP_395111.1	PREDICTED: similar to B-Ras CG1669-PA [Apis mellifera]	Apis mellifera	411642	GB13417,LOC411642,	CG1669	FBgn0040513	Immune defence, xenobiotic metabolism, stress response
39	27768	110762758	LOC726697	similar to CG8326-PA	XP_001122419.1	PREDICTED: similar to CG8326-PA [Apis mellifera]	Apis mellifera	726697	LOC726697,	CG8326	FBgn0030851	Unknown function
40	27770	66550884	LOC409508	similar to CG4743-PA	XP_393015.2	PREDICTED: similar to CG4743-PA [Apis mellifera]	Apis mellifera	409508	GB16499,LOC409508,	CG4743	FBgn0039357	Mitochondrial proteins and mitochondrial ribosomal proteins
41	28397	110777095	LOC727503	hypothetical protein LOC727503	XP_001123213.1	PREDICTED: hypothetical protein [Apis mellifera]	Apis mellifera	727503	LOC727503,			Unknown function
42	28857	110766855	LanB1	laminin B1	XP_001122457.1	PREDICTED: similar to Laminin B1 CG7123-PA, isoform A [Apis mellifera]	Apis mellifera	726736	GB13917,LOC726736,	CG7123	FBgn0261800	Membrane
43	28880	110774470	LOC726740	similar to Ubiquitin-conjugating enzyme E2 T (Ubiquitin-protein ligase T) (Ubiquitin carrier protein T)	XP_001122461.1	PREDICTED: similar to Ubiquitin-conjugating enzyme E2 T (Ubiquitin-protein ligase T) (Ubiquitin carrier protein T) [Apis mellifera]	Apis mellifera	726740	GB17603,LOC726740,			Ubiquitin
44	30410	66499523	LOC551241	similar to CG32250-PA	XP_623636.1	PREDICTED: similar to CG32250-PA [Apis mellifera]	Apis mellifera	551241	GB13621,LOC551241,	CG32250	FBgn0052250	Transport
45	30456	110762766	rempA	reduced mechanoreceptor potential A	XP_001122512.1	PREDICTED: similar to intraflagellar transport 140 [Apis mellifera]	Apis mellifera	726791	GB10317,LOC726791,	CG11838	FBgn0260933	Pathways and hormones
46	37259	110767338	LOC726993	similar to General receptor for phosphoinositides 1 CG11628-PA	XP_001122707.1	PREDICTED: similar to General receptor for phosphoinositides 1 CG11628-PA [Apis mellifera]	Apis mellifera	726993	GB14581,LOC726993,	CG11628	FBgn0086779	Pathways and hormones
47	38600	110766570	spag	spaghetti	XP_001122735.1	PREDICTED: similar to spaghetti CG13570-PA [Apis mellifera]	Apis mellifera	727022	GB13607,LOC727022,	CG13570	FBgn0015544	Binding
48	43660	110773469	LOC412569	similar to CG1544-PA, isoform A	XP_396024.3	PREDICTED: similar to CG1544-PA, isoform A, partial [Apis mellifera]	Apis mellifera	412569	GB15468,LOC412569,	CG1544	FBgn0039827	TCA cycle
49	45605	110755764	LOC727131	hypothetical protein LOC727131	XP_001122844.1	PREDICTED: hypothetical protein [Apis mellifera]	Apis mellifera	727131	GB12449,LOC727131,			Unknown function
50	76263	110776287	LOC727450	hypothetical protein LOC727450	XP_001123158.1	PREDICTED: hypothetical protein, partial [Apis mellifera]	Apis mellifera	727450	LOC727450,			Unknown function
51	77928	66556051	CYP4AZ1	cytochrome P450 4AZ1	XP_397272.2	PREDICTED: similar to Cytochrome P450 4c3 (CYPIVC3) [Apis mellifera]	Apis mellifera	413833	GB10905,LOC413833,			Immune defence, xenobiotic metabolism, stress response
52	79624	48139951	LOC413620	similar to CG3655-PA	XP_397062.1	PREDICTED: similar to CG3655-PA [Apis mellifera]	Apis mellifera	413620	GB11088,LOC413620,	CG3655	FBgn0040397	Unknown function
53	112876	110773718	LOC727578	similar to CG1136-PA	XP_001123287.1	PREDICTED: similar to CG1136-PA, partial [Apis mellifera]	Apis mellifera	727578	LOC727578,	CG1136	FBgn0035490	Cuticular proteins, chitinase and chitin metabolic process
54	120263	66550796	LOC411935	similar to minidiscs CG3297-PA, isoform A	XP_395404.2	PREDICTED: similar to minidiscs CG3297-PA, isoform A [Apis mellifera]	Apis mellifera	411935	GB19129,LOC411935,	CG3297	FBgn0002778	Transport
55	138072	110771494	LOC727631	similar to CG14434-PA	XP_001123337.1	PREDICTED: similar to CG14434-PA, partial [Apis mellifera]	Apis mellifera	727631	GB18749,LOC727631,	CG14434	FBgn0029915	Energy
C5	contig no	protein GI accession	"Gene name"	"Gene Descr"	"Protein num"	"Protein name [organism reported by protein database]"	"Organism reported by NCBI"	Entrez GeneID	"GENE_SYMBOL"	"Drosophila ID"	"Flybase ID"	GO annotation
0	361	66516926	RpL8	ribosomal protein L8	XP_393671.2	PREDICTED: similar to Ribosomal protein L8 CG1263-PA, isoform A [Apis mellifera]	Apis mellifera	410188	GB17629,LOC410188,	CG1263	FBgn0261602	Nuclear ribosomal protein
1	458	66532824	LOC552515	helicase at 25E ortholog	XP_624894.1	PREDICTED: similar to Helicase at 25E CG7269-PA, isoform A [Apis mellifera]	Apis mellifera	552515	GB13214,LOC552515,	CG7269	FBgn0014189	Transcription
2	467	66565444	RpL9	ribosomal protein L9	XP_623506.1	PREDICTED: similar to 60S ribosomal protein L9 [Apis mellifera]	Apis mellifera	551107	GB15648,LOC551107,	CG6141	FBgn0015756	Nuclear ribosomal protein
3	473	283436152	Tpx-4	thioredoxin peroxidase 4	NP_001164444.1	peroxiredoxin-like protein [Apis mellifera]	Apis mellifera	551975	GB10498,LOC551975,	CG12405	FBgn0033520	Immune defence, xenobiotic metabolism, stress response
4	475	110768640	LOC724114	hypothetical protein LOC724114	XP_001119842.1	PREDICTED: hypothetical protein [Apis mellifera]	Apis mellifera	724114	LOC724114,			Unknown function
5	680	66500174	LOC410710	similar to Nucleoplasmin CG7917-PA	XP_394187.2	PREDICTED: similar to Nucleoplasmin CG7917-PA isoform 1 [Apis mellifera]	Apis mellifera	410710	GB16335,LOC410710,	CG7917	FBgn0016685	Chaperone
6	684	66500885	RpL13A	ribosomal protein L13A	XP_623813.1	PREDICTED: similar to Ribosomal protein L13A CG1475-PB isoform 2 [Apis mellifera]	Apis mellifera	551418	GB16111,LOC551418,	CG1475	FBgn0037351	Nuclear ribosomal protein
7	795	66515987	Tctp	translationally controlled tumor protein	XP_395299.2	PREDICTED: similar to Translationally controlled tumor protein CG4800-PA isoform 1 [Apis mellifera]	Apis mellifera	411832	GB16412,LOC411832,	CG4800	FBgn0037874	Cell growth and development
8	903	110751044	LOC410871	similar to Protein C12orf4	XP_394347.3	PREDICTED: similar to Protein C12orf4 [Apis mellifera]	Apis mellifera	410871	GB15748,LOC410871,	CG9986	FBgn0039589	Unknown function
9	1041	110761309	LOC724404	hypothetical protein LOC724404	XP_001119940.1	PREDICTED: hypothetical protein [Apis mellifera]	Apis mellifera	724404	LOC724404,			Unknown function
10	1045	66547340	RpS3A	ribosomal protein S3A	XP_396741.2	PREDICTED: similar to 40S ribosomal protein S3a (C3 protein) [Apis mellifera]	Apis mellifera	413296	GB16500,rps3Ae,	CG2168	FBgn0017545	Nuclear ribosomal protein
11	1089	66506923	LOC408799	similar to Ribosomal protein S24 CG3751-PA	XP_623734.1	PREDICTED: similar to Ribosomal protein S24 CG3751-PA isoform 2 [Apis mellifera]	Apis mellifera	408799	GB19487,LOC408799,	CG3751	FBgn0261596	Nuclear ribosomal protein
12	1095	110756499	RpS11	ribosomal protein S11	XP_001119947.1	PREDICTED: similar to ribosomal protein S11 [Apis mellifera]	Apis mellifera	724868	GB15755,LOC724868,	CG5300	FBgn0032243	Nuclear ribosomal protein
13	1125	48142237	RpL31	ribosomal protein L31	XP_397314.1	PREDICTED: similar to ribosomal protein L31 [Apis mellifera]	Apis mellifera	413875	GB18564,LOC413875,	CG1821	FBgn0025286	Nuclear ribosomal protein
14	1444	66511388	DNApol-delta	DNA polymerase delta catalytic subunit	XP_623795.1	PREDICTED: similar to DNA polymerase delta catalytic subunit [Apis mellifera]	Apis mellifera	551398	GB17691,LOC551398,	CG5949	FBgn0012066	Transcription
15	1480	66531797	RpS27A	ribosomal protein S27A	XP_397323.2	PREDICTED: similar to Ribosomal protein S27A CG5271-PA [Apis mellifera]	Apis mellifera	413884	GB11227,LOC413884,	CG5271	FBgn0003942	Protein metabolism, processing, stability, maitenance and repair
16	1482	91085777	LOC663209	similar to CG3661-PA	XP_974360.1	PREDICTED: similar to ribosomal protein L23e [Tribolium castaneum]	Tribolium castaneum	663209	LOC663209,	CG3661	FBgn0010078	Nuclear ribosomal protein
17	1490	48104663	Rack1	receptor of activated protein kinase C 1	XP_392962.1	PREDICTED: similar to Guanine nucleotide-binding protein subunit beta-like protein (Receptor of activated protein kinase C homolog) isoform 1 [Apis mellifera]	Apis mellifera	409450	GB11076,LOC409450,	CG7111	FBgn0020618	Pathways and hormones
18	2075	110750764	LOC724449	similar to Protein lethal(2)essential for life (Protein Efl21)	XP_001120137.1	PREDICTED: similar to Protein lethal(2)essential for life (Protein Efl21) [Apis mellifera]	Apis mellifera	724449	LOC724449,	CG4533	FBgn0011296	Chaperone
19	2168	66549799	RpL23A	ribosomal protein L23A	XP_393135.2	PREDICTED: similar to Ribosomal protein L23A CG7977-PA [Apis mellifera]	Apis mellifera	409637	GB12508,LOC409637,	CG7977	FBgn0026372	Nuclear ribosomal protein
20	2235	110763195	RnrS	ribonucleoside diphosphate reductase small subunit	XP_397443.3	PREDICTED: similar to Ribonucleoside-diphosphate reductase M2 chain (Ribonucleotide reductase small subunit) isoform 1 [Apis mellifera]	Apis mellifera	414008	GB13424,LOC414008,	CG8975	FBgn0011704	Translation
21	2420	66505254	LOC551596	hypothetical LOC551596	XP_625258.1	PREDICTED: hypothetical protein isoform 2 [Apis mellifera]	Apis mellifera	551596	GB17498,LOC551596,		FBgn0002622	Unknown function
22	2552	48097300	LOC410266	similar to replication factor C (activator 1) 5	XP_393747.1	PREDICTED: similar to replication factor C (activator 1) 5 [Apis mellifera]	Apis mellifera	410266	GB19646,LOC410266,	CG5313	FBgn0032244	Cell growth and development
23	2602	66506681	LOC552841	intraflagellar transport protein 57 homolog	XP_625220.1	PREDICTED: similar to estrogen-related receptor beta like 1 [Apis mellifera]	Apis mellifera	552841	GB10748,LOC552841,	CG8853	FBgn0031550	Pathways and hormones
24	2720	110761214	LOC551211	similar to translation elongation factor 1-gamma	XP_623682.2	PREDICTED: similar to translation elongation factor 1-gamma isoform 2 [Apis mellifera]	Apis mellifera	551211	GB18764,LOC551211,	CG11901	FBgn0029176	Translation
25	3179	66531196	LOC552452	interleukin enhancer-binding factor 2 homolog	XP_624830.1	PREDICTED: similar to CG5641-PA isoform 1 [Apis mellifera]	Apis mellifera	552452	GB13665,LOC552452,	CG5641	FBgn0038046	Immune defence, xenobiotic metabolism, stress response
26	3190	66559310	RpLP0	ribosomal protein LP0	XP_623106.1	PREDICTED: similar to 60S acidic ribosomal protein P0 (DNA-(apurinic or apyrimidinic site) lyase) (Apurinic-apyrimidinic endonuclease) isoform 1 [Apis mellifera]	Apis mellifera	550711	GB12338,LOC550711,	CG7490	FBgn0000100	Nuclear ribosomal protein
27	3225	110761312	LOC724461	similar to CG2813-PA	XP_001120323.1	PREDICTED: similar to CG2813-PA [Apis mellifera]	Apis mellifera	724461	LOC724461,	CG2813	FBgn0031268	Transport
28	3391	66519484	LOC408314	similar to CG3838-PB, isoform B	XP_623559.1	PREDICTED: similar to CG3838-PB, isoform B isoform 2 [Apis mellifera]	Apis mellifera	408314	GB19841,LOC408314,	CG3838	FBgn0032130	DNA binding, metabolism, replication and repair
29	3423	66504546	LOC410857	similar to Protein lethal(2)essential for life (Protein Efl21)	XP_394333.2	PREDICTED: similar to Protein lethal(2)essential for life (Protein Efl21) isoform 1 [Apis mellifera]	Apis mellifera	410857	GB10339,LOC410857,			Chaperone
30	3491	110767298	RpL21	ribosomal protein L21	XP_001120360.1	PREDICTED: similar to Ribosomal protein L21 CG12775-PA [Apis mellifera]	Apis mellifera	726056	GB16182,LOC726056,	CG12775	FBgn0032987	Nuclear ribosomal protein
31	3519	110765226	RpLP2	ribosomal protein P2	XP_001120364.1	PREDICTED: similar to 60S acidic ribosomal protein P2 (Acidic ribosomal protein RPA1) [Apis mellifera]	Apis mellifera	725884	GB17108,LOC725884,			Nuclear ribosomal protein
32	3530	110749002	LOC412546	similar to CG4078-PA	XP_396001.3	PREDICTED: similar to CG4078-PA [Apis mellifera]	Apis mellifera	412546	GB17842,LOC412546,	CG4078	FBgn0029798	DNA binding, metabolism, replication and repair
33	3759	66504538	LOC410855	similar to CG5585-PA	XP_394331.2	PREDICTED: similar to CG5585-PA isoform 1 [Apis mellifera]	Apis mellifera	410855	GB17388,LOC410855,	CG5585	FBgn0036973	Histone
34	3859	74271822	Rps8	ribosomal protein S8	NP_001011604.2	40S ribosomal protein S8 [Apis mellifera]	Apis mellifera	406126	GB13741,rps8,	CG7808	FBgn0039713	Nuclear ribosomal protein
35	3868	110748729	LOC724537	similar to mule CG5505-PA, isoform A	XP_001120426.1	PREDICTED: similar to mule CG5505-PA, isoform A [Apis mellifera]	Apis mellifera	724537	GB19625,LOC724537,	CG5505	FBgn0260936	Ubiquitin
36	3912	110762681	LOC409300	hypothetical LOC409300	XP_397557.3	PREDICTED: hypothetical protein [Apis mellifera]	Apis mellifera	409300	GB10704,LOC409300,			Unknown function
37	3942	66507466	LOC411640	similar to DNA replication licensing factor Mcm2 (Minichromosome maintenance 2 protein) (DmMCM2)	XP_395109.2	PREDICTED: similar to DNA replication licensing factor Mcm2 (Minichromosome maintenance 2 protein) (DmMCM2) [Apis mellifera]	Apis mellifera	411640	GB18195,LOC411640,			Cell growth and development
38	4119	66508439	LOC409167	similar to Elongation factor 2 (EF-2)	XP_392691.2	PREDICTED: similar to Elongation factor 2 (EF-2) isoform 1 [Apis mellifera]	Apis mellifera	409167	GB19247,LOC409167,	CG2238	FBgn0000559	Translation
39	4231	66519669	LOC410349	similar to CG30010-PA	XP_393829.2	PREDICTED: similar to CG30010-PA [Apis mellifera]	Apis mellifera	410349	GB19609,LOC410349,	CG30010	FBgn0050010	Unknown function
40	4235	66560571	LOC551350	similar to CG31715-PA	XP_623750.1	PREDICTED: similar to CG31715-PA [Apis mellifera]	Apis mellifera	551350	GB13827,LOC551350,	CG31715	FBgn0051715	Unknown function
41	4497	110766823	RpS20	ribosomal protein S20	XP_001120524.1	PREDICTED: similar to 40S ribosomal protein S20 [Apis mellifera]	Apis mellifera	726013	GB17488,LOC726013,	CG15693	FBgn0019936	Nuclear ribosomal protein
42	4609	110755280	LOC410007	similar to lamina ancestor CG10645-PC, isoform C	XP_393495.3	PREDICTED: similar to lamina ancestor CG10645-PC, isoform C [Apis mellifera]	Apis mellifera	410007	GB19793,LOC410007,	CG10645	FBgn0016031	Behaviour, sensory, learning and memory
43	4886	110750058	Dp	DP transcription factor	XP_393377.3	PREDICTED: similar to transcription factor Dp-2 (E2F dimerization partner 2) [Apis mellifera]	Apis mellifera	409887	GB13495,LOC409887,	CG4654	FBgn0011763	Transcription
44	5257	110762791	kinesin-6B	kinesin 6B	XP_001120622.1	PREDICTED: similar to pavarotti CG1258-PA [Apis mellifera]	Apis mellifera	724731	GB10647,LOC724731,	CG1258	FBgn0011692	Cell growth and development
45	5552	110749601	LOC724762	similar to RAB28, member RAS oncogene family	XP_001120659.1	PREDICTED: similar to RAB28, member RAS oncogene family [Apis mellifera]	Apis mellifera	724762	GB19675,LOC724762,			Cell growth and development
46	5617	110755286	LOC411930	similar to zinc finger protein 560	XP_395399.3	PREDICTED: similar to zinc finger protein 560, partial [Apis mellifera]	Apis mellifera	411930	GB16901,LOC411930,	CG10084	FBgn0002044	binding
47	5736	66546799	RpLP1	ribosomal protein LP1	XP_624781.1	PREDICTED: similar to 60S acidic ribosomal protein P1 (RP21C) (Acidic ribosomal protein RPA2) [Apis mellifera]	Apis mellifera	406120	GB12230,LOC406120,	CG1883	FBgn0039757	Nuclear ribosomal protein
48	6665	66558737	ptr	proximal to raf	XP_393118.2	PREDICTED: similar to Cobl-like 1 [Apis mellifera]	Apis mellifera	409616	GB14795,LOC409616,	CG2841	FBgn0003159	DNA binding, metabolism, replication and repair
49	6956	110750719	DHX35	DEAH (Asp-Glu-Ala-His) box polypeptide 35	XP_396598.3	PREDICTED: similar to Probable ATP-dependent RNA helicase DHX35 (DEAH box protein 35) isoform 1 [Apis mellifera]	Apis mellifera	413147	GB19792,LOC413147,	CG3225	FBgn0031631	Transcription
50	6998	110758321	LOC410067	similar to CG3409-PA	XP_393553.3	PREDICTED: similar to CG3409-PA [Apis mellifera]	Apis mellifera	410067	GB10418,LOC410067,	CG3409	FBgn0033095	Transport
51	7630	66513642	drosha	drosha protein	XP_394444.2	PREDICTED: similar to drosha CG8730-PA [Apis mellifera]	Apis mellifera	410968	GB12740,LOC410968,	CG8730	FBgn0026722	Transcription
52	7691	66566113	RpL3	ribosomal protein L3	XP_624821.1	PREDICTED: similar to Ribosomal protein L3 CG4863-PA, isoform A [Apis mellifera]	Apis mellifera	552445	GB15261,LOC552445,	CG4863	FBgn0020910	Nuclear ribosomal protein
53	7912	110750207	LOC725045	similar to CG13901-PA	XP_001120941.1	PREDICTED: similar to CG13901-PA [Apis mellifera]	Apis mellifera	725045	GB11631,LOC725045,	CG13901	FBgn0035164	Unknown function
54	8002	48105660	Dcp2	decapping protein 2	XP_395977.1	PREDICTED: similar to mRNA decapping enzyme 2 [Apis mellifera]	Apis mellifera	412521	GB13896,LOC412521,	CG6169	FBgn0036534	Translation
55	8118	48098427	RpL26	ribosomal protein L26	XP_392059.1	PREDICTED: similar to Ribosomal protein L26 CG6846-PA isoform 1 [Apis mellifera]	Apis mellifera	408515	GB13731,LOC408515,	CG6846	FBgn0036825	Nuclear ribosomal protein
56	8287	110763777	EIF2AK4	eukaryotic translation initiation factor 2 alpha kinase 4	XP_001120977.1	PREDICTED: similar to Eukaryotic translation initiation factor 2-alpha kinase 4 (GCN2-like protein), partial [Apis mellifera]	Apis mellifera	725088	GB18038,LOC725088,	CG1609	FBgn0019990	Translation
57	8663	110757439	scra	actin-binding protein anillin	XP_624050.2	PREDICTED: similar to scraps CG2092-PB, isoform B [Apis mellifera]	Apis mellifera	551658	GB19816,LOC551658,	CG2092	FBgn0261385	Binding
58	9077	66559208	RpL6	ribosomal protein L6	XP_392988.2	PREDICTED: similar to Ribosomal protein L6 CG11522-PB, isoform B [Apis mellifera]	Apis mellifera	409479	GB16628,LOC409479,	CG11522	FBgn0039857	Nuclear ribosomal protein
59	9295	66532039	LOC552081	similar to CG4495-PA	XP_624462.1	PREDICTED: similar to CG4495-PA isoform 2, partial [Apis mellifera]	Apis mellifera	552081	GB13828,LOC552081,	CG4495	FBgn0031893	Binding
60	9373	110767556	LOC414009	similar to partner of drosha CG1800-PA	XP_397444.3	PREDICTED: similar to partner of drosha CG1800-PA [Apis mellifera]	Apis mellifera	414009	GB18188,LOC414009,	CG1800	FBgn0039861	Transcription
61	9386	110772200	LOC409086	similar to CG18811-PA	XP_392611.3	PREDICTED: similar to CG18811-PA [Apis mellifera]	Apis mellifera	409086	GB18439,LOC409086,	CG18811	FBgn0042134	Cell growth and development
62	10029	66546417	LOC413051	similar to CG8607-PA	XP_396502.2	PREDICTED: similar to CG8607-PA [Apis mellifera]	Apis mellifera	413051	GB16442,LOC413051,	CG8607	FBgn0035760	Signaling
63	10129	110762954	RpL34	ribosomal protein L34	XP_001121176.1	PREDICTED: similar to Ribosomal protein L34a CG6090-PA, isoform A [Apis mellifera]	Apis mellifera	727128	GB14114,LOC727128,	CG6090	FBgn0039406	Nuclear ribosomal protein
64	11852	66509920	LOC413011	similar to CG17259-PA	XP_624165.1	PREDICTED: similar to CG17259-PA isoform 2 [Apis mellifera]	Apis mellifera	413011	GB18534,LOC413011,	CG17259	FBgn0031497	Translation
65	12020	110770676	LOC552389	hypothetical LOC552389	XP_625286.2	PREDICTED: hypothetical protein, partial [Apis mellifera]	Apis mellifera	552389	LOC552389,			Unknown function
66	12081	110764586	LOC725527	similar to Ubiquinol-cytochrome c reductase iron-sulfur subunit, mitochondrial precursor (Rieske iron-sulfur protein) (RISP) (Liver regeneration-related protein LRRGT00195)	XP_001121362.1	PREDICTED: similar to Ubiquinol-cytochrome c reductase iron-sulfur subunit, mitochondrial precursor (Rieske iron-sulfur protein) (RISP) (Liver regeneration-related protein LRRGT00195) [Apis mellifera]	Apis mellifera	725527	GB17154,LOC725527,			Ubiquitin
67	12706	110758094	LOC413176	similar to CG9715-PA	XP_396627.3	PREDICTED: similar to CG9715-PA [Apis mellifera]	Apis mellifera	413176	GB16050,LOC413176,	CG9715	FBgn0036668	DNA binding, metabolism, replication and repair
68	12715	110758834	LOC409538	similar to CG7582-PA	XP_393044.3	PREDICTED: similar to CG7582-PA [Apis mellifera]	Apis mellifera	409538	GB18602,LOC409538,	CG7582	FBgn0039681	Membrane
69	12742	66542696	Cas	CAS/CSE1 segregation protein	XP_395332.2	PREDICTED: similar to chromosome segregation 1-like [Apis mellifera]	Apis mellifera	411865	GB17150,LOC411865,	CG13281	FBgn0022213	Cell growth and development
70	12956	110760002	LOC725611	similar to DNA polymerase alpha catalytic subunit	XP_001121438.1	PREDICTED: similar to DNA polymerase alpha catalytic subunit [Apis mellifera]	Apis mellifera	725611	GB18821,LOC725611,	CG6349	FBgn0259113	Cell growth and development
71	13631	110760280	LOC552169	similar to DNA repair and recombination protein RAD54B (RAD54 homolog B)	XP_624551.2	PREDICTED: similar to DNA repair and recombination protein RAD54B (RAD54 homolog B) [Apis mellifera]	Apis mellifera	552169	GB12667,LOC552169,			DNA binding, metabolism, replication and repair
72	14413	110767573	LOC725769	similar to GIY-YIG domain containing 2	XP_001121578.1	PREDICTED: similar to GIY-YIG domain containing 2 [Apis mellifera]	Apis mellifera	725769	GB18886,LOC725769,	CG18271	FBgn0037263	Chromosome maitenance
73	15749	66515513	LOC411305	similar to CG7441-PA	XP_394779.2	PREDICTED: similar to CG7441-PA [Apis mellifera]	Apis mellifera	411305	GB12719,LOC411305,	CG7441	FBgn0036763	Transcription
74	16411	66514127	LOC412835	similar to beat-IIIc CG15138-PA, isoform A	XP_396287.2	PREDICTED: similar to beat-IIIc CG15138-PA, isoform A [Apis mellifera]	Apis mellifera	412835	GB17449,LOC412835,	CG15138	FBgn0032629	Immune defence, xenobiotic metabolism, stress response
75	16982	110750108	LOC551420	similar to rotated abdomen CG6097-PA	XP_623815.2	PREDICTED: similar to rotated abdomen CG6097-PA [Apis mellifera]	Apis mellifera	551420	LOC551420,	CG6097	FBgn0003292	Membrane
76	17083	66514132	LOC412837	ribonuclease H2 subunit A	XP_396289.2	PREDICTED: similar to Probable ribonuclease HI large subunit (RNase HI large subunit) (RNase H(35)) isoform 1 [Apis mellifera]	Apis mellifera	412837	GB14057,LOC412837,	CG13690	FBgn0031252	Histone
77	17097	48142798	RpL7	ribosomal protein L7	XP_393614.1	PREDICTED: similar to 60S ribosomal protein L7 [Apis mellifera]	Apis mellifera	410131	GB10094,LOC410131,	CG4897	FBgn0005593	Nuclear ribosomal protein
78	17715	110755495	CDC45L	CDC45-related protein	XP_393560.3	PREDICTED: similar to CDC45L CG3658-PA [Apis mellifera]	Apis mellifera	410073	GB17770,LOC410073,	CG3658	FBgn0026143	DNA binding, metabolism, replication and repair
79	17750	110758361	LOC412817	similar to CG32165-PA	XP_396270.3	PREDICTED: similar to CG32165-PA [Apis mellifera]	Apis mellifera	412817	GB11019,LOC412817,	CG32165	FBgn0042178	Histone
80	18057	91080271	LOC662436	similar to CG7424-PA	XP_973623.1	PREDICTED: similar to ribosomal protein L44e [Tribolium castaneum]	Tribolium castaneum	662436	LOC662436,	CG7424	FBgn0031980	Nuclear ribosomal protein
81	18785	110768336	LOC726171	similar to Ribosomal protein L11 CG7726-PA	XP_001121930.1	PREDICTED: similar to Ribosomal protein L11 CG7726-PA [Apis mellifera]	Apis mellifera	726171	LOC726171,	CG7726	FBgn0013325	Nuclear ribosomal protein
82	19334	110750341	RabGAP4	Rab GTPase activating protein 4	XP_001122619.1	PREDICTED: similar to ornithine aminotransferase-like 1 isoform 2, partial [Apis mellifera]	Apis mellifera	411753	GB19997,LOC411753,			Cell growth and development
83	20459	110767257	LOC413368	similar to CG4648-PA	XP_396813.3	PREDICTED: similar to CG4648-PA, partial [Apis mellifera]	Apis mellifera	413368	GB12367,LOC413368,	CG4648	FBgn0259818	Binding
84	22408	110751196	tam	DNA polymerase subunit gamma-1, mitochondrial	XP_395230.3	PREDICTED: similar to tamas CG8987-PA [Apis mellifera]	Apis mellifera	411763	GB10422,LOC411763,	CG8987	FBgn0004406	Cell growth and development
85	22735	110763846	LOC413531	similar to CG10914-PA	XP_396974.3	PREDICTED: similar to CG10914-PA, partial [Apis mellifera]	Apis mellifera	413531	GB19759,LOC413531,	CG10914	FBgn0034307	Transferase activity
86	22767	110756571	RpS16	ribosomal protein S16	XP_001122174.1	PREDICTED: similar to Ribosomal protein S16 CG4046-PA [Apis mellifera]	Apis mellifera	726439	GB10669,LOC726439,	CG4046	FBgn0034743	Nuclear ribosomal protein
87	23086	66551614	ksr	kinase suppressor of ras	XP_393005.2	PREDICTED: similar to kinase suppressor of ras CG2899-PA isoform 1 [Apis mellifera]	Apis mellifera	409498	GB12129,LOC409498,	CG2899	FBgn0015402	Cell growth and development
88	23693	110749319	Nup62	nucleoporin 62kDa	XP_393232.3	PREDICTED: similar to Nup62 CG6251-PA [Apis mellifera]	Apis mellifera	409734	GB10977,LOC409734,	CG6251	FBgn0034118	Membrane
89	23811	110759534	LOC551880	similar to CG6236-PA, isoform A	XP_624269.2	PREDICTED: similar to CG6236-PA, isoform A [Apis mellifera]	Apis mellifera	551880	GB12269,LOC551880,	CG6236	FBgn0038318	binding
90	24489	110766829	LOC726537	similar to Rs1 CG2173-PA	XP_001122266.1	PREDICTED: similar to Rs1 CG2173-PA [Apis mellifera]	Apis mellifera	726537	GB18809,LOC726537,	CG2173	FBgn0021995	Transferase activity
91	25515	110772788	LOC726589	hypothetical protein LOC726589	XP_001122316.1	PREDICTED: hypothetical protein [Apis mellifera]	Apis mellifera	726589	GB18744,LOC726589,			Unknown function
92	26854	66543617	LOC412617	similar to Zyx102EF CG32018-PB, isoform B	XP_396072.2	PREDICTED: similar to Zyx102EF CG32018-PB, isoform B [Apis mellifera]	Apis mellifera	412617	GB15339,LOC412617,	CG32018	FBgn0011642	Binding
93	27407	110760328	LOC552618	hypothetical LOC552618	XP_624995.2	PREDICTED: hypothetical protein [Apis mellifera]	Apis mellifera	552618	GB18143,LOC552618,			Unknown function
94	28184	66565929	RpL14	ribosomal protein L14	XP_392809.2	PREDICTED: similar to Ribosomal protein L14 CG6253-PA [Apis mellifera]	Apis mellifera	409290	GB16914,LOC409290,	CG6253	FBgn0017579	Nuclear ribosomal protein
95	28854	66529551	LOC409315	similar to protein that interacts with C kinase 1	XP_392832.2	PREDICTED: similar to protein that interacts with C kinase 1, partial [Apis mellifera]	Apis mellifera	409315	GB18307,LOC409315,	CG6622	FBgn0003091	Membrane
96	30413	110749350	dup	double parked	XP_393349.3	PREDICTED: similar to double parked CG8171-PA [Apis mellifera]	Apis mellifera	409859	GB12839,LOC409859,	CG8171	FBgn0000996	Immune defence, xenobiotic metabolism, stress response
97	31133	48119524	LOC412997	WD repeat domain 32	XP_396448.1	PREDICTED: similar to CG1523-PA [Apis mellifera]	Apis mellifera	412997	GB17076,LOC412997,	CG1523	FBgn0039601	Unknown function
98	33128	110761274	NUP205	nucleoporin 205kDa	XP_395387.3	PREDICTED: similar to Nuclear pore complex protein Nup205 (Nucleoporin Nup205) (205 kDa nucleoporin) [Apis mellifera]	Apis mellifera	411918	GB18099,LOC411918,	CG11943	FBgn0031078	Membrane
99	39286	110770005	mRpL39	mitochondrial ribosomal protein L39	XP_001122747.1	PREDICTED: similar to mitochondrial ribosomal protein L39 CG17166-PA [Apis mellifera]	Apis mellifera	727036	GB13985,LOC727036,	CG17166	FBgn0036462	Mitochondrial proteins and mitochondrial ribosomal proteins
100	49363	66537377	RpL5	ribosomal protein L5	XP_624620.1	PREDICTED: similar to CG17489-PA.3, partial [Apis mellifera]	Apis mellifera	552241	GB20114,LOC552241,	CG17489	FBgn0064225	Nuclear ribosomal protein
101	55082	110772386	spir	spire	XP_392936.3	PREDICTED: similar to spire CG10076-PA, isoform A, partial [Apis mellifera]	Apis mellifera	409421	GB14715,LOC409421,	CG10076	FBgn0003475	Motor proteins and muscle
102	55754	110772388	LOC727246	similar to spir-2 protein	XP_001122956.1	PREDICTED: similar to spir-2 protein [Apis mellifera]	Apis mellifera	727246	LOC727246,	CG10076	FBgn0003475	Motor proteins and muscle
103	56765	110764293	LOC727260	hypothetical protein LOC727260	XP_001122970.1	PREDICTED: hypothetical protein [Apis mellifera]	Apis mellifera	727260	GB18594,LOC727260,			Unknown function
104	60361	110763028	LOC552355	similar to CG16940-PA, isoform A	XP_624734.2	PREDICTED: similar to CG16940-PA, isoform A [Apis mellifera]	Apis mellifera	552355	GB12193,LOC552355,	CG16940	FBgn0035111	Transcription
105	61369	110763032	LOC727313	similar to CG13310-PA	XP_001123022.1	PREDICTED: similar to CG13310-PA [Apis mellifera]	Apis mellifera	727313	GB15678,LOC727313,	CG13310	FBgn0035928	Unknown function
106	81304	110765285	LOC552177	similar to APC-like CG1451-PA	XP_624558.2	PREDICTED: similar to APC-like CG1451-PA, partial [Apis mellifera]	Apis mellifera	552177	LOC552177,	CG1451	FBgn0015589	Motor proteins and muscle
107	111861	66542051	Rcd1	reduction in Cnn dots 1	XP_395713.2	PREDICTED: similar to CG8233-PC, isoform C, partial [Apis mellifera]	Apis mellifera	412251	GB13143,LOC412251,	CG8233	FBgn0033897	DNA binding, metabolism, replication and repair
C6	contig no	protein GI accession	"Gene name"	"Gene Descr"	"Protein num"	"Protein name [organism reported by protein database]"	"Organism reported by NCBI"	Entrez GeneID	"GENE_SYMBOL"	"Drosophila ID"	"Flybase ID"	GO annotation
0	365	66520311	LOC550655	similar to CG32066-PB, isoform B	XP_623054.1	PREDICTED: similar to CG32066-PB, isoform B [Apis mellifera]	Apis mellifera	550655	GB14929,LOC550655,	CG32066	FBgn0052066	Unknown function
1	401	66504157	LOC552211	similar to CG4666-PA	XP_624591.1	PREDICTED: similar to CG4666-PA [Apis mellifera]	Apis mellifera	552211	GB20037,LOC552211,	CG4666	FBgn0029838	Energy
2	433	110757514	LOC724490	hypothetical protein LOC724490	XP_001119838.1	PREDICTED: hypothetical protein [Apis mellifera]	Apis mellifera	724490	GB14302,LOC724490,			Unknown function
3	523	110759904	fz2	frizzled 2	XP_397259.3	PREDICTED: similar to frizzled 2 CG9739-PA, isoform A isoform 1 [Apis mellifera]	Apis mellifera	413820	GB12765,LOC413820,	CG9739	FBgn0016797	Cell growth and development
4	857	110750214	Invadolysin	leishmanolysin-like peptidase	XP_393414.3	PREDICTED: similar to lethal (3) IX-14 CG3953-PA [Apis mellifera]	Apis mellifera	409923	GB10205,LOC409923,	CG3953	FBgn0086359	Chaperone
5	906	66557634	Arc42	Arc42 protein	XP_623170.1	PREDICTED: similar to Arc42 CG4703-PA [Apis mellifera]	Apis mellifera	411697	GB17042,LOC411697,	CG4703	FBgn0038742	Lipid, phospholipid, fatty acid metabolism and fatty acid beta oxidation
6	1113	66513092	LOC408950	similar to mitochondrial malate dehydrogenase precursor	XP_392478.2	PREDICTED: similar to mitochondrial malate dehydrogenase precursor isoform 1 [Apis mellifera]	Apis mellifera	408950	GB16464,LOC408950,	CG7998	FBgn0262559	TCA cycle
7	1126	110759146	LOC724870	similar to NADPH--cytochrome P450 reductase (CPR) (P450R)	XP_001119949.1	PREDICTED: similar to NADPH--cytochrome P450 reductase (CPR) (P450R) [Apis mellifera]	Apis mellifera	724870	GB19444,LOC724870,	CG11567	FBgn0015623	Immune defence, xenobiotic metabolism, stress response
8	1144	66532694	LOC552302	hypothetical LOC552302	XP_625283.1	PREDICTED: hypothetical protein [Apis mellifera]	Apis mellifera	552302	GB17713,LOC552302,			Unknown function
9	1276	110757603	LOC411157	similar to fat2 CG7749-PA, isoform A	XP_394631.3	PREDICTED: similar to fat2 CG7749-PA, isoform A [Apis mellifera]	Apis mellifera	411157	GB16822,LOC411157,	CG7749	FBgn0261574	Cell growth and development
10	1494	110764308	MsrB	methionine sulfoxide reductase B	XP_001120023.1	PREDICTED: similar to SelR CG6584-PA, isoform A [Apis mellifera]	Apis mellifera	724494	GB15486,LOC724494,	CG6584	FBgn0037847	Protein metabolism, processing, stability, maitenance and repair
11	1584	110755200	LOC724255	similar to dumpy CG33196-PB	XP_001120048.1	PREDICTED: similar to dumpy CG33196-PB [Apis mellifera]	Apis mellifera	724255	LOC724255,	CG33196	FBgn0053196	Cuticular proteins, chitinase and chitin metabolic process
12	1624	110758517	LOC724264	similar to CG6914-PA	XP_001120056.1	PREDICTED: similar to CG6914-PA [Apis mellifera]	Apis mellifera	724264	GB13526,LOC724264,	CG6914	FBgn0037172	Energy
13	1699	66518223	Cyc1	cytochrome c1, heme protein, mitochondrial	XP_397047.2	PREDICTED: similar to CG4769-PA [Apis mellifera]	Apis mellifera	413605	GB12510,LOC413605,	CG4769	FBgn0035600	Immune defence, xenobiotic metabolism, stress response
14	1746	166795901	A4	apolipophorin-III-like protein	NP_001107670.1	apolipophorin-III-like protein [Apis mellifera]	Apis mellifera	552391	a4,GB20117,	CG7727	FBgn0000108	Lipid, phospholipid, fatty acid metabolism and fatty acid beta oxidation
15	1980	110767364	bs	serum response factor homolog	XP_001120126.1	PREDICTED: similar to blistered CG3411-PA [Apis mellifera]	Apis mellifera	724322	GB15081,LOC724322,	CG3411	FBgn0004101	Transcription
16	2096	195390905	DvirGJ22971	GJ22971 gene product from transcript GJ22971-RA	XP_002054107.1	GJ22971 [Drosophila virilis]	Drosophila virilis	6630471	Dvir\GJ22971,dvir_GLEANR_8328,GJ22971,	GJ22971 [Drosophila virilis]	FBgn0210073	Ubiquitin
17	2385	66519029	loj	logjam	XP_393466.2	PREDICTED: similar to logjam CG10733-PA, isoform A [Apis mellifera]	Apis mellifera	409976	GB16047,LOC409976,	CG10733	FBgn0061492	Transport
18	2826	66534614	Ndufv2	NADH dehydrogenase (ubiquinone) flavoprotein 2, 24kDa	XP_393287.2	PREDICTED: similar to CG5703-PA [Apis mellifera]	Apis mellifera	409793	GB17038,LOC409793,	CG5703	FBgn0030853	Immune defence, xenobiotic metabolism, stress response
19	3111	110756512	LOC725146	similar to Sc2 CG10849-PA	XP_001120311.1	PREDICTED: similar to Sc2 CG10849-PA [Apis mellifera]	Apis mellifera	725146	GB10614,LOC725146,	CG10849	FBgn0035471	Lipid, phospholipid, fatty acid metabolism and fatty acid beta oxidation
20	3157	66533106	LOC551974	similar to thioredoxin-like 4 isoform a	XP_624360.1	PREDICTED: similar to thioredoxin-like 4 isoform a [Apis mellifera]	Apis mellifera	551974	GB10968,LOC551974,	CG3058	FBgn0031601	Immune defence, xenobiotic metabolism, stress response
21	3486	94400895	LOC551604	Rh-like protein	NP_001035355.1	Rh-like protein [Apis mellifera]	Apis mellifera	551604	GB14054,LOC551604,	CG7499	FBgn0028699	Transport
22	3496	66531719	LOC409148	similar to CG1746-PA, isoform A	XP_623661.1	PREDICTED: similar to CG1746-PA, isoform A isoform 2 [Apis mellifera]	Apis mellifera	409148	GB16842,LOC409148,	CG1746	FBgn0039830	Energy
23	4098	66503776	LOC550804	similar to CG8036-PB, isoform B	XP_623357.1	PREDICTED: similar to CG8036-PB, isoform B isoform 2 [Apis mellifera]	Apis mellifera	550804	GB15619,LOC550804,	CG8036	FBgn0037607	Carbohydrate metabolism
24	4161	110766774	LOC550992	similar to SelT-like protein precursor	XP_623429.2	PREDICTED: similar to SelT-like protein precursor isoform 1 [Apis mellifera]	Apis mellifera	550992	GB15757,LOC550992,			Unknown function
25	4734	295849286	Sod2	superoxide dismutase 2, mitochondrial	NP_001171519.1	superoxide dismutase 2, mitochondrial [Apis mellifera]	Apis mellifera		GB14346,SOD2,	CG8905	FBgn0010213	Determination of adult lifespan
26	4872	110748834	mRpL44	mitochondrial ribosomal protein L44	XP_623721.2	PREDICTED: similar to mitochondrial ribosomal protein L44 CG2109-PA [Apis mellifera]	Apis mellifera	551321	GB12865,LOC551321,	CG2109	FBgn0037330	Mitohondrial proteins and mitochondrial ribosomal proteins
27	5273	66504165	LOC552277	hypothetical LOC552277	XP_625282.1	PREDICTED: hypothetical protein [Apis mellifera]	Apis mellifera	552277	GB12679,LOC552277,			Unknown function
28	5423	66524108	Trx1-like1	thioredoxin 1-like 1	XP_623128.1	PREDICTED: similar to Thioredoxin-like CG5495-PA isoform 1 [Apis mellifera]	Apis mellifera	550734	GB15457,LOC550734,	CG5495	FBgn0035631	Immune defence, xenobiotic metabolism, stress response
29	5657	110758626	Ndufa10	NADH dehydrogenase [ubiquinone] 1 alpha subcomplex subunit 10, mitochondrial	XP_396785.3	PREDICTED: similar to NADH dehydrogenase [ubiquinone] 1 alpha subcomplex subunit 10, mitochondrial precursor (NADH-ubiquinone oxidoreductase 42 kDa subunit) (Complex I-42KD) (CI-42KD) [Apis mellifera]	Apis mellifera	413340	GB11489,LOC413340,	CG6343	FBgn0019957	Immune defence, xenobiotic metabolism, stress response
30	5901	66550553	LOC411691	phosphotriesterase-related protein	XP_395159.2	PREDICTED: similar to CG18473-PA [Apis mellifera]	Apis mellifera	411691	GB13332,LOC411691,	CG18473	FBgn0037683	Binding
31	6113	94400899	TpnI	troponin I	NP_001035346.1	troponin I [Apis mellifera]	Apis mellifera	410815	TpnH,TpnI,	CG7178	FBgn0004028	Motor proteins and muscle
32	6588	66521326	LOC551765	similar to CG12814-PA	XP_624155.1	PREDICTED: similar to CG12814-PA [Apis mellifera]	Apis mellifera	551765	GB12910,LOC551765,	CG12814	FBgn0037796	Unknown function
33	6843	110759577	LOC726860	similar to Cytochrome b5 (CYTB5)	XP_001120801.1	PREDICTED: similar to Cytochrome b5 (CYTB5) [Apis mellifera]	Apis mellifera	726860	GB14813,LOC726860,	CG2140	FBgn0033189	Immune defence, xenobiotic metabolism, stress response
34	7416	66517066	Gapdh	glyceraldehyde 3-phosphate dehydrogenase	XP_623049.1	PREDICTED: similar to Glyceraldehyde 3 phosphate dehydrogenase 1 CG12055-PA, isoform A isoform 2 [Apis mellifera]	Apis mellifera	410122	GB14798,LOC410122,	CG12055	FBgn0001091	Carbohydrate metabolism
35	7809	66506786	LOC411014	similar to CG5362-PA	XP_394487.2	PREDICTED: similar to CG5362-PA isoform 1 [Apis mellifera]	Apis mellifera	411014	GB18727,LOC411014,	CG5362	FBgn0262782	TCA cycle
36	7934	66521738	LOC410059	similar to lethal (1) G0030 CG3861-PA, isoform A	XP_393545.2	PREDICTED: similar to lethal (1) G0030 CG3861-PA, isoform A [Apis mellifera]	Apis mellifera	410059	GB12573,LOC410059,	CG3861	FBgn0261955	Chaperone
37	7976	110755949	LOC408805	similar to CG7530-PA, isoform A	XP_392336.3	PREDICTED: similar to CG7530-PA, isoform A [Apis mellifera]	Apis mellifera	408805	GB11113,LOC408805,	CG7530	FBgn0038256	Immune defence, xenobiotic metabolism, stress response
38	8241	110749686	LOC725078	similar to CG15020-PA	XP_001120968.1	PREDICTED: similar to CG15020-PA [Apis mellifera]	Apis mellifera	725078	LOC725078,	CG15020	FBgn0035543	Cuticular proteins, chitinase and chitin metabolic process
39	8777	66522696	LOC552354	similar to slowmo CG9131-PB, isoform B	XP_624733.1	PREDICTED: similar to slowmo CG9131-PB, isoform B isoform 1 [Apis mellifera]	Apis mellifera	552354	GB17877,LOC552354,	CG9131	FBgn0029161	Mitochondrial proteins and mitochondral ribosomal protein
40	9260	110759984	LOC725192	similar to CG31663-PA	XP_001121067.1	PREDICTED: similar to CG31663-PA [Apis mellifera]	Apis mellifera	725192	GB11394,LOC725192,	CG31663	FBgn0051663	Transport
41	9301	66504858	Ubc-E2H	Ubc-E2H protein	XP_395791.2	PREDICTED: similar to Ubiquitin-conjugating enzyme E2 H (Ubiquitin-protein ligase H) (Ubiquitin carrier protein H) (UBCH2) (E2-20K) [Apis mellifera]	Apis mellifera	412330	GB10381,LOC412330,	CG2257	FBgn0029996	Cell growth and development
42	9678	110757696	LOC725258	similar to CG1444-PA	XP_001121130.1	PREDICTED: similar to CG1444-PA [Apis mellifera]	Apis mellifera	725258	GB10228,LOC725258,	CG1444	FBgn0029975	Pathways and hormones
43	10946	110760626	LOC725390	similar to chromosome 10 open reading frame 11	XP_001121245.1	PREDICTED: similar to chromosome 10 open reading frame 11, partial [Apis mellifera]	Apis mellifera	725390	GB11492,LOC725390,			Signaling
44	11276	66551875	LOC551757	similar to CG3560-PA	XP_624147.1	PREDICTED: similar to CG3560-PA [Apis mellifera]	Apis mellifera	551757	GB11150,LOC551757,	CG3560	FBgn0030733	Energy
45	12351	110756531	LOC725549	hypothetical protein LOC725549	XP_001121382.1	PREDICTED: hypothetical protein [Apis mellifera]	Apis mellifera	725549	LOC725549,			Unknown function
46	12636	66521366	LOC552170	similar to ubiquitin-like 7	XP_624552.1	PREDICTED: similar to ubiquitin-like 7 [Apis mellifera]	Apis mellifera	552170	GB11120,LOC552170,	CG8892	FBgn0031664	Cell growth and development
47	12687	110756533	Dg	dystroglycan	XP_392358.3	PREDICTED: similar to Dystroglycan CG18250-PA, isoform A [Apis mellifera]	Apis mellifera	408826	GB14967,LOC408826,	CG18250	FBgn0034072	Immune defence, xenobiotic metabolism, stress response
48	13196	240255421	Ndufs5	NADH dehydrogenase (ubiquinone) Fe-S protein 5, 15kDa (NADH-coenzyme Q reductase)	NP_001155303.1	NADH dehydrogenase [ubiquinone] iron-sulfur protein 5 [Apis mellifera]	Apis mellifera	727061	GB18086,Ndufs5,	CG11455	FBgn0031228	Signaling
49	13365	288872189	Cox6c	cytochrome c oxidase subunit VIc	NP_001165876.1	cytochrome c oxidase subunit 6C [Apis mellifera]	Apis mellifera			CG14028	FBgn0015031	Immune defence, xenobiotic metabolism, stress response
50	13990	221325614	C1q-VP	C1q-like venom protein	NP_001138311.1	C1q-like venom protein precursor [Apis mellifera]	Apis mellifera	551077	C1q-VP,GB16587,	CG3590	FBgn0038467	DNA binding, metabolism, replication and repair
51	14047	110757795	Hr39	hormone receptor-like in 39	XP_396918.3	PREDICTED: similar to Hormone receptor-like in 39 CG8676-PA, isoform A [Apis mellifera]	Apis mellifera	413474	GB11634,LOC413474,	CG8676	FBgn0261239	Pathways and hormones
52	14071	110766289	fus	RNA-binding protein fusilli	XP_397080.3	PREDICTED: similar to fusilli CG8205-PD, isoform D, partial [Apis mellifera]	Apis mellifera	413638	GB16152,LOC413638,	CG8205	FBgn0023441	Transcription
53	14303	48101936	LOC409201	similar to CG18815-PA, isoform A	XP_392725.1	PREDICTED: similar to CG18815-PA, isoform A [Apis mellifera]	Apis mellifera	409201	GB13556,LOC409201,	CG18815	FBgn0042138	Energy
54	14343	66504528	LOC410853	similar to kin of irre CG3653-PA, isoform A	XP_394329.2	PREDICTED: similar to kin of irre CG3653-PA, isoform A isoform 1 [Apis mellifera]	Apis mellifera	410853	GB11991,LOC410853,	CG3653	FBgn0028369	Immune defence, xenobiotic metabolism, stress response
55	14392	110758577	LOC725764	similar to peroxisome biogenesis factor 16	XP_001121573.1	PREDICTED: similar to peroxisome biogenesis factor 16 [Apis mellifera]	Apis mellifera	725764	GB18640,LOC725764,	CG3947	FBgn0037019	Immune defence, xenobiotic metabolism, stress response
56	15389	110757658	LOC551631	dihydrolipoamide S-acetyltransferase	XP_624025.2	PREDICTED: similar to Pyruvate dehydrogenase protein X component, mitochondrial precursor (Dihydrolipoamide dehydrogenase-binding protein of pyruvate dehydrogenase complex) (Lipoyl-containing pyruvate dehydrogenase complex component X) (E3-binding protein) (E... [Apis mellifera]	Apis mellifera	551631	GB19366,LOC551631,	CG5261	FBgn0031912	Carbohydrate metabolism
57	17377	110755333	Cox6a1	cytochrome c oxidase subunit 6A1, mitochondrial	XP_001121817.1	PREDICTED: similar to CG17280-PA [Apis mellifera]	Apis mellifera	726042	GB10253,LOC726042,	CG17280	FBgn0034877	Determination of adult lifespan
58	18773	66515485	LOC408989	glycerol kinase	XP_392521.2	PREDICTED: similar to CG1271-PA, isoform A [Apis mellifera]	Apis mellifera	408989	GB10568,LOC408989,	CG1271	FBgn0035392	Energy
59	19015	66519534	Adk3	adenylate kinase 3	XP_624890.1	PREDICTED: similar to adenylate kinase 3 [Apis mellifera]	Apis mellifera	552511	GB15333,LOC552511,	CG6612	FBgn0042094	Energy
60	19340	110760029	LOC726199	similar to CG5174-PA, isoform A	XP_001121953.1	PREDICTED: similar to CG5174-PA, isoform A, partial [Apis mellifera]	Apis mellifera	726199	LOC726199,	CG5174	FBgn0034345	Cell growth and development
61	22734	110763655	Or141	odorant receptor 141	XP_392061.2	PREDICTED: similar to CG33528-PC, isoform C [Apis mellifera]	Apis mellifera	408517	GB13781,LOC408517,	CG33528	FBgn0260964	Pathways and hormones
62	22773	110757338	LOC726441	hypothetical protein LOC726441	XP_001122176.1	PREDICTED: hypothetical protein [Apis mellifera]	Apis mellifera	726441	GB10997,LOC726441,			Unknown function
63	25084	110763381	LOC411569	similar to rolling pebbles CG32096-PD, isoform D	XP_395040.3	PREDICTED: similar to rolling pebbles CG32096-PD, isoform D isoform 1 [Apis mellifera]	Apis mellifera	411569	GB18008,LOC411569,	CG32096	FBgn0041096	Protein metabolism, processing, stability, maitenance and repair
64	25495	66529941	LOC411476	similar to CG11505-PB, isoform B	XP_394951.2	PREDICTED: similar to CG11505-PB, isoform B, partial [Apis mellifera]	Apis mellifera	411476	GB20082,LOC411476,	CG11505	FBgn0035424	Transcription
65	26735	110760324	LOC408288	similar to CG6638-PA	XP_391840.3	PREDICTED: similar to CG6638-PA [Apis mellifera]	Apis mellifera	408288	GB14673,LOC408288,	CG6638	FBgn0035911	Energy
66	27439	66547465	LOC409424	similar to Glucose transporter 1 CG1086-PB, isoform B	XP_392938.2	PREDICTED: similar to Glucose transporter 1 CG1086-PB, isoform B isoform 1 [Apis mellifera]	Apis mellifera	409424	GB12782,LOC409424,	CG1086	FBgn0261914	Transport
67	28790	110751000	LOC408693	similar to EPS (human endocytosis) related family member (eps-8)	XP_392229.3	PREDICTED: similar to EPS (human endocytosis) related family member (eps-8) [Apis mellifera]	Apis mellifera	408693	GB11269,LOC408693,			Immune defence, xenobiotic metabolism, stress response
68	32221	66534731	drpr	draper	XP_624855.1	PREDICTED: similar to MEGF10 protein, partial [Apis mellifera]	Apis mellifera	552479	GB14962,LOC552479,	CG2086	FBgn0027594	Autophagy, apoptosis and cell death
69	33566	110767819	LOC410060	similar to Shaker cognate b CG1066-PA, isoform A	XP_393546.3	PREDICTED: similar to Shaker cognate b CG1066-PA, isoform A [Apis mellifera]	Apis mellifera	410060	GB19350,LOC410060,	CG1066	FBgn0262593	Energy
70	34868	110757212	LOC726933	similar to CG6656-PA	XP_001122650.1	PREDICTED: similar to CG6656-PA [Apis mellifera]	Apis mellifera	726933	GB19603,LOC726933,	CG6656	FBgn0038912	Protein metabolism, processing, stability, maitenance and repair
71	35270	110775909	LOC726943	similar to Glutamate oxaloacetate transaminase 1 CG8430-PA, isoform A	XP_001122661.1	PREDICTED: similar to Glutamate oxaloacetate transaminase 1 CG8430-PA, isoform A, partial [Apis mellifera]	Apis mellifera	726943	GB18844,LOC726943,	CG8430	FBgn0001124	Transferase activity
72	60697	66523390	Gdh	glutamate dehydrogenase	XP_392776.2	PREDICTED: similar to Glutamate dehydrogenase CG5320-PF, isoform F isoform 1 [Apis mellifera]	Apis mellifera	409253	GB15079,LOC409253,	CG5320	FBgn0001098	Mitochondrial proteins and mitochondral ribosomal protein
73	73235	283436150	Adk1	adenylate kinase 1	NP_001164443.1	adenylate kinase 1 [Apis mellifera]	Apis mellifera	412632	ADK1,GB11769,	CG17146	FBgn0022709	Energy
74	94725	110769724	LOC411746	similar to PWWP domain containing 2	XP_395213.3	PREDICTED: similar to PWWP domain containing 2, partial [Apis mellifera]	Apis mellifera	411746	GB15850,LOC411746,			Transferase activity
75	97420	110773661	LOC552437	similar to CG31717-PA	XP_624814.2	PREDICTED: similar to CG31717-PA, partial [Apis mellifera]	Apis mellifera	552437	GB12734,LOC552437,	CG31717	FBgn0051717	Protein metabolism, processing, stability, maitenance and repair
C7	contig no	protein GI accession	"Gene name"	"Gene Descr"	"Protein num"	"Protein name [organism reported by protein database]"	"Organism reported by NCBI"	Entrez GeneID	"GENE_SYMBOL"	"Drosophila ID"	"Flybase ID"	GO annotation
0	442	66530423	Aldh	aldehyde dehydrogenase	XP_623084.1	PREDICTED: similar to Aldehyde dehydrogenase CG3752-PA isoform 1 [Apis mellifera]	Apis mellifera	550687	GB12741,LOC550687,	CG3752	FBgn0012036	Lipid, phospholipid, fatty acid metabolism and fatty acid beta oxidation
1	604	66557857	LOC552589	similar to fat2 CG7749-PA, isoform A	XP_624967.1	PREDICTED: similar to fat2 CG7749-PA, isoform A isoform 2, partial [Apis mellifera]	Apis mellifera	552589	GB11556,LOC552589,	CG7749	FBgn0261574	Cell growth and development
2	701	110760790	LOC724580	similar to CG15449-PA	XP_001119879.1	PREDICTED: similar to CG15449-PA [Apis mellifera]	Apis mellifera	724580	GB18709,LOC724580,	CG15449	FBgn0031146	Unknown function
3	766	110757393	LOC413005	similar to Misexpression suppressor of KSR 2 CG15669-PB, isoform B	XP_396456.3	PREDICTED: similar to Misexpression suppressor of KSR 2 CG15669-PB, isoform B isoform 1 [Apis mellifera]	Apis mellifera	413005	GB18470,LOC413005,	CG15669	FBgn0043070	Cell growth and development
4	910	110754993	LOC408759	similar to CG8671-PB, isoform B	XP_623201.2	PREDICTED: similar to CG8671-PB, isoform B isoform 2, partial [Apis mellifera]	Apis mellifera	408759	GB16310,LOC408759,	CG8671	FBgn0032938	Translation
5	928	110756601	Kay	kayak	XP_001119924.1	PREDICTED: hypothetical protein [Apis mellifera]	Apis mellifera	724169	GB12212,LOC724169,	CG33956	FBgn0001297	Immune defence, xenobiotic metabolism, stress response
6	935	110757404	LOC409786	jazigo	XP_001119925.1	PREDICTED: similar to CG32030-PA, isoform A [Apis mellifera]	Apis mellifera	409786	GB13180,LOC409786,	CG32030	FBgn0261259	Membrane
7	1079	66513371	LOC410092	similar to moladietz CG4482-PA, isoform A	XP_393580.2	PREDICTED: similar to moladietz CG4482-PA, isoform A [Apis mellifera]	Apis mellifera	410092	GB10244,LOC410092,	CG4482	FBgn0086711	Membrane
8	1087	110755894	LOC724717	tyrosine-protein phosphatase gamma	XP_001119946.1	PREDICTED: hypothetical protein [Apis mellifera]	Apis mellifera	724717	GB16670,LOC724717,			Protein metabolism, processing, stability, maintenance and repair
9	1195	66518314	LOC413510	similar to CG8485-PA, isoform A	XP_396953.2	PREDICTED: similar to CG8485-PA, isoform A [Apis mellifera]	Apis mellifera	413510	GB19344,LOC413510,	CG8485	FBgn0033915	Energy
10	1483	110768706	LOC724831	hypothetical protein LOC724831	XP_001120019.1	PREDICTED: hypothetical protein [Apis mellifera]	Apis mellifera	724831	GB12517,LOC724831,			Unknown function
11	1518	110749387	LOC724235	similar to CG1103-PA	XP_001120028.1	PREDICTED: similar to CG1103-PA [Apis mellifera]	Apis mellifera	724235	GB10713,LOC724235,	CG1103	FBgn0037235	Unknown function
12	1547	110761565	neur	neuralized	XP_001120035.1	PREDICTED: similar to neuralized CG11988-PB, isoform B [Apis mellifera]	Apis mellifera	724242	GB14273,LOC724242,	CG11988	FBgn0002932	Cell growth and development
13	1792	58585078	Amih	hyperpolarization-activated ion channel	NP_001011568.1	hyperpolarization-activated ion channel [Apis mellifera]	Apis mellifera	406072	Amih,GB18118,	CG8585	FBgn0028428	Transport
14	2086	58585204	E74	ecdysteroid-regulated gene E74	NP_001011631.1	ecdysteroid-regulated gene E74 [Apis mellifera]	Apis mellifera	408758	e74,GB10759,			Pathways and hormones
15	2141	110759685	nemy	no extended memory	XP_392523.3	PREDICTED: similar to no extended memory CG8772-PA, isoform A isoform 1 [Apis mellifera]	Apis mellifera	408991	GB16408,LOC408991,	CG8772	FBgn0261625	Immune defence, xenobiotic metabolism, stress response
16	2266	110756104	cnir	cornichon related	XP_001120167.1	PREDICTED: similar to CG17262-PA [Apis mellifera]	Apis mellifera	724346	GB11374,LOC724346,	CG17262	FBgn0243513	Membrane
17	2366	110750097	LOC725716	hypothetical protein LOC725716	XP_001120187.1	PREDICTED: hypothetical protein [Apis mellifera]	Apis mellifera	725716	LOC725716,			Unknown function
18	2389	66546988	LOC410167	similar to R04B5.5	XP_393651.2	PREDICTED: similar to R04B5.5 [Apis mellifera]	Apis mellifera	410167	GB18719,LOC410167,			Unknown function
19	2404	66525598	LOC412554	similar to CG33105-PA	XP_396009.2	PREDICTED: similar to eclair CG33104-PA [Apis mellifera]	Apis mellifera	412554	GB14499,LOC412554,	CG33104	FBgn0069242	Membrane
20	2443	110756969	LOC725148	hypothetical protein LOC725148	XP_001120199.1	PREDICTED: hypothetical protein [Apis mellifera]	Apis mellifera	725148	LOC725148,			Unknown function
21	2561	110762139	LOC724378	similar to BMP and activin membrane-bound inhibitor	XP_001120213.1	PREDICTED: similar to BMP and activin membrane-bound inhibitor [Apis mellifera]	Apis mellifera	724378	GB11544,LOC724378,			Membrane
22	2621	110757630	LOC411387	similar to CG3106-PA	XP_394861.3	PREDICTED: similar to CG3106-PA [Apis mellifera]	Apis mellifera	411387	GB18210,LOC411387,	CG3106	FBgn0030148	Lipid, phospholipid, fatty acid metabolism and fatty acid beta oxidation
23	2764	48095204	LOC408722	similar to nervana 3 CG8663-PA, isoform A	XP_392257.1	PREDICTED: similar to nervana 3 CG8663-PA, isoform A [Apis mellifera]	Apis mellifera	408722	GB19020,LOC408722,	CG8663	FBgn0032946	Energy
24	2773	110756431	LOC725074	hypothetical protein LOC725074	XP_001120252.1	PREDICTED: hypothetical protein [Apis mellifera]	Apis mellifera	725074	GB19297,LOC725074,			Unknown function
25	2972	110758929	LOC408964	similar to ubiquitin-specific protease 2 isoform Usp2-69	XP_392493.3	PREDICTED: similar to ubiquitin-specific protease 2 isoform Usp2-69 [Apis mellifera]	Apis mellifera	408964	GB14674,LOC408964,			Cell growth and development
26	3273	110756000	LOC408801	similar to six-banded CG13598-PB, isoform B	XP_392332.3	PREDICTED: similar to six-banded CG13598-PB, isoform B [Apis mellifera]	Apis mellifera	408801	GB11129,LOC408801,	CG13598	FBgn0016754	DNA binding, metabolism, replication and repair
27	3407	66524245	Pdp1	PAR-domain protein 1	XP_391997.2	PREDICTED: similar to PAR-domain protein 1 CG17888-PA, isoform A [Apis mellifera]	Apis mellifera	408449	GB13981,LOC408449,	CG17888	FBgn0016694	Behaviour, sensory, learning and memory
28	3630	110757674	LOC409707	similar to dpr8 CG32600-PA	XP_393205.3	PREDICTED: similar to dpr8 CG32600-PA [Apis mellifera]	Apis mellifera	409707	GB14065,LOC409707,	CG32600	FBgn0052600	Behaviour, sensory, learning and memory
29	3720	66517180	mRpL14	mitochondrial ribosomal protein L14	XP_624479.1	PREDICTED: similar to mitochondrial ribosomal protein L14 CG14048-PA [Apis mellifera]	Apis mellifera	552097	GB10521,LOC552097,	CG14048	FBgn0040389	Mitochondrial proteins and mitochondrial ribosomal proteins
30	3967	66547596	LOC413356	UDP-glucose 6-dehydrogenase	XP_396801.2	PREDICTED: similar to sugarless CG10072-PA [Apis mellifera]	Apis mellifera	413356	GB15000,LOC413356,	CG10072	FBgn0261445	Carbohydrate metabolism
31	4154	66516132	LOC411923	similar to Alanyl-tRNA synthetase CG13391-PA, isoform A	XP_395392.2	PREDICTED: similar to Alanyl-tRNA synthetase CG13391-PA, isoform A [Apis mellifera]	Apis mellifera	411923	GB11830,LOC411923,	CG13391	FBgn0027094	Translation
32	4319	110759179	LOC724613	similar to slingshot CG6238-PA, isoform A	XP_001120507.1	PREDICTED: similar to slingshot CG6238-PA, isoform A [Apis mellifera]	Apis mellifera	724613	LOC724613,	CG6238	FBgn0029157	Protein metabolism, processing, stability, maintenance and repair
33	4787	66506276	LOC551541	hypothetical LOC551541	XP_625254.1	PREDICTED: hypothetical protein [Apis mellifera]	Apis mellifera	551541	GB13320,LOC551541,			Unknown function
34	5073	48097334	LOC408324	similar to CG7739-PA	XP_391877.1	PREDICTED: similar to CG7739-PA [Apis mellifera]	Apis mellifera	408324	GB18750,LOC408324,	CG7739	FBgn0036509	Unknown function
35	5245	110761702	LOC724727	similar to pbx/knotted 1 homeobox 1.1	XP_001120618.1	PREDICTED: similar to pbx/knotted 1 homeobox 1.1 [Apis mellifera]	Apis mellifera	724727	GB13662,LOC724727,		FBgn0066106	Transcription
36	5261	66546267	LOC551957	similar to CG10960-PB, isoform B	XP_624342.1	PREDICTED: similar to CG10960-PB, isoform B [Apis mellifera]	Apis mellifera	551957	GB17366,LOC551957,	CG10960	FBgn0036316	Membrane
37	5284	110755517	LOC724737	similar to CG16711-PA, isoform A	XP_001120629.1	PREDICTED: similar to CG16711-PA, isoform A [Apis mellifera]	Apis mellifera	724737	GB10733,LOC724737,	CG16711	FBgn0036032	Unknown function
38	5619	110755449	LOC408733	similar to smell impaired 21F CG4710-PB, isoform B	XP_392268.2	PREDICTED: similar to smell impaired 21F CG4710-PB, isoform B, partial [Apis mellifera]	Apis mellifera	408733	GB18993,LOC408733,	CG4710	FBgn0016926	Odorant binding proteins and receptors
39	5954	110755369	LOC551712	similar to CG8446-PA	XP_624104.2	PREDICTED: similar to CG8446-PA isoform 2 [Apis mellifera]	Apis mellifera	551712	GB17158,LOC551712,	CG8446	FBgn0034089	Protein metabolism, processing, stability, maintenance and repair
40	6273	110764005	Dspp	dentin sialophosphoprotein	XP_624187.2	PREDICTED: similar to CG6043-PD, isoform D isoform 2 [Apis mellifera]	Apis mellifera	551799	GB14402,LOC551799,	CG6043	FBgn0032497	Unknown function
41	6274	110764115	cnn	centrosomin	XP_392107.2	PREDICTED: similar to centrosomin CG4832-PA, isoform A [Apis mellifera]	Apis mellifera	408563	GB13308,LOC408563,	CG4832	FBgn0013765	Cell growth and development
42	6416	48097314	AChE-1	acetylcholinesterase 1	XP_393751.1	PREDICTED: similar to acetylcholinesterase isoform E4-E5 precursor [Apis mellifera]	Apis mellifera	410270	GB18414,LOC410270,			Immune defence, xenobiotic metabolism, stress response
43	6564	110749888	Dys	dystrophin	XP_394154.3	PREDICTED: similar to dystrophin CG31175-PA, isoform A [Apis mellifera]	Apis mellifera	410677	GB13853,LOC410677,	CG31175	FBgn0260003	Motor proteins and muscle
44	6573	48101556	LOC409159	similar to CG4322-PA	XP_392683.1	PREDICTED: similar to CG4322-PA isoform 1 [Apis mellifera]	Apis mellifera	409159	GB11487,LOC409159,	CG4322	FBgn0025631	Pathways and hormones
45	6708	48098909	LOC411366	similar to CG31688-PA	XP_394840.1	PREDICTED: similar to CG31688-PA [Apis mellifera]	Apis mellifera	411366	GB11042,LOC411366,	CG31688	FBgn0051688	Unknown function
46	7309	110756423	LOC409678	similar to CG13980-PA	XP_393176.3	PREDICTED: similar to CG13980-PA [Apis mellifera]	Apis mellifera	409678	GB14968,LOC409678,	CG13980	FBgn0260487	Unknown function
47	7326	66511616	SVP	seven up	XP_392402.2	PREDICTED: similar to Steroid receptor seven-up, isoforms B/C, partial [Apis mellifera]	Apis mellifera	408872	GB17100,LOC408872,	CG11502	FBgn0003651	Pathways and hormones
48	7636	48095246	LOC410915	similar to CG7777-PA, isoform A	XP_394391.1	PREDICTED: similar to CG7777-PA, isoform A [Apis mellifera]	Apis mellifera	410915	GB17478,LOC410915,	CG7777	FBgn0033635	Membrane
49	8088	48112268	LOC409648	similar to CG14984-PA	XP_393146.1	PREDICTED: similar to CG14984-PA [Apis mellifera]	Apis mellifera	409648	GB17058,LOC409648,	CG14984	FBgn0035480	Unknown function
50	8624	110763938	sty	sprouty protein	XP_001121002.1	PREDICTED: similar to Protein sprouty (Spry) [Apis mellifera]	Apis mellifera	725117	GB12262,LOC725117,	CG1921	FBgn0014388	Cell growth and development
51	8655	110756510	LOC552195	similar to CG13165-PA	XP_624575.2	PREDICTED: similar to CG13165-PA [Apis mellifera]	Apis mellifera	552195	GB15429,LOC552195,	CG13165	FBgn0261611	Transport
52	8685	110759083	Ack	activated Cdc42-associated kinase 1	XP_396503.3	PREDICTED: similar to Ack CG14992-PA [Apis mellifera]	Apis mellifera	413052	GB11426,LOC413052,	CG14992	FBgn0028484	Kinase
53	8929	48096980	ppa	partner of paired	XP_393659.1	PREDICTED: similar to partner of paired CG9952-PA [Apis mellifera]	Apis mellifera	410175	GB15373,LOC410175,	CG9952	FBgn0020257	Ubiquitin
54	8994	66509265	galectin1	galectin 1	XP_392379.2	PREDICTED: similar to Galectin-4 (Lactose-binding lectin 4) (L-36 lactose-binding protein) (L36LBP) [Apis mellifera]	Apis mellifera	408848	GB10026,LOC408848,			Cell growth and development
55	9070	110777963	LOC725182	similar to CG1516-PE, isoform E	XP_001121060.1	PREDICTED: similar to CG1516-PE, isoform E, partial [Apis mellifera]	Apis mellifera	725182	LOC725182,	CG1516	FBgn0027580	Energy
56	9244	110749167	LOC725189	similar to bric a brac 1 CG9097-PB, isoform B	XP_001121063.1	PREDICTED: similar to bric a brac 1 CG9097-PB, isoform B [Apis mellifera]	Apis mellifera	725189	GB13762,LOC725189,	CG9097	FBgn0004870	Cell growth and development
57	9300	110750852	LOC413060	Ets at 98B ortholog	XP_396511.3	PREDICTED: similar to Ets at 98B CG5583-PA [Apis mellifera]	Apis mellifera	413060	GB16666,LOC413060,	CG5583	FBgn0005659	Transcription
58	9620	110762390	LOC409714	similar to CG14714-PA	XP_393213.3	PREDICTED: similar to CG14714-PA [Apis mellifera]	Apis mellifera	409714	GB11354,LOC409714,	CG14714	FBgn0259227	Protein metabolism, processing, stability, maintenance and repair
59	9703	110766275	LOC725266	similar to DC2 protein	XP_001121138.1	PREDICTED: similar to DC2 protein, partial [Apis mellifera]	Apis mellifera	725266	GB11976,LOC725266,	CG9662	FBgn0031529	Carbohydrate metabolism
60	9994	62526108	Dscam	Down syndrome cell adhesion molecule	NP_001014991.1	Down syndrome cell adhesion molecule [Apis mellifera]	Apis mellifera	408786	Dscam,GB15141,	CG42256	FBgn0259141	Cell growth and development
61	10313	110751243	hipk	homeodomain interacting protein kinase	XP_392202.3	PREDICTED: similar to CG17090-PA, isoform A [Apis mellifera]	Apis mellifera	408664	GB12884,LOC408664,	CG17090	FBgn0035142	Pathways and hormones
62	10940	66566441	serpin-5	serine protease inhibitor 5	XP_397188.2	PREDICTED: similar to Serine protease inhibitor 5 CG18525-PA, isoform A [Apis mellifera]	Apis mellifera	413749	GB19582,LOC413749,	CG18525	FBgn0028984	Immune defence, xenobiotic metabolism, stress response
63	10956	110761667	Tie	Tie-like receptor tyrosine kinase	XP_393849.3	PREDICTED: similar to Cad96Ca CG10244-PA [Apis mellifera]	Apis mellifera	410369	GB13580,LOC410369,	CG10244	FBgn0022800	Pathways and hormones
64	11300	110762398	LOC410078	similar to echinoderm microtubule associated protein like 1	XP_393565.3	PREDICTED: similar to echinoderm microtubule associated protein like 1 [Apis mellifera]	Apis mellifera	410078	GB19633,LOC410078,			Motor proteins and muscle
65	11604	110749908	LOC725459	similar to CG10866-PA	XP_001121302.1	PREDICTED: similar to CG10866-PA [Apis mellifera]	Apis mellifera	725459	GB19610,LOC725459,	CG10866	FBgn0035475	Unknown function
66	11606	110750086	LOC725460	similar to dpr6 CG14162-PA	XP_001121303.1	PREDICTED: similar to dpr6 CG14162-PA, partial [Apis mellifera]	Apis mellifera	725460	GB18148,LOC725460,	CG14162	FBgn0040823	Immune defence, xenobiotic metabolism, stress response
67	11625	110761348	LOC725463	similar to Nucleoside diphosphate-linked moiety X motif 8, mitochondrial precursor (Nudix motif 8)	XP_001121306.1	PREDICTED: similar to Nucleoside diphosphate-linked moiety X motif 8, mitochondrial precursor (Nudix motif 8) [Apis mellifera]	Apis mellifera	725463	GB18012,LOC725463,	CG11095	FBgn0030528	Energy
68	11668	110755547	LOC408725	similar to CG33316-PA, isoform A	XP_392260.3	PREDICTED: similar to CG33316-PA, isoform A [Apis mellifera]	Apis mellifera	408725	GB19001,LOC408725,	CG33316	FBgn0260966	Immune defence, xenobiotic metabolism, stress response
69	12003	110755472	LOC725508	similar to CG6448-PA, isoform A	XP_001121345.1	PREDICTED: similar to CG6448-PA, isoform A [Apis mellifera]	Apis mellifera	725508	GB18040,LOC725508,	CG6448	FBgn0261802	Protein metabolism, processing, stability, maintenance and repair
70	12608	110749638	StARD13	StAR-related lipid transfer protein 13	XP_394183.3	PREDICTED: similar to RhoGAP88C CG31319-PA [Apis mellifera]	Apis mellifera	410706	GB16181,LOC410706,	CG31319	FBgn0086901	Lipid, phospholipid, fatty acid metabolism and fatty acid beta oxidation
71	12646	110762560	Myo15	myosin 15	XP_391992.3	PREDICTED: similar to unconventional myosin class XV CG2174-PA [Apis mellifera]	Apis mellifera	408444	GB18479,LOC408444,	CG2174	FBgn0030252	Motor proteins and muscle
72	12996	110750872	LOC725625	similar to CG13698-PB	XP_001121453.1	PREDICTED: similar to CG13698-PB [Apis mellifera]	Apis mellifera	725625	GB17969,LOC725625,	CG13698	FBgn0036773	Unknown function
73	13321	110762836	LOC725658	similar to neuroblastoma, suppression of tumorigenicity 1	XP_001121480.1	PREDICTED: similar to neuroblastoma, suppression of tumorigenicity 1 [Apis mellifera]	Apis mellifera	725658	GB19593,LOC725658,			Cell growth and development
74	13648	110762082	LOC410423	similar to CG9005-PA	XP_393903.2	PREDICTED: similar to CG9005-PA [Apis mellifera]	Apis mellifera	410423	GB19397,LOC410423,	CG9005	FBgn0033638	Cell growth and development
75	13655	48098075	CYP9Q3	cytochrome P450 9Q3	XP_392001.1	PREDICTED: similar to Probable cytochrome P450 9f2 (CYPIXF2) [Apis mellifera]	Apis mellifera	408453	GB19967,LOC408453,			Immune defence, xenobiotic metabolism, stress response
76	14286	66500111	LOC410718	similar to CG33275-PC, isoform C	XP_394195.2	PREDICTED: similar to CG33275-PC, isoform C isoform 1 [Apis mellifera]	Apis mellifera	410718	GB12602,LOC410718,	CG33275	FBgn0035802	Pathways and hormones
77	14294	110750101	LOC551208	3-hydroxyisobutyrate dehydrogenase-like protein	XP_623606.2	PREDICTED: similar to 3-hydroxyisobutyrate dehydrogenase, mitochondrial precursor (HIBADH) [Apis mellifera]	Apis mellifera	551208	GB17533,LOC551208,	CG15093	FBgn0034390	Protein metabolism, processing, stability, maintenance and repair
78	14301	110760091	LOC551499	similar to CG10671-PA, isoform A	XP_623896.2	PREDICTED: similar to CG10671-PA, isoform A [Apis mellifera]	Apis mellifera	551499	GB10250,LOC551499,	CG10671	FBgn0035586	Lipid, phospholipid, fatty acid metabolism and fatty acid beta oxidation
79	14381	110757655	LOC408874	similar to CG9322-PA	XP_392404.3	PREDICTED: similar to CG9322-PA [Apis mellifera]	Apis mellifera	408874	GB15532,LOC408874,	CG9322	FBgn0085412	Unknown function
80	14618	110749054	LOC725775	similar to CG10710-PA	XP_001121582.1	PREDICTED: similar to CG10710-PA [Apis mellifera]	Apis mellifera	725775	GB16976,LOC725775,	CG10710	FBgn0036377	Unknown function
81	14649	110761364	Actn	alpha actinin	XP_001121589.1	PREDICTED: similar to Alpha-actinin, sarcomeric (F-actin cross linking protein) [Apis mellifera]	Apis mellifera	725782	GB11028,LOC725782,	CG4376	FBgn0000667	Motor proteins and muscle
82	14706	110756906	LOC725797	similar to CG10320-PA	XP_001121604.1	PREDICTED: similar to CG10320-PA [Apis mellifera]	Apis mellifera	725797	GB15948,LOC725797,	CG10320	FBgn0034645	Energy
83	14761	110771598	LOC412263	similar to CG32473-PA, isoform A	XP_395725.2	PREDICTED: similar to CG32473-PA, isoform A [Apis mellifera]	Apis mellifera	412263	GB16506,LOC412263,	CG32473	FBgn0052473	Protein metabolism, processing, stability, maintenance and repair
84	15763	110768693	LOC725907	similar to Aspartyl -hydroxylase CG8421-PB, isoform B	XP_001121701.1	PREDICTED: similar to Aspartyl -hydroxylase CG8421-PB, isoform B [Apis mellifera]	Apis mellifera	725907	LOC725907,	CG8421	FBgn0034075	Binding
85	16013	110763468	LOC409666	similar to CG9990-PA, isoform A	XP_393164.3	PREDICTED: similar to CG9990-PA, isoform A isoform 1 [Apis mellifera]	Apis mellifera	409666	GB15676,LOC409666,	CG9990	FBgn0039594	Energy
86	16026	110751372	LOC408649	similar to Thd1 CG1981-PA	XP_392189.3	PREDICTED: similar to Thd1 CG1981-PA [Apis mellifera]	Apis mellifera	408649	GB16620,LOC408649,	CG1981	FBgn0026869	DNA binding, metabolism, replication and repair
87	16043	110756309	LOC408767	similar to dachsous CG17941-PA	XP_392300.3	PREDICTED: similar to dachsous CG17941-PA [Apis mellifera]	Apis mellifera	408767	GB16221,LOC408767,	CG17941	FBgn0000497	Cell growth and development
88	16317	66518004	Toll-10	toll like receptor 10	XP_393717.2	PREDICTED: similar to Tollo CG6890-PA [Apis mellifera]	Apis mellifera	410235	GB16299,LOC410235,	CG6890	FBgn0029114	Pathways and hormones
89	16330	66521083	LOC408372	similar to mushroom-body expressed CG7437-PC, isoform C	XP_391921.2	PREDICTED: similar to mushroom-body expressed CG7437-PC, isoform C [Apis mellifera]	Apis mellifera	408372	GB10111,LOC408372,	CG7437	FBgn0262737	Transcription
90	16336	110762094	GckIII	germinal centre kinase III	XP_393907.3	PREDICTED: similar to CG5169-PA isoform 1 [Apis mellifera]	Apis mellifera	410427	GB10792,LOC410427,	CG5169	FBgn0086736	Immune defence, xenobiotic metabolism, stress response
91	16374	110777697	LOC725181	similar to KIBRA protein	XP_001121059.1	PREDICTED: similar to KIBRA protein, partial [Apis mellifera]	Apis mellifera	725181	LOC725181,			Autophagy, apoptosis and cell death
92	16663	110761057	LOC408311	similar to CG17484-PA.3	XP_391862.3	PREDICTED: similar to CG17484-PA.3 [Apis mellifera]	Apis mellifera	408311	GB19511,LOC408311,	CG17484	FBgn0260799	Motor proteins and muscle
93	16696	66504340	LOC551290	similar to Cathepsin O precursor	XP_623690.1	PREDICTED: similar to Cathepsin O precursor [Apis mellifera]	Apis mellifera	551290	GB12963,LOC551290,			Protein metabolism, processing, stability, maintenance and repair
94	17009	66522619	LOC410449	similar to CG4133-PA	XP_393929.2	PREDICTED: similar to CG4133-PA [Apis mellifera]	Apis mellifera	410449	GB17678,LOC410449,	CG4133	FBgn0031257	Binding
95	17073	110758011	LOC408942	similar to CG30193-PD, isoform D	XP_392471.3	PREDICTED: similar to CG30193-PD, isoform D, partial [Apis mellifera]	Apis mellifera	408942	GB19324,LOC408942,	CG30193	FBgn0261564	Unknown function
96	17327	110760290	LOC410204	similar to CG30084-PC, isoform C	XP_393687.3	PREDICTED: similar to CG30084-PC, isoform C [Apis mellifera]	Apis mellifera	410204	GB13229,LOC410204,	CG30084	FBgn0083919	Binding
97	17345	110762211	LOC726040	similar to CG9009-PA	XP_001121814.1	PREDICTED: similar to CG9009-PA [Apis mellifera]	Apis mellifera	726040	GB19085,LOC726040,	CG9009	FBgn0027601	Lipid, phospholipid, fatty acid metabolism and fatty acid beta oxidation
98	17781	110769433	CdsA	CDP diglyceride synthetase	XP_623627.2	PREDICTED: similar to Phosphatidate cytidylyltransferase, photoreceptor-specific (CDP-diglyceride synthetase) (CDP-diglyceride pyrophosphorylase) (CDP-diacylglycerol synthase) (CDS) (CTP:phosphatidate cytidylyltransferase) (CDP-DAG synthase) (CDP-DG synthetas..., partial [Apis mellifera]	Apis mellifera	551231	GB15128,LOC551231,	CG7962	FBgn0010350	Pathways and hormones
99	17998	110760208	LOC726090	similar to pointed CG17077-PD, isoform D	XP_001121857.1	PREDICTED: similar to pointed CG17077-PD, isoform D [Apis mellifera]	Apis mellifera	726090	LOC726090,	CG17077	FBgn0003118	Transcription
100	18334	110760210	ATPsyn-Cf6	ATP synthase-coupling factor 6, mitochondrial	XP_001121882.1	PREDICTED: similar to ATPase coupling factor 6 CG4412-PA [Apis mellifera]	Apis mellifera	726120	GB16494,LOC726120,	CG4412	FBgn0016119	Energy
101	18736	110756690	LOC412968	similar to stranded at second CG2507-PB, isoform B	XP_396419.3	PREDICTED: similar to stranded at second CG2507-PB, isoform B [Apis mellifera]	Apis mellifera	412968	GB11058,LOC412968,	CG2507	FBgn0002306	Membrane
102	19357	110761761	LOC726203	similar to interferon gamma inducible protein 30	XP_001121957.1	PREDICTED: similar to interferon gamma inducible protein 30 [Apis mellifera]	Apis mellifera	726203	GB19238,LOC726203,	CG41378	FBgn0085638	Immune defence, xenobiotic metabolism, stress response
103	19433	110758677	LOC726211	similar to CG12654-PA	XP_001121967.1	PREDICTED: similar to CG12654-PA [Apis mellifera]	Apis mellifera	726211	LOC726211,	CG12654	FBgn0261260	Lipid, phospholipid, fatty acid metabolism and fatty acid beta oxidation
104	20033	110762219	LOC726249	similar to CG8486-PA, isoform A	XP_001122004.1	PREDICTED: similar to CG8486-PA, isoform A [Apis mellifera]	Apis mellifera	726249	LOC726249,	CG8486	FBgn0031993	Unknown function
105	20664	110748902	Sox15	Sox box protein 15	XP_001122045.1	PREDICTED: similar to Putative transcription factor SOX-15 (Sox50E) [Apis mellifera]	Apis mellifera	726298	GB13738,LOC726298,			Transcription
106	21033	48097372	LOC410283	similar to CG8372-PA, isoform A	XP_393764.1	PREDICTED: similar to CG8372-PA, isoform A isoform 1 [Apis mellifera]	Apis mellifera	410283	GB10046,LOC410283,	CG8372	FBgn0032000	Membrane
107	21122	66515966	SPH54	serine protease homolog 54	XP_396216.2	PREDICTED: similar to corin isoform 1 [Apis mellifera]	Apis mellifera	412763	GB15980,LOC412763,			Protein metabolism, processing, stability, maintenance and repair
108	21369	110761391	LOC726351	similar to CG4769-PA	XP_001122094.1	PREDICTED: similar to CG4769-PA [Apis mellifera]	Apis mellifera	726351	GB18154,LOC726351,	CG4769	FBgn0035600	Energy
109	21426	110756935	LOC408852	similar to Hypoxia-inducible factor 1 alpha (HIF-1 alpha) (HIF1 alpha) (ARNT-interacting protein)	XP_392382.3	PREDICTED: similar to Hypoxia-inducible factor 1 alpha (HIF-1 alpha) (HIF1 alpha) (ARNT-interacting protein) [Apis mellifera]	Apis mellifera	408852	GB16786,LOC408852,			Pathways and hormones
110	22065	66526362	Mib	ubiquitin ligase protein mind-bomb	XP_394129.2	PREDICTED: similar to mind bomb 1 CG5841-PA [Apis mellifera]	Apis mellifera	410652	GB13756,LOC410652,	CG5841	FBgn0036558	Ubiquitin
111	22358	66501273	trbl	tribbles	XP_392808.2	PREDICTED: similar to tribbles homolog 2 [Apis mellifera]	Apis mellifera	409288	GB10565,LOC409288,	CG5408	FBgn0028978	Autophagy, apoptosis and cell death
112	22812	110767439	LOC726444	similar to NTPase CG3059-PA, isoform A	XP_001122179.1	PREDICTED: similar to NTPase CG3059-PA, isoform A, partial [Apis mellifera]	Apis mellifera	726444	LOC726444,	CG3059	FBgn0024947	DNA binding, metabolism, replication and repair
113	23402	110763144	htl	heartless	XP_396649.3	PREDICTED: similar to heartless CG7223-PA, isoform A [Apis mellifera]	Apis mellifera	413200	GB19884,LOC413200,	CG7223	FBgn0010389	Cell growth and development
114	23409	110764088	LOC726477	hypothetical protein LOC726477	XP_001122209.1	PREDICTED: hypothetical protein [Apis mellifera]	Apis mellifera	726477	LOC726477,			Unknown function
115	23777	110756810	Atg2	autophagy-specific gene 2	XP_001122229.1	PREDICTED: similar to Autophagy-specific gene 2 CG1241-PA [Apis mellifera]	Apis mellifera	726497	GB10358,LOC726497,	CG1241	FBgn0044452	Autophagy, apoptosis and cell death
116	24090	66503804	LOC410802	similar to CG17469-PA.3	XP_394278.2	PREDICTED: similar to CG17469-PA.3 [Apis mellifera]	Apis mellifera	410802	GB19058,LOC410802,	CG17469	FBgn0067895	Transcription
117	25496	110766505	LOC412651	similar to Vha100-1 CG1709-PE, isoform E	XP_396106.3	PREDICTED: similar to Vha100-1 CG1709-PE, isoform E, partial [Apis mellifera]	Apis mellifera	412651	GB18729,LOC412651,	CG1709	FBgn0028671	Cell growth and development
118	26511	66532014	LOC551955	similar to Glycerol-3-phosphate dehydrogenase [NAD+], cytoplasmic (GPD-C) (GPDH-C)	XP_624340.1	PREDICTED: similar to Glycerol-3-phosphate dehydrogenase [NAD+], cytoplasmic (GPD-C) (GPDH-C), partial [Apis mellifera]	Apis mellifera	551955	GB20014,LOC551955,	CG9042	FBgn0001128	Carbohydrate metabolism
119	26744	110761244	LOC409904	similar to stardust CG32717-PB, isoform B	XP_393395.3	PREDICTED: similar to stardust CG32717-PB, isoform B [Apis mellifera]	Apis mellifera	409904	GB18930,LOC409904,	CG32717	FBgn0261873	Kinase
120	26875	66535969	LOC552003	hypothetical LOC552003	XP_625273.1	PREDICTED: hypothetical protein [Apis mellifera]	Apis mellifera	552003	GB17496,LOC552003,			Unknown function
121	27408	110760447	ken	transcription factor Ken	XP_623760.2	PREDICTED: similar to ken and barbie CG5575-PA [Apis mellifera]	Apis mellifera	551360	GB18560,LOC551360,	CG5575	FBgn0011236	Transcription
122	27752	110761249	LOC413427	similar to CG15894-PA	XP_396871.3	PREDICTED: similar to CG15894-PA [Apis mellifera]	Apis mellifera	413427	GB12893,LOC413427,	CG15894	FBgn0029864	Unknown function
123	29863	110766355	Uqcr11	ubiquinol-cytochrome c reductase, complex III subunit XI	XP_001122499.1	PREDICTED: similar to CG14482-PA [Apis mellifera]	Apis mellifera	726777	GB14417,LOC726777,	CG14482	FBgn0034245	Immune defence, xenobiotic metabolism, stress response
124	30447	110762010	LOC726790	similar to serine/threonine kinase 17b (apoptosis-inducing)	XP_001122511.1	PREDICTED: similar to serine/threonine kinase 17b (apoptosis-inducing) [Apis mellifera]	Apis mellifera	726790	GB12052,LOC726790,			Autophagy, apoptosis and cell death
125	30549	66541048	LOC551373	similar to NTPase CG3059-PA, isoform A	XP_623771.1	PREDICTED: similar to NTPase CG3059-PA, isoform A, partial [Apis mellifera]	Apis mellifera	551373	LOC551373,	CG3059	FBgn0024947	DNA binding, metabolism, replication and repair
126	30882	110768560	LOC411564	similar to CG32645-PB	XP_395035.3	PREDICTED: similar to CG32645-PB [Apis mellifera]	Apis mellifera	411564	GB11812,LOC411564,	CG32645	FBgn0052645	Energy
127	33482	66556360	LOC552757	similar to CG5009-PA	XP_625136.1	PREDICTED: similar to CG5009-PA, partial [Apis mellifera]	Apis mellifera	552757	GB17460,LOC552757,	CG5009	FBgn0027572	Lipid, phospholipid, fatty acid metabolism and fatty acid beta oxidation
128	34470	66519905	LOC552577	similar to junctophilin CG4405-PA, isoform A	XP_624956.1	PREDICTED: similar to junctophilin CG4405-PA, isoform A [Apis mellifera]	Apis mellifera	552577	GB18443,LOC552577,	CG4405	FBgn0032129	signaling
129	34935	66558569	LOC411997	similar to CG9664-PA, isoform A	XP_395463.2	PREDICTED: similar to CG9664-PA, isoform A [Apis mellifera]	Apis mellifera	411997	GB14462,LOC411997,	CG9664	FBgn0031515	Immune defence, xenobiotic metabolism, stress response
130	38185	110762936	LOC408485	similar to RECK protein precursor	XP_392031.2	PREDICTED: similar to RECK protein precursor [Apis mellifera]	Apis mellifera	408485	GB18088,LOC408485,	CG5392	FBgn0036463	Cell growth and development
131	39951	110768034	LOC727049	similar to NADH dehydrogenase (ubiquinone) 1 alpha subcomplex, 2, 8kDa	XP_001122762.1	PREDICTED: similar to NADH dehydrogenase (ubiquinone) 1 alpha subcomplex, 2, 8kDa [Apis mellifera]	Apis mellifera	727049	GB15438,LOC727049,	CG6020	FBgn0037001	Energy
132	41209	110762945	da	daughterless	XP_394032.3	PREDICTED: similar to Protein daughterless [Apis mellifera]	Apis mellifera	410553	GB19677,LOC410553,	CG5102	FBgn0000413	Transcription
133	42217	110762948	LOC727081	similar to lethal (2) 05510 CG13432-PA	XP_001122795.1	PREDICTED: similar to lethal (2) 05510 CG13432-PA [Apis mellifera]	Apis mellifera	727081	GB13533,LOC727081,	CG13432	FBgn0028622	Chaperone
134	54313	110762991	LOC727232	similar to CG10737-PB, isoform B	XP_001122942.1	PREDICTED: similar to CG10737-PB, isoform B [Apis mellifera]	Apis mellifera	727232	GB16444,LOC727232,	CG10737	FBgn0034420	Binding
135	56089	66561330	Pgm1	phosphoglucomutase 1	XP_395366.2	PREDICTED: similar to Phosphogluconate mutase CG5165-PA [Apis mellifera]	Apis mellifera	411897	GB13237,LOC411897,	CG5165	FBgn0003076	Carbohydrate metabolism
136	57673	66523416	IGFn3-15	immunoglobulin-like and fibronectin type III domain containing 15	XP_397010.2	PREDICTED: similar to Leukocyte-antigen-related-like CG10443-PA [Apis mellifera]	Apis mellifera	413569	GB15344,LOC413569,	CG10443	FBgn0000464	Binding
137	76269	110777919	LOC552372	similar to Hypothetical UPF0172 protein CG3501	XP_624749.2	PREDICTED: similar to Hypothetical UPF0172 protein CG3501, partial [Apis mellifera]	Apis mellifera	552372	GB18847,LOC552372,	CG3501	FBgn0034791	Motor proteins and muscle
138	115221	110769808	LOC551670	similar to argininosuccinate lyase	XP_624062.2	PREDICTED: similar to argininosuccinate lyase [Apis mellifera]	Apis mellifera	551670	GB15946,LOC551670,			Immune defence, xenobiotic metabolism, stress response
139	119591	110770844	LOC411638	similar to T16G12.5	XP_395107.3	PREDICTED: similar to T16G12.5, partial [Apis mellifera]	Apis mellifera	411638	LOC411638,			Unknown function
C8	contig no	protein GI accession	"Gene name"	"Gene Descr"	"Protein num"	"Protein name [organism reported by protein database]"	"Organism reported by NCBI"	Entrez GeneID	"GENE_SYMBOL"	"Drosophila ID"	"Flybase ID"	GO annotation
0	1199	110760228	LOC410220	similar to CG18375-PB, isoform B	XP_393703.3	PREDICTED: similar to CG18375-PB, isoform B [Apis mellifera]	Apis mellifera	410220	GB18927,LOC410220,	CG18375	FBgn0034606	Kinase
1	1451	66512788	BM-40-SPARC	BM-40-SPARC protein	XP_392466.2	PREDICTED: similar to BM-40-SPARC CG6378-PA isoform 1 [Apis mellifera]	Apis mellifera	408937	GB11432,LOC408937,	CG6378	FBgn0026562	binding
2	2193	110749651	LOC409970	similar to thrombospondin repeat protein 1	XP_393459.3	PREDICTED: similar to thrombospondin repeat protein 1 [Apis mellifera]	Apis mellifera	409970	GB10049,LOC409970,			Pathways and hormones
3	2814	66515169	Gtp-bp	GTP-binding protein	XP_395013.2	PREDICTED: similar to GTP-binding protein CG2522-PA isoform 1 [Apis mellifera]	Apis mellifera	411542	GB13324,LOC411542,	CG2522	FBgn0010391	Protein metabolism, processing, stability, maitenance and repair
4	3113	66508910	LOC412543	similar to CG10527-PA	XP_623146.1	PREDICTED: similar to CG10527-PA isoform 1 [Apis mellifera]	Apis mellifera	412543	GB20002,LOC412543,	CG10527	FBgn0034583	Unknown function
5	3896	110761150	LOC408318	similar to CG32432-PA	XP_391870.3	PREDICTED: similar to CG32432-PA [Apis mellifera]	Apis mellifera	408318	GB13737,LOC408318,	CG32432	FBgn0052432	receptor activity
6	3989	110759669	LOC724573	similar to Longitudinals lacking protein, isoform G	XP_001120463.1	PREDICTED: similar to Longitudinals lacking protein, isoform G [Apis mellifera]	Apis mellifera	724573	GB16925,LOC724318,	CG12052	FBgn0005630	Neurogenesis
7	4964	110757069	Gr2	gustatory receptor 2	XP_397125.3	PREDICTED: similar to Gustatory receptor 64f CG32255-PA [Apis mellifera]	Apis mellifera	413684	GB10299,LOC413684,	CG32255	FBgn0052255	Pathways and hormones
8	5228	110759968	LOC552333	similar to Organic anion transporting polypeptide 26F CG31634-PA	XP_624712.2	PREDICTED: similar to Organic anion transporting polypeptide 26F CG31634-PA [Apis mellifera]	Apis mellifera	552333	LOC552333,	CG31634	FBgn0051634	transport
9	6292	66514135	LOC408729	similar to CG32447-PB, isoform B	XP_392264.2	PREDICTED: similar to CG32447-PB, isoform B [Apis mellifera]	Apis mellifera	408729	GB15851,LOC408729,	CG32447	FBgn0052447	receptor activity
10	6631	110755905	LOC724887	hypothetical protein LOC724887	XP_001120787.1	PREDICTED: hypothetical protein [Apis mellifera]	Apis mellifera	724887	GB18524,LOC724887,			Unknown function
11	7231	110748763	LOC724949	CBM21 domain-containing protein CG9619 ortholog	XP_001120850.1	PREDICTED: similar to CG9619-PA [Apis mellifera]	Apis mellifera	724949	GB14703,LOC724949,	CG9619	FBgn0036862	Pathways and hormones
12	7351	110766262	SCR-B8	scavenger receptor class B, type 8	XP_001120881.1	PREDICTED: similar to epithelial membrane protein CG2727-PA, isoform A, partial [Apis mellifera]	Apis mellifera	724981	GB16388,LOC724981,	CG2727	FBgn0010435	Pathways and hormones
13	7918	110760165	jim	jim protein	XP_393705.3	PREDICTED: similar to jim CG11352-PC, isoform C [Apis mellifera]	Apis mellifera	410222	GB11661,LOC410222,	CG11352	FBgn0027339	Transcription
14	7994	110757576	LOC408884	Sox box protein at 102F ortholog	XP_392414.3	PREDICTED: hypothetical protein [Apis mellifera]	Apis mellifera	408884	GB12892,LOC408884,			Transcription
15	8274	110762302	h	hairy	XP_393948.3	PREDICTED: similar to Protein hairy [Apis mellifera]	Apis mellifera	410468	GB14857,LOC410468,	CG6494	FBgn0001168	Transcription
16	8653	110756433	Pros	homeobox protein prospero	XP_392355.3	PREDICTED: similar to prospero CG17228-PA, isoform A [Apis mellifera]	Apis mellifera	406073	GB14533,proS,	CG17228	FBgn0004595	Transcription
17	9438	66519838	LOC408361	similar to CG10237-PB, isoform B	XP_391911.2	PREDICTED: similar to CG10237-PB, isoform B isoform 1 [Apis mellifera]	Apis mellifera	408361	GB15272,LOC408361,	CG10237	FBgn0032783	Transport
18	9677	110757644	disco-r	disco-related	XP_001121129.1	PREDICTED: similar to disco-related CG32577-PA [Apis mellifera]	Apis mellifera	725257	GB14651,LOC725257,	CG32577	FBgn0042650	Transcription
19	9797	58585200	Mblk-1	transcription factor mblk-1-like	NP_001011629.1	mushroom body large-type Kenyon cell-specific protein 1 [Apis mellifera]	Apis mellifera	408521	GB17328,Mblk-1,	CG7014	FBgn0038277	Transcription
20	9916	110749173	LOC725278	similar to bab2 CG9102-PA	XP_001121146.1	PREDICTED: similar to bab2 CG9102-PA, partial [Apis mellifera]	Apis mellifera	725278	GB15064,LOC725278,	CG9102	FBgn0025525	Cell growth and development
21	9961	66523770	LOC410520	similar to VF13D12L.3	XP_393999.2	PREDICTED: similar to VF13D12L.3 [Apis mellifera]	Apis mellifera	410520	GB15543,LOC410520,	CG10120	FBgn0002719	Immune defence, xenobiotic metabolism, stress response
22	9970	110764129	LOC725293	similar to viking CG16858-PA	XP_001121161.1	PREDICTED: similar to viking CG16858-PA [Apis mellifera]	Apis mellifera	725293	LOC725293,	CG16858	FBgn0016075	binding
23	10928	110749629	Hr46	hormone receptor-like in 46	XP_392128.3	PREDICTED: similar to Hormone receptor-like in 46 CG33183-PA, isoform A [Apis mellifera]	Apis mellifera	408586	GB10650,LOC408586,	CG33183	FBgn0000448	Pathways and hormones
24	11280	110760373	LOC725422	similar to serpent CG3992-PB, isoform B	XP_001121273.1	PREDICTED: similar to serpent CG3992-PB, isoform B [Apis mellifera]	Apis mellifera	725422	GB17030,LOC725422,	CG3992	FBgn0003507	Transcription
25	11304	48098088	sqz	zinc finger protein squeeze	XP_392003.1	PREDICTED: similar to rotund CG32466-PB, isoform B [Apis mellifera]	Apis mellifera	408455	GB15446,LOC408455,	CG32466	FBgn0259172	Transcription
26	13732	110759632	LOC725710	similar to CG13377-PA	XP_001121527.1	PREDICTED: similar to CG13377-PA [Apis mellifera]	Apis mellifera	725710	LOC725710,	CG13377	FBgn0261446	Odorant binding proteins and receptors
27	13949	110769110	LOC727338	similar to CG1806-PA	XP_001123047.1	PREDICTED: similar to CG1806-PA, partial [Apis mellifera]	Apis mellifera	727338	GB10880,LOC727338,	CG1806	FBgn0030360	Unknown function
28	13979	110761615	LOC413125	similar to LIM domain only 4	XP_396576.3	PREDICTED: similar to LIM domain only 4, partial [Apis mellifera]	Apis mellifera	413125	GB17398,LOC413125,			Transcription
29	14688	110755245	LOC725792	similar to hamlet CG31753-PA	XP_001121599.1	PREDICTED: similar to hamlet CG31753-PA [Apis mellifera]	Apis mellifera	725792	GB12947,LOC725792,	CG31753	FBgn0045852	Transcription
30	14966	66501230	LOC408637	hypothetical LOC408637	XP_392177.2	PREDICTED: hypothetical protein [Apis mellifera]	Apis mellifera	408637	GB13303,LOC408637,			Unknown function
31	14993	66522602	LOC410039	cysteine desulfurase-like protein	XP_393524.2	PREDICTED: similar to nitrogen fixation gene 1 [Apis mellifera]	Apis mellifera	410039	GB10777,LOC410039,	CG12264	FBgn0032393	Mitochondrial proteins and mitochondrial ribosomal proteins
32	15659	110761621	LOC409778	similar to knockout CG10573-PA	XP_393271.3	PREDICTED: similar to knockout CG10573-PA [Apis mellifera]	Apis mellifera	409778	GB10978,LOC409778,	CG10573	FBgn0020294	Motor proteins and muscle
33	16739	110758179	LOC725998	similar to Stretchin-Mlck CG18255-PA, isoform A	XP_001121780.1	PREDICTED: similar to Stretchin-Mlck CG18255-PA, isoform A [Apis mellifera]	Apis mellifera	725998	LOC725998,	CG18255	FBgn0013988	Protein metabolism, processing, stability, maitenance and repair
34	17999	110760292	LOC726091	hypothetical protein LOC726091	XP_001121858.1	PREDICTED: hypothetical protein [Apis mellifera]	Apis mellifera	726091	LOC726091,			Unknown function
35	18764	110758995	LOC726166	similar to CG15604-PA	XP_001121926.1	PREDICTED: similar to CG15604-PA [Apis mellifera]	Apis mellifera	726166	LOC726166,	CG15604	FBgn0259110	Protein metabolism, processing, stability, maitenance and repair
36	19075	110757022	LOC726189	similar to CG17052-PA	XP_001121945.1	PREDICTED: similar to CG17052-PA, partial [Apis mellifera]	Apis mellifera	726189	GB17798,LOC726189,	CG17052	FBgn0031097	Motor proteins and muscle
37	20023	110761074	LOC726246	similar to Nuclear factor I CG2380-PA, isoform A	XP_001122001.1	PREDICTED: similar to Nuclear factor I CG2380-PA, isoform A [Apis mellifera]	Apis mellifera	726246	LOC726246,	CG2380	FBgn0042696	Transcription
38	20070	66560187	LOC409173	similar to CG10175-PC, isoform C	XP_392698.2	PREDICTED: similar to CG10175-PC, isoform C [Apis mellifera]	Apis mellifera	409173	GB11064,LOC409173,	CG10175	FBgn0039084	Immune defence, xenobiotic metabolism, stress response
39	20735	110755163	LOC410951	similar to CG32062-PD, isoform D	XP_394427.3	PREDICTED: similar to CG32062-PD, isoform D [Apis mellifera]	Apis mellifera	410951	GB11212,LOC410951,	CG32062	FBgn0052062	Transcription
40	23073	110764086	LOC408561	hypothetical LOC408561	XP_397509.3	PREDICTED: hypothetical protein [Apis mellifera]	Apis mellifera	408561	GB18669,LOC408561,			Unknown function
41	24719	66517328	LOC410203	similar to ventral veins lacking CG10037-PA	XP_393686.2	PREDICTED: similar to ventral veins lacking CG10037-PA [Apis mellifera]	Apis mellifera	410203	GB16085,LOC410203,	CG10037	FBgn0086680	DNA binding, metabolism, replication and repair
42	26465	110756820	LOC411104	similar to CG17594-PA.3	XP_394578.2	PREDICTED: similar to CG17594-PA.3 [Apis mellifera]	Apis mellifera	411104	GB16784,LOC411104,	CG17594	FBgn0028993	Transcription
43	27769	110763060	LOC727658	similar to CG3541-PB, isoform B	XP_001120379.1	PREDICTED: similar to CG3541-PB, isoform B, partial [Apis mellifera]	Apis mellifera	727658	LOC727658,	CG3541	FBgn0020521	Cuticular proteins, chitinase and chitin metabolic process
44	28097	196259820	Dll	distal-less	NP_001124509.1	distal-less [Apis mellifera]	Apis mellifera	726710	Dll,	CG3629	FBgn0000157	Transcription
45	30470	110751014	LOC726793	hypothetical protein LOC726793	XP_001122514.1	PREDICTED: hypothetical protein [Apis mellifera]	Apis mellifera	726793	GB18024,LOC726793,			Unknown function
46	32516	110757199	LOC409729	similar to scribbler CG5580-PA, isoform A	XP_393227.3	PREDICTED: similar to scribbler CG5580-PA, isoform A [Apis mellifera]	Apis mellifera	409729	GB11229,LOC409729,	CG5580	FBgn0010575	Transcription
47	36581	110759795	LOC726975	hypothetical protein LOC726975	XP_001122691.1	PREDICTED: hypothetical protein [Apis mellifera]	Apis mellifera	726975	LOC726975,			Unknown function
48	70870	110770130	LOC727399	similar to numb CG3779-PA, isoform A	XP_001123108.1	PREDICTED: similar to numb CG3779-PA, isoform A, partial [Apis mellifera]	Apis mellifera	727399	LOC727399,	CG3779	FBgn0002973	Pathways and hormones
C9	contig no	protein GI accession	"Gene name"	"Gene Descr"	"Protein num"	"Protein name [organism reported by protein database]"	"Organism reported by NCBI"	Entrez GeneID	"GENE_SYMBOL"	"Drosophila ID"	"Flybase ID"	GO annotation
0	383	66529891	SNF1A	SNF1A/AMP-activated protein kinase	XP_623371.1	PREDICTED: similar to SNF1A/AMP-activated protein kinase CG3051-PA, isoform A isoform 2 [Apis mellifera]	Apis mellifera	409577	GB15108,LOC409577,	CG3051	FBgn0023169	Pathways and hormones
1	507	110749121	GMCOX11	GMC oxidoreductase 11	XP_001119848.1	PREDICTED: similar to CG9514-PA, partial [Apis mellifera]	Apis mellifera	724116	GB13834,LOC724116,	CG9514	FBgn0030592	Immune defence, xenobiotic metabolism, stress response
2	599	66510528	LOC413785	similar to Fkbp13 CG9847-PA, isoform A	XP_397224.2	PREDICTED: similar to Fkbp13 CG9847-PA, isoform A, partial [Apis mellifera]	Apis mellifera	413785	GB17214,LOC413785,	CG9847	FBgn0010470	Behaviour, sensory, learning and memory
3	849	110749645	LOC413562	similar to CG7397-PA	XP_397003.3	PREDICTED: similar to CG7397-PA [Apis mellifera]	Apis mellifera	413562	GB12299,LOC413562,	CG7397	FBgn0262562	Signaling
4	923	110756241	LOC409658	similar to plexus CG4444-PA	XP_393156.3	PREDICTED: similar to plexus CG4444-PA [Apis mellifera]	Apis mellifera	409658	GB14270,LOC409658,	CG4444	FBgn0003175	Behaviour, sensory, learning and memory
5	1097	66508862	LOC408836	similar to Fermitin 1 CG14991-PA, isoform A	XP_392367.2	PREDICTED: similar to Fermitin 1 CG14991-PA, isoform A isoform 1 [Apis mellifera]	Apis mellifera	408836	GB13969,LOC408836,	CG14991	FBgn0035498	binding
6	1271	110757406	LOC409786	jazigo	XP_393280.3	PREDICTED: similar to CG32030-PA, isoform A isoform 1 [Apis mellifera]	Apis mellifera	409786	GB13180,LOC409786,	CG32030	FBgn0261259	Motor proteins and muscle
7	1302	48096748	LOC411291	similar to CG32687-PA	XP_394765.1	PREDICTED: similar to CG32687-PA [Apis mellifera]	Apis mellifera	411291	GB12033,LOC411291,	CG32687	FBgn0052687	Unknown function
8	1312	110768077	LOC724227	similar to CG3690-PA	XP_001119995.1	PREDICTED: similar to CG3690-PA [Apis mellifera]	Apis mellifera	724227	GB18224,LOC724227,	CG3690	FBgn0040350	Transport
9	1577	110751206	lilli	lilliputian	XP_001120047.1	PREDICTED: similar to lilliputian CG8817-PB, isoform B [Apis mellifera]	Apis mellifera	724254	GB12566,LOC724254,	CG8817	FBgn0041111	Odorant binding proteins and receptors
10	1631	110759165	LOC724266	hypothetical protein LOC724266	XP_001120058.1	PREDICTED: hypothetical protein [Apis mellifera]	Apis mellifera	724266	GB15110,LOC724266,			Unknown function
11	1719	66558818	Mlc-c	myosin light chain cytoplasmic	XP_623504.1	PREDICTED: similar to Myosin-2 essential light chain (Myosin II essential light chain) (Nonmuscle myosin essential light chain) isoform 1 [Apis mellifera]	Apis mellifera	551149	GB10503,LOC551149,	CG3201	FBgn0004687	Motor proteins and muscle
12	1765	66508197	pug	c-1-tetrahydrofolate synthase, cytoplasmic	XP_623143.1	PREDICTED: similar to pugilist CG4067-PA, isoform A isoform 2 [Apis mellifera]	Apis mellifera	550749	GB13160,LOC550749,	CG4067	FBgn0020385	Energy
13	1877	110760777	nrm	neuromusculin	XP_396345.3	PREDICTED: similar to neuromusculin CG8779-PA isoform 1 [Apis mellifera]	Apis mellifera	412893	GB14330,LOC412893,	CG8779	FBgn0262509	Immune defence, xenobiotic metabolism, stress response
14	1967	110759167	LOC412161	similar to Broad-complex core-protein isoform 6	XP_395624.3	PREDICTED: similar to Broad-complex core-protein isoform 6 [Apis mellifera]	Apis mellifera	412161	GB18625,LOC412161,			DNA binding, metabolism, replication and repair
15	2057	110762162	Lys-2	lysozyme 2	XP_001120136.1	PREDICTED: similar to CG11159-PA [Apis mellifera]	Apis mellifera	724899	GB15106,LOC724899,	CG11159	FBgn0034539	Cell growth and development
16	2093	66555866	LOC409306	similar to CG17691-PA.3	XP_392824.2	PREDICTED: similar to CG17691-PA.3 [Apis mellifera]	Apis mellifera	409306	GB16650,LOC409306,	CG17691	FBgn0039993	Carbohydrate metabolism
17	2198	110750043	plexA	plexin A	XP_394261.3	PREDICTED: similar to plexin A CG11081-PA, isoform A [Apis mellifera]	Apis mellifera	410785	GB16227,LOC410785,	CG11081	FBgn0025741	Motor proteins and muscle
18	2402	66525954	LOC551005	hexokinase	XP_623403.1	PREDICTED: similar to Hexokinase A CG3001-PA, isoform A [Apis mellifera]	Apis mellifera	551005	GB19387,LOC551005,	CG3001	FBgn0001186	Pathways and hormones
19	2619	66511266	LOC411158	similar to kekkon5 CG12199-PA, isoform A	XP_394632.2	PREDICTED: similar to kekkon5 CG12199-PA, isoform A [Apis mellifera]	Apis mellifera	411158	GB19774,LOC411158,	CG12199	FBgn0031016	Signaling
20	2703	110748791	LOC725564	similar to muscleblind-like 2 isoform 1	XP_001120240.1	PREDICTED: similar to muscleblind-like 2 isoform 1 [Apis mellifera]	Apis mellifera	725564	LOC725564,	CG33197	FBgn0261642	Behaviour, sensory, learning and memory
21	2956	110757607	mam	neurogenic protein mastermind	XP_392407.3	PREDICTED: similar to mastermind CG8118-PA, isoform A [Apis mellifera]	Apis mellifera	408877	GB11946,LOC408877,	CG8118	FBgn0002643	Pathways and hormones
22	3186	66564316	LOC410148	similar to plasma glutamate carboxypeptidase	XP_393631.2	PREDICTED: similar to plasma glutamate carboxypeptidase isoform 1 [Apis mellifera]	Apis mellifera	410148	GB10860,LOC410148,			Protein metabolism, processing, stability, maitenance and repair
23	3561	48097321	cv-2	crossveinless 2	XP_393752.1	PREDICTED: similar to crossveinless 2 CG15671-PA [Apis mellifera]	Apis mellifera	410271	GB10648,LOC410271,	CG15671	FBgn0000395	Cell growth and development
24	3864	110748828	LOC724535	similar to Smrter CG4013-PA, isoform A	XP_001120424.1	PREDICTED: similar to Smrter CG4013-PA, isoform A [Apis mellifera]	Apis mellifera	724535	GB12686,LOC724535,	CG4013	FBgn0024308	Cell growth and development
25	3929	110751215	LOC724554	similar to CG4660-PA	XP_001120443.1	PREDICTED: similar to CG4660-PA [Apis mellifera]	Apis mellifera	724554	GB19710,LOC724554,	CG4660	FBgn0029839	Unknown function
26	4016	110774402	LOC724577	similar to CG1407-PB, isoform B	XP_001120467.1	PREDICTED: similar to CG1407-PB, isoform B [Apis mellifera]	Apis mellifera	724577	LOC724577,	CG1407	FBgn0033474	binding
27	4536	110748832	LOC408617	similar to Smrter CG4013-PA, isoform A	XP_392158.3	PREDICTED: similar to Smrter CG4013-PA, isoform A [Apis mellifera]	Apis mellifera	408617	GB10619,LOC408617,	CG4013	FBgn0024308	Cell growth and development
28	4543	110749470	nau	myogenic-determination protein nautilus	XP_001120527.1	PREDICTED: similar to Myogenic-determination protein (Protein nautilus) (dMyd), partial [Apis mellifera]	Apis mellifera	724636	GB13572,LOC724636,	CG10250	FBgn0002922	Transcription
29	4545	66500348	LOC551558	similar to CG31534-PA, isoform A	XP_623953.1	PREDICTED: similar to CG31534-PA, isoform A [Apis mellifera]	Apis mellifera	551558	GB12314,LOC551558,	CG31534	FBgn0051534	binding
30	4602	66557663	LOC409151	similar to Ataxin-2 CG5166-PB, isoform B	XP_392675.2	PREDICTED: similar to Ataxin-2 CG5166-PB, isoform B [Apis mellifera]	Apis mellifera	409151	GB18802,LOC409151,	CG5166	FBgn0041188	Cell growth and development
31	4610	110755363	LOC724651	similar to tartan CG11280-PA	XP_001120543.1	PREDICTED: similar to tartan CG11280-PA [Apis mellifera]	Apis mellifera	724651	GB19945,LOC724651,	CG11280	FBgn0010452	Motor proteins and muscle
32	4619	110756258	LOC411678	similar to warts CG12072-PA	XP_395146.3	PREDICTED: similar to warts CG12072-PA [Apis mellifera]	Apis mellifera	411678	GB19502,LOC411678,	CG12072	FBgn0011739	Cell growth and development
33	4648	66513606	LOC551432	similar to CG3726-PA	XP_623828.1	PREDICTED: similar to CG3726-PA [Apis mellifera]	Apis mellifera	551432	GB14649,LOC551432,	CG3726	FBgn0029824	DNA binding, metabolism, replication and repair
34	4658	66516218	LOC552500	similar to Patj CG12021-PC, isoform C	XP_624878.1	PREDICTED: similar to Patj CG12021-PC, isoform C [Apis mellifera]	Apis mellifera	552500	GB14375,LOC552500,	CG12021	FBgn0067864	Autophagy, apoptosis and cell death
35	4759	48139121	mRpL20	mitochondrial ribosomal protein L20	XP_393443.1	PREDICTED: similar to mitochondrial ribosomal protein L20 CG11258-PA [Apis mellifera]	Apis mellifera	409951	GB11850,LOC409951,	CG11258	FBgn0036335	Mitochondrial proteins and mitochondrial ribosomal proteins
36	4881	66500352	LOC409705	similar to CG31531-PA, isoform A	XP_393203.2	PREDICTED: similar to CG31531-PA, isoform A isoform 1 [Apis mellifera]	Apis mellifera	409705	GB19573,LOC409705,	CG31531	FBgn0051531	Unknown function
37	4900	110760752	LOC410304	Zn finger homeodomain 2-like	XP_393785.3	PREDICTED: similar to Alpha-fetoprotein enhancer-binding protein (AT motif-binding factor) (AT-binding transcription factor 1) [Apis mellifera]	Apis mellifera	410304	GB16706,LOC410304,	CG1449	FBgn0004607	Transcription
38	4988	48096648	Grip	glutamate receptor binding protein	XP_392494.1	PREDICTED: similar to glutamate receptor interacting protein 1 isoform 2 [Apis mellifera]	Apis mellifera	408965	GB11732,LOC408965,	CG14447	FBgn0029830	Pathways and hormones
39	5666	110759355	inaD	inactivation no afterpotential D	XP_392550.3	PREDICTED: similar to multiple PDZ domain protein [Apis mellifera]	Apis mellifera	409020	GB16340,LOC409020,	CG3504	FBgn0001263	Behaviour, sensory, learning and memory
40	5745	110761389	LOC726346	hypothetical protein LOC726346	XP_001120692.1	PREDICTED: hypothetical protein [Apis mellifera]	Apis mellifera	726346	LOC726346,			Unknown function
41	5763	58585080	Oa1	octopamine receptor	NP_001011565.1	octopamine receptor [Apis mellifera]	Apis mellifera	406068	GB11266,OA1,OAR,	CG7485	FBgn0004514	Pathways and hormones
42	5960	110755937	mamo	maternal gene required for meiosis	XP_394501.3	PREDICTED: similar to bab2 CG9102-PA [Apis mellifera]	Apis mellifera	411028	GB11420,LOC411028,	CG9102	FBgn0025525	Transcription
43	5970	110756860	puc	puckered	XP_392375.3	PREDICTED: similar to dual specificity phosphatase 10 [Apis mellifera]	Apis mellifera	408844	GB19901,LOC408844,	CG7850	FBgn0243512	determination of adult lifespan
44	6034	48140984	LOC413736	similar to CG4290-PA	XP_397175.1	PREDICTED: similar to CG4290-PA [Apis mellifera]	Apis mellifera	413736	GB14629,LOC413736,	CG4290	FBgn0025625	Immune defence, xenobiotic metabolism, stress response
45	6102	58585086	Tsf1	transferrin 1	NP_001011572.1	transferrin 1 [Apis mellifera]	Apis mellifera	406078	GB19745,Trf,	CG6186	FBgn0022355	Binding
46	6658	66512921	tinc	tincar	XP_623529.1	PREDICTED: similar to tincar CG31247-PA, isoform A [Apis mellifera]	Apis mellifera	551130	GB12623,LOC551130,	CG31247	FBgn0261649	Behaviour, sensory, learning and memory
47	6776	58585092	Antp	homeotic protein antennapedia	NP_001011571.1	homeotic protein antennapedia [Apis mellifera]	Apis mellifera	406077	antennapedia,Antp,GB18813,	CG5942	FBgn0000212	Transcription
48	6907	110759932	LOC409847	similar to Photoreceptor dehydrogenase CG4899-PB, isoform B	XP_393337.3	PREDICTED: similar to Photoreceptor dehydrogenase CG4899-PB, isoform B [Apis mellifera]	Apis mellifera	409847	GB11685,LOC409847,	CG4899	FBgn0011693	Pathways and hormones
49	6914	66520714	LOC413934	similar to Epidermal stripes and patches CG7005-PA	XP_397373.2	PREDICTED: similar to Epidermal stripes and patches CG7005-PA [Apis mellifera]	Apis mellifera	413934	GB16557,LOC413934,	CG7005	FBgn0013953	Transport
50	6939	66548284	LOC552179	similar to rab3-GEF CG5627-PA	XP_624560.1	PREDICTED: similar to rab3-GEF CG5627-PA, partial [Apis mellifera]	Apis mellifera	552179	LOC552179,	CG5627	FBgn0030613	Cell growht and development
51	7571	110749788	LOC552251	prd-like homeobox protein	XP_624630.2	PREDICTED: similar to aristaless CG3935-PA isoform 2 [Apis mellifera]	Apis mellifera	552251	GB11341,LOC552251,	CG3935	FBgn0000061	Transcription
52	7761	110761502	LOC410353	similar to bruno-3 CG12478-PA, isoform A	XP_393833.3	PREDICTED: similar to bruno-3 CG12478-PA, isoform A [Apis mellifera]	Apis mellifera	410353	GB17926,LOC410353,	CG12478	FBgn0262350	Translation
53	7915	110759936	LOC725046	similar to CG32333-PA, isoform A	XP_001120942.1	PREDICTED: similar to CG32333-PA, isoform A [Apis mellifera]	Apis mellifera	725046	LOC725046,	CG32333	FBgn0052333	Unknown function
54	7927	110761023	LOC551735	similar to CG9056-PA	XP_624126.2	PREDICTED: similar to CG9056-PA [Apis mellifera]	Apis mellifera	551735	GB16159,LOC551735,	CG9056	FBgn0260938	Behaviour, sensory, learning and memory
55	7936	110762427	LOC408403	similar to CG14446-PA	XP_001121982.1	PREDICTED: similar to CG14446-PA, partial [Apis mellifera]	Apis mellifera	408403	GB11990,LOC408403,	CG14446	FBgn0262730	Unknown function
56	8007	48096312	LOC408902	similar to CG32085-PA	XP_392431.1	PREDICTED: similar to CG32085-PA [Apis mellifera]	Apis mellifera	408902	GB16712,LOC408902,	CG32085	FBgn0052085	Unknown function
57	8013	226823241	Ecr	ecdysone receptor	NP_001091685.2	ecdysone receptor isoform A [Apis mellifera]	Apis mellifera	406084	AmEcR,AmEcR-A,AmEcR-B1,ecr,EcR-A,EcR-B1,GB15434,	CG1765	FBgn0000546	Pathways and hormones
58	8016	110759306	LOC411347	similar to Calcium/calmodulin-dependent protein kinase CG6703-PB, isoform B	XP_394821.3	PREDICTED: similar to Calcium/calmodulin-dependent protein kinase CG6703-PB, isoform B isoform 1 [Apis mellifera]	Apis mellifera	411347	GB17597,LOC411347,	CG6703	FBgn0013759	Behaviour, sensory, learning and memory
59	8279	48098060	LOC410487	similar to CG2446-PC, isoform C	XP_393966.1	PREDICTED: similar to CG2446-PC, isoform C [Apis mellifera]	Apis mellifera	410487	GB18255,LOC410487,	CG2446	FBgn0030328	Behaviour, sensory, learning and memory
60	8318	66508331	LOC409781	similar to CG3568-PA	XP_393274.2	PREDICTED: similar to CG3568-PA [Apis mellifera]	Apis mellifera	409781	GB18064,LOC409781,	CG3568	FBgn0029710	Unknown function
61	8337	110757974	LOC411586	similar to CG3973-PA	XP_395056.3	PREDICTED: similar to CG3973-PA [Apis mellifera]	Apis mellifera	411586	GB16235,LOC411586,	CG3973	FBgn0029881	Signaling
62	8341	110758279	LOC411214	similar to CG10440-PA	XP_394688.3	PREDICTED: similar to CG10440-PA [Apis mellifera]	Apis mellifera	411214	GB18060,LOC411214,	CG10440	FBgn0034636	Transport
63	8615	118150476	GluCl	glutamate-gated chloride channel	NP_001071277.1	glutamate-gated chloride channel [Apis mellifera]	Apis mellifera	408450	Amel_GluCl,GB11639,GluCl,	CG7535	FBgn0024963	Transport
64	8643	110755460	LOC412243	similar to CG18497-PA, isoform A	XP_395705.3	PREDICTED: similar to CG18497-PA, isoform A, partial [Apis mellifera]	Apis mellifera	412243	GB13915,LOC412243,	CG18497	FBgn0016977	Cell growth and development
65	9241	66499085	LOC413346	cellulase	XP_396791.2	PREDICTED: hypothetical protein [Apis mellifera]	Apis mellifera	413346	GB13443,LOC413346,			Carbohydrate metabolism
66	9500	94400889	Cyp314a1	cytochrome P450 314A1	NP_001035347.1	cytochrome P450 314A1 [Apis mellifera]	Apis mellifera	411057	CYP314a1,GB13998,	CG13478	FBgn0003388	Immune defence, xenobiotic metabolism, stress response
67	9598	110760174	SP30	serine protease 30	XP_001121114.1	PREDICTED: similar to Corin CG2105-PA, isoform A [Apis mellifera]	Apis mellifera	725241	GB19649,LOC725241,	CG2105	FBgn0033192	Protein metabolism, processing, stability, maitenance and repair
68	9869	66515288	eIF5	eukaryotic translation initiation factor 5	XP_392511.2	PREDICTED: similar to eIF5 CG9177-PB, isoform B isoform 1 [Apis mellifera]	Apis mellifera	408979	GB12506,LOC408979,	CG9177	FBgn0030719	Translation
69	10964	110762396	LOC725393	similar to Tis11 homolog CG4070-PA, isoform A	XP_001121248.1	PREDICTED: similar to Tis11 homolog CG4070-PA, isoform A [Apis mellifera]	Apis mellifera	725393	GB18140,LOC725393,	CG4070	FBgn0011837	Transcription
70	11378	110759383	LOC412960	similar to CG7180-PA	XP_396411.3	PREDICTED: similar to CG7180-PA [Apis mellifera]	Apis mellifera	412960	GB11835,LOC412960,	CG7180	FBgn0032673	Protein metabolism, processing, stability, maitenance and repair
71	11627	110761604	LOC412878	similar to CG2083-PA	XP_396330.3	PREDICTED: similar to CG2083-PA [Apis mellifera]	Apis mellifera	412878	GB13880,LOC412878,	CG2083	FBgn0035376	binding
72	11698	66512891	LOC409624	acetate-CoA ligase 1	XP_393126.2	PREDICTED: similar to Acetyl-coenzyme A synthetase (Acetate--CoA ligase) (Acyl-activating enzyme) (Acetyl-CoA synthetase) (ACS) (AceCS), partial [Apis mellifera]	Apis mellifera	409624	GB10851,LOC409624,	CG9390	FBgn0012034	Carbohydrate metabolism
73	11994	110751358	LOC409034	hypothetical LOC409034	XP_392563.3	PREDICTED: hypothetical protein [Apis mellifera]	Apis mellifera	409034	GB19529,LOC409034,			Unknown function
74	12366	110757710	LOC409536	similar to CG31550-PB, isoform B	XP_393042.3	PREDICTED: similar to CG31550-PB, isoform B [Apis mellifera]	Apis mellifera	409536	GB13483,LOC409536,	CG31550	FBgn0051550	DNA binding, metabolism, replication and repair
75	12985	110762833	LOC410527	similar to CG32000-PA, isoform A	XP_394006.3	PREDICTED: similar to CG32000-PA, isoform A [Apis mellifera]	Apis mellifera	410527	GB10309,LOC410527,	CG32000	FBgn0052000	Transport
76	13019	66506287	IGFn3-11	immunoglobulin-like and fibronectin type III domain containing 11	XP_624022.1	PREDICTED: similar to CG16857-PA [Apis mellifera]	Apis mellifera	551628	GB12490,LOC551628,	CG16857	FBgn0028482	Signaling
77	13691	110756304	IGFn3-10	immunoglobulin-like and fibronectin type III domain containing 10	XP_392303.3	PREDICTED: similar to turtle CG15427-PD, isoform D [Apis mellifera]	Apis mellifera	408770	GB11807,LOC408770,	CG15427	FBgn0010473	Signaling
78	13724	110758972	LOC725709	hypothetical protein LOC725709	XP_001121526.1	PREDICTED: hypothetical protein [Apis mellifera]	Apis mellifera	725709	LOC725709,			Unknown function
79	13956	110749915	LOC408570	hypothetical LOC408570	XP_397511.3	PREDICTED: hypothetical protein [Apis mellifera]	Apis mellifera	408570	GB16260,LOC408570,			Unknown function
80	14061	110759101	heph	hephaestus	XP_625087.2	PREDICTED: similar to hephaestus CG31000-PC, isoform C [Apis mellifera]	Apis mellifera	552709	GB12758,LOC552709,	CG31000	FBgn0011224	Signaling
81	14305	66516775	LOC408265	similar to no ocelli CG4491-PA	XP_391818.2	PREDICTED: similar to no ocelli CG4491-PA [Apis mellifera]	Apis mellifera	408265	GB17714,LOC408265,	CG4491	FBgn0005771	Behaviour, sensory, learning and memory
82	14327	110762636	LOC551846	similar to CG8405-PA	XP_624234.2	PREDICTED: similar to CG8405-PA [Apis mellifera]	Apis mellifera	551846	GB15353,LOC551846,	CG8405	FBgn0034071	Cell growht and development
83	14662	48098039	LOC408446	aconitate hydratase	XP_391994.1	PREDICTED: similar to Aconitase CG9244-PB [Apis mellifera]	Apis mellifera	408446	GB12488,LOC408446,	CG9244	FBgn0010100	TCA cyclus
84	14682	110752479	LOC552427	similar to CG32019-PA, isoform A	XP_001121962.1	PREDICTED: similar to bent CG32019-PA, isoform A, partial [Apis mellifera]	Apis mellifera	552427	LOC552427,	CG32019	FBgn0005666	Motor proteins and muscle
85	14983	110761050	Vri	vrille	XP_393735.3	PREDICTED: similar to vrille CG14029-PA, isoform A [Apis mellifera]	Apis mellifera	410253	GB11900,LOC410253,	CG14029	FBgn0016076	Behaviour, sensory, learning and memory
86	15298	110749746	Shal	potassium voltage-gated channel protein Shal	XP_392118.3	PREDICTED: similar to Potassium voltage-gated channel protein Shal (Shal2) [Apis mellifera]	Apis mellifera	408576	GB17390,LOC408576,	CG9262	FBgn0005564	Transport
87	15731	110758173	LOC408932	similar to CG14964-PA	XP_392461.3	PREDICTED: similar to CG14964-PA [Apis mellifera]	Apis mellifera	408932	GB19142,LOC408932,	CG14964	FBgn0035410	Motor proteins and muscle
88	16047	110756545	LOC725933	similar to CG33519-PB	XP_001121721.1	PREDICTED: similar to CG33519-PB [Apis mellifera]	Apis mellifera	725933	LOC725933,	CG33519	FBgn0053519	Motor proteins and muscle
89	16383	110756547	Unc-89	Unc-89 protein	XP_392361.3	PREDICTED: similar to CG33519-PB isoform 1 [Apis mellifera]	Apis mellifera	408830	GB10576,LOC408830,	CG33519	FBgn0053519	Motor proteins and muscle
90	16653	110760097	LOC410237	similar to CG11321-PA, isoform A	XP_393719.3	PREDICTED: similar to CG11321-PA, isoform A [Apis mellifera]	Apis mellifera	410237	GB16174,LOC410237,	CG11321	FBgn0031857	binding
91	17061	66510271	LOC411609	similar to Pancreatic lipase-related protein 2 precursor (Secretory glycoprotein GP-3)	XP_395079.2	PREDICTED: similar to Pancreatic lipase-related protein 2 precursor (Secretory glycoprotein GP-3) isoform 1 [Apis mellifera]	Apis mellifera	411609	GB14821,LOC411609,			Lipid, phospholipid, fatty acid metabolism and fatty acid beta oxidation
92	17075	110758438	LOC551187	similar to CG18255-PA, isoform A	XP_001121668.1	PREDICTED: similar to Stretchin-Mlck CG18255-PA, isoform A, partial [Apis mellifera]	Apis mellifera	551187	GB17546,LOC551187,	CG18255	FBgn0013988	Protein metabolism, processing, stability, maitenance and repair
93	17677	110761756	LOC726065	hypothetical protein LOC726065	XP_001121835.1	PREDICTED: hypothetical protein [Apis mellifera]	Apis mellifera	726065	GB16772,LOC726065,			Unknown function
94	17704	110751180	LOC551167	similar to Multidrug resistance protein homolog 49 (P-glycoprotein 49)	XP_623564.2	PREDICTED: similar to Multidrug resistance protein homolog 49 (P-glycoprotein 49) [Apis mellifera]	Apis mellifera	551167	GB13224,LOC551167,			Immune defence, xenobiotic metabolism, stress response
95	17705	110751273	LOC408677	similar to CG30069-PA	XP_392215.3	PREDICTED: similar to CG30069-PA [Apis mellifera]	Apis mellifera	408677	GB17761,LOC408677,	CG30069	FBgn0050069	Immune defence, xenobiotic metabolism, stress response
96	18023	66524133	LOC551428	similar to CG1213-PA, isoform A	XP_623823.1	PREDICTED: similar to CG1213-PA, isoform A [Apis mellifera]	Apis mellifera	551428	GB16063,LOC551428,	CG1213	FBgn0037387	Membrane
97	18091	66514152	LOC551806	similar to CG17664-PB, isoform B	XP_624194.1	PREDICTED: similar to CG17664-PB, isoform B isoform 1 [Apis mellifera]	Apis mellifera	551806	GB14709,LOC551806,	CG17664	FBgn0034883	Transport
98	18417	110758018	LOC408944	similar to jumonji domain containing 1B	XP_392473.3	PREDICTED: similar to jumonji domain containing 1B [Apis mellifera]	Apis mellifera	408944	GB19676,LOC408944,			Pathways and hormones
99	18739	110757020	Vhl	von Hippel-Lindau	XP_001121921.1	PREDICTED: similar to Von Hippel-Lindau disease tumor suppressor (pVHL) (G7 protein) [Apis mellifera]	Apis mellifera	726161	GB15248,LOC726161,	CG6719	FBgn0037893	Cell growth and development
100	18763	110758864	LOC726165	similar to forkhead box L2	XP_001121925.1	PREDICTED: similar to forkhead box L2 [Apis mellifera]	Apis mellifera	726165	GB10501,LOC726165,			Pathways and hormones
101	19353	110761380	Syx1A	syntaxin 1A	XP_393760.3	PREDICTED: similar to Syntaxin 1A CG31136-PA [Apis mellifera]	Apis mellifera	410279	GB19580,LOC410279,	CG31136	FBgn0013343	Cell growth and development
102	20406	110755865	alpha-Man-I	alpha mannosidase I	XP_392699.3	PREDICTED: similar to Mannosidase I CG32684-PA, isoform A, partial [Apis mellifera]	Apis mellifera	409174	GB18284,LOC409174,	CG32684	FBgn0259170	determination of adult lifespan
103	20742	110755868	LOC726306	similar to mannosidase, alpha, class 1A, member 2	XP_001122054.1	PREDICTED: similar to mannosidase, alpha, class 1A, member 2, partial [Apis mellifera]	Apis mellifera	726306	GB15029,LOC726306,			Carbohydrate metabolism
104	21077	110755666	LOC411557	similar to CG30497-PA, isoform A	XP_395028.2	PREDICTED: similar to CG30497-PA, isoform A [Apis mellifera]	Apis mellifera	411557	GB15285,LOC411557,	CG30497	FBgn0050497	Unknown function
105	21347	110749846	LOC726349	similar to CG31352-PA	XP_001122092.1	PREDICTED: similar to CG31352-PA [Apis mellifera]	Apis mellifera	726349	GB15905,LOC726349,	CG31352	FBgn0051352	Motor proteins and muscle
106	22385	110762233	by	blistery	XP_391976.3	PREDICTED: similar to Tensin-1 [Apis mellifera]	Apis mellifera	408429	GB11727,LOC408429,	CG9379	FBgn0000244	Cell growth and development
107	23846	66541323	Mef2	myocyte enhancer factor 2	XP_397383.2	PREDICTED: similar to Myocyte enhancing factor 2 CG1429-PB, isoform B [Apis mellifera]	Apis mellifera	413946	GB14174,LOC413946,	CG1429	FBgn0011656	Motor proteins and muscle
108	24408	110762747	LOC410514	similar to CG6954-PA	XP_393993.3	PREDICTED: similar to CG6954-PA [Apis mellifera]	Apis mellifera	410514	GB17897,LOC410514,	CG6954	FBgn0039000	Signaling
109	26458	110756210	LOC411644	similar to short stop CG18076-PH, isoform H	XP_395113.3	PREDICTED: similar to short stop CG18076-PH, isoform H [Apis mellifera]	Apis mellifera	411644	GB11595,LOC411644,	CG18076	FBgn0013733	Cell growth and development
110	28105	110762906	enc	encore	XP_392022.3	PREDICTED: similar to encore CG10847-PB, isoform B [Apis mellifera]	Apis mellifera	408476	GB10730,LOC408476,	CG10847	FBgn0004875	Cell growth and development
111	28440	110762760	LOC408462	similar to Inwardly rectifying potassium channel CG6747-PA	XP_392010.3	PREDICTED: similar to Inwardly rectifying potassium channel CG6747-PA [Apis mellifera]	Apis mellifera	408462	GB17183,LOC408462,	CG6747	FBgn0039061	Transport
112	29862	66565521	bsk	JNK MAP kinase basket	XP_392806.2	PREDICTED: similar to basket CG5680-PB, partial [Apis mellifera]	Apis mellifera	409286	GB16401,LOC409286,	CG5680	FBgn0000229	Pathways and hormones
113	30198	110766206	Ank-1	ankyrin	XP_395788.3	PREDICTED: similar to Ank2 CG7462-PB, isoform B [Apis mellifera]	Apis mellifera	406139	ank-1,GB14009,	CG7462	FBgn0261788	Motor proteins and muscle
114	31205	110759783	beta-Spec	beta spectrin	XP_395212.3	PREDICTED: similar to Spectrin beta chain [Apis mellifera]	Apis mellifera	411744	GB11407,LOC411744,	CG5870	FBgn0250788	Cell growth and development
115	32204	110759051	LOC726856	similar to CG12958-PA	XP_001122572.1	PREDICTED: similar to CG12958-PA [Apis mellifera]	Apis mellifera	726856	GB17976,LOC726856,	CG12958	FBgn0262868	Cell growth and development
116	32454	110760957	NFAT	Rel NFAT transcription factor	XP_391906.3	PREDICTED: similar to NFAT CG11172-PA [Apis mellifera]	Apis mellifera	408354	GB15645,LOC408354,	CG11172	FBgn0030505	Immune defence, xenobiotic metabolism, stress response
117	33437	110749372	sog	dorsal-ventral patterning protein Sog	XP_393520.3	PREDICTED: similar to short gastrulation CG9224-PA [Apis mellifera]	Apis mellifera	410035	GB16025,LOC410035,	CG9224	FBgn0003463	Signaling
118	34597	110764951	LOC726928	similar to transcription factor 15	XP_001122645.1	PREDICTED: similar to transcription factor 15 [Apis mellifera]	Apis mellifera	726928	LOC726928,			Transcription
119	34913	110768409	LOC409463	similar to CG14838-PA	XP_392974.3	PREDICTED: similar to CG14838-PA, partial [Apis mellifera]	Apis mellifera	409463	GB17828,LOC409463,	CG14838	FBgn0035799	Energy
120	35497	110762924	Tab	Tak1-binding protein	XP_001122664.1	PREDICTED: similar to Tab2 CG7417-PA [Apis mellifera]	Apis mellifera	726947	GB18650,LOC726947,	CG7417	FBgn0086358	Immune defence, xenobiotic metabolism, stress response
121	36602	66546028	LOC412665	similar to CG12769-PB, isoform B	XP_396120.2	PREDICTED: similar to CG12769-PB, isoform B, partial [Apis mellifera]	Apis mellifera	412665	GB11445,LOC412665,	CG12769	FBgn0033252	binding
122	42979	110768799	LKR	lysine ketoglutarate reductase	XP_624513.2	PREDICTED: similar to CG7144-PA [Apis mellifera]	Apis mellifera	552130	GB12781,LOC552130,	CG7144	FBgn0025687	Histone
123	52732	110773493	LOC727209	similar to Myeloid/lymphoid or mixed-lineage leukemia protein 2 (ALL1-related protein)	XP_001122919.1	PREDICTED: similar to Myeloid/lymphoid or mixed-lineage leukemia protein 2 (ALL1-related protein), partial [Apis mellifera]	Apis mellifera	727209	LOC727209,	CG4913	FBgn0026441	Cell growth and development
124	59451	66559364	LOC413977	similar to calsyntenin-1 CG11059-PA, isoform A	XP_397413.2	PREDICTED: similar to calsyntenin-1 CG11059-PA, isoform A, partial [Apis mellifera]	Apis mellifera	413977	GB13610,LOC413977,	CG11059	FBgn0039928	binding
125	73580	110766006	LOC409060	hypothetical LOC409060	XP_397543.3	PREDICTED: hypothetical protein [Apis mellifera]	Apis mellifera	409060	GB16683,LOC409060,			Unknown function
126	91036	110773640	LOC727532	similar to NTPase CG3059-PA, isoform A	XP_001123241.1	PREDICTED: similar to NTPase CG3059-PA, isoform A, partial [Apis mellifera]	Apis mellifera	727532	LOC727532,	CG3059	FBgn0024947	Protein metabolism, processing, stability, maitenance and repair
127	124965	110769846	LOC727609	similar to olf186-F CG11430-PB, isoform B	XP_001123316.1	PREDICTED: similar to olf186-F CG11430-PB, isoform B [Apis mellifera]	Apis mellifera	727609	GB11777,LOC727609,	CG11430	FBgn0041585	Transport
C10	contig no	protein GI accession	"Gene name"	"Gene Descr"	"Protein num"	"Protein name [organism reported by protein database]"	"Organism reported by NCBI"	Entrez GeneID	"GENE_SYMBOL"	"Drosophila ID"	"Flybase ID"	GO annotation
0	370	66555437	Mlc2	myosin regulatory light chain 2	XP_393371.2	PREDICTED: similar to Myosin regulatory light chain 2 (MLC-2) [Apis mellifera]	Apis mellifera	409881	GB13399,LOC409881,	CG2184	FBgn0002773	Motor proteins and muscle
1	371	66560574	LOC411622	similar to CG31997-PA	XP_395092.2	PREDICTED: similar to CG31997-PA [Apis mellifera]	Apis mellifera	411622	GB10896,LOC411622,	CG31997	FBgn0051997	Unknown function
2	377	66522386	LOC408414	similar to Tropomyosin 2 CG4843-PB, isoform B	XP_391961.2	PREDICTED: similar to Tropomyosin 2 CG4843-PB, isoform B [Apis mellifera]	Apis mellifera	408414	GB10939,LOC408414,	CG4843	FBgn0004117	Motor proteins and muscle
3	456	48096969	LOC409025	similar to Karl CG4139-PA, isoform A	XP_392555.1	PREDICTED: similar to Karl CG4139-PA, isoform A [Apis mellifera]	Apis mellifera	409025	GB10088,LOC409025,	CG4139	FBgn0030334	binding
4	642	66531621	LOC552417	similar to desat1 CG5887-PA, isoform A	XP_624794.1	PREDICTED: similar to desat1 CG5887-PA, isoform A, partial [Apis mellifera]	Apis mellifera	552417	GB15513,LOC552417,	CG5887	FBgn0086687	Cuticular proteins, chitinase and chitin metabolic process
5	775	66547599	LOC551098	similar to beat-VII CG14249-PA, isoform A	XP_623499.1	PREDICTED: similar to beat-VII CG14249-PA, isoform A [Apis mellifera]	Apis mellifera	551098	GB17633,LOC551098,	CG14249	FBgn0250908	Autophagy, apoptosis and cell death
6	843	110749123	GMCOX12	GMC oxidoreductase 12	XP_394210.3	PREDICTED: similar to CG9514-PA [Apis mellifera]	Apis mellifera	410734	GB12121,LOC410734,	CG9514	FBgn0030592	Immune defence, xenobiotic metabolism, stress response
7	898	66526281	SCR-B2	scavenger receptor class B, type 2	XP_396852.2	PREDICTED: similar to CG1887-PA [Apis mellifera]	Apis mellifera	413408	GB11743,LOC413408,	CG1887	FBgn0035290	Pathways and hormones
8	912	110755196	LOC724165	similar to dumpy CG33196-PB	XP_001119920.1	PREDICTED: similar to dumpy CG33196-PB [Apis mellifera]	Apis mellifera	724165	LOC724165,	CG33196	FBgn0053196	Cuticular proteins, chitinase and chitin metabolic process
9	1084	288869483	Cpap3-b	cuticular protein analogous to peritrophins 3-B	NP_001165849.1	cuticular protein analogous to peritrophins 3-B [Apis mellifera]	Apis mellifera	408726	Cpap3-b,GB17664,	CG4778	FBgn0027600	Cuticular proteins, chitinase and chitin metabolic process
10	1086	58585104	Vg	vitellogenin	NP_001011578.1	vitellogenin [Apis mellifera]	Apis mellifera	406088	GB13999,Vg,	CG2985	FBgn0004045	determination of adult lifespan
11	1515	110749126	GMCOX14	GMC oxidoreductase 14	XP_394209.2	PREDICTED: similar to CG9518-PA [Apis mellifera]	Apis mellifera	410733	GB16807,LOC410733,	CG9518	FBgn0030590	Immune defence, xenobiotic metabolism, stress response
12	1732	66525633	LOC408539	sideroflexin-3	XP_392085.2	PREDICTED: similar to sideroflexin 3 isoform 1 [Apis mellifera]	Apis mellifera	408539	GB18454,LOC408539,	CG11739	FBgn0037239	Mithochondrial proteins and mitochondrial ribosomal proteins
13	1920	110755202	LOC724302	similar to dumpy CG33196-PB	XP_001120106.1	PREDICTED: similar to dumpy CG33196-PB [Apis mellifera]	Apis mellifera	724302	LOC724302,	CG33196	FBgn0053196	Motor proteins and muscle
14	1932	110756379	LOC408822	similar to CG16779-PA	XP_392354.3	PREDICTED: similar to CG16779-PA isoform 1 [Apis mellifera]	Apis mellifera	408822	GB14672,LOC408822,	CG16779	FBgn0037698	DNA binding, metabolism, replication and repair
15	2069	58585068	Wat	worker-enriched antennal transcript	NP_001011562.1	hypothetical protein LOC406065 [Apis mellifera]	Apis mellifera	406065	Amwat,GB15790,Wat,			Behaviour, sensory, learning and memory
16	2454	48096138	LOC408871	sorbitol dehydrogenase	XP_392401.1	PREDICTED: similar to Sorbitol dehydrogenase-2 CG4649-PA [Apis mellifera]	Apis mellifera	408871	GB14284,LOC408871,	CG4649	FBgn0022359	Carbohydrate metabolic process
17	2597	110755589	Cpap3-a	cuticular protein analogous to peritrophins 3-A	XP_001120217.1	PREDICTED: similar to CG17052-PA [Apis mellifera]	Apis mellifera	724382	Cpap3-a,	CG17052	FBgn0031097	Cuticular proteins, chitinase and chitin metabolic process
18	2864	110749588	LOC724412	muscle segmentation homeobox-like protein	XP_001120268.1	PREDICTED: similar to Drop CG1897-PA [Apis mellifera]	Apis mellifera	724412	GB13830,LOC724412,	CG1897	FBgn0000492	Cell growth and development
19	2881	148277666	Y-y	yellow-y	NP_001091693.1	yellow-y [Apis mellifera]	Apis mellifera	408273	GB19464,Y-y,			Pathways and hormones
20	2977	48096958	LOC411343	similar to CG14301-PA	XP_394817.1	PREDICTED: similar to CG14301-PA [Apis mellifera]	Apis mellifera	411343	GB11884,LOC411343,	CG14301	FBgn0038632	Cuticular proteins, chitinase and chitin metabolic process
21	3137	66513629	LOC409250	similar to beta-ureidopropionase	XP_392773.2	PREDICTED: similar to beta-ureidopropionase isoform 1 [Apis mellifera]	Apis mellifera	409250	GB20148,LOC409250,	CG3027	FBgn0037513	Protein metabolism, processing, stability, maitenance and repair
22	3267	110755440	Hr4	hormone receptor-like in 4	XP_394401.3	PREDICTED: similar to Nuclear Hormone Receptor family member (nhr-91) [Apis mellifera]	Apis mellifera	410925	GB16863,LOC410925,			Pathways and hormones
23	3658	110766932	LOC552249	similar to CG6206-PB, isoform B	XP_624628.2	PREDICTED: similar to CG6206-PB, isoform B [Apis mellifera]	Apis mellifera	552249	GB13626,LOC552249,	CG6206	FBgn0027611	Protein metabolism, processing, stability, maitenance and repair
24	3931	110750666	CPR17	cuticular protein 17	XP_001120445.1	PREDICTED: similar to CG30045-PA [Apis mellifera]	Apis mellifera	724556	GB16381,LOC724556,	CG30045	FBgn0050045	Cuticular proteins, chitinase and chitin metabolic process
25	3939	110755443	LOC724558	similar to CG16926-PA	XP_001120447.1	PREDICTED: similar to CG16926-PA [Apis mellifera]	Apis mellifera	724558	GB10432,LOC724558,	CG16926	FBgn0040732	Unknown function
26	3975	110758398	LOC724569	similar to CG15080-PA	XP_001120459.1	PREDICTED: similar to CG15080-PA [Apis mellifera]	Apis mellifera	724569	GB19919,LOC724569,	CG15080	FBgn0034391	Unknown function
27	4415	58585196	PPO	phenoloxidase subunit A3	NP_001011627.1	phenoloxidase subunit A3 [Apis mellifera]	Apis mellifera	406155	GB18313,Ppo,			Binding
28	4578	110762287	LOC724644	hypothetical protein LOC724644	XP_001120535.1	PREDICTED: hypothetical protein [Apis mellifera]	Apis mellifera	724644	GB10220,LOC724644,			Unknown function
29	4598	110750956	Pu	GTP cyclohydrolase 1	XP_393086.3	PREDICTED: similar to Punch CG9441-PB, isoform B [Apis mellifera]	Apis mellifera	409582	GB15785,LOC409582,	CG9441	FBgn0003162	Cuticular proteins, chitinase and chitin metabolic process
30	5071	62198229	TpnCI	troponin C type I	NP_001014430.1	troponin C type I [Apis mellifera]	Apis mellifera	411659	GB10545,TpnCI,			Motor proteins and muscle
31	5597	110763419	CTL4	C-type lectin 4	XP_396277.3	PREDICTED: similar to SP1070 CG9138-PA [Apis mellifera]	Apis mellifera	412825	GB20122,LOC412825,	CG9138	FBgn0031879	Membrane
32	6457	58585076	Jhe	juvenile hormone esterase	NP_001011563.1	juvenile hormone esterase [Apis mellifera]	Apis mellifera	406066	Dpa1,est,GB15327,Jhe,	CG8425	FBgn0010052	Pathways and hormones
33	6560	110749604	LOC410021	similar to CG12492-PA	XP_393508.3	PREDICTED: similar to CG12492-PA [Apis mellifera]	Apis mellifera	410021	GB13612,LOC410021,	CG12492	FBgn0085384	Unknown function
34	6694	48138800	DNaseII	deoxyribonuclease II	XP_396933.1	PREDICTED: similar to Deoxyribonuclease II CG7780-PA [Apis mellifera]	Apis mellifera	413489	GB14548,LOC413489,	CG7780	FBgn0000477	determination of adult lifespan
35	6908	110759976	LOC724907	similar to CG3812-PA, isoform A	XP_001120808.1	PREDICTED: similar to CG3812-PA, isoform A [Apis mellifera]	Apis mellifera	724907	GB14444,LOC724907,	CG3812	FBgn0030421	Lipid, phospholipid, fatty acid metabolism and fatty acid beta oxidation
36	6924	110761651	Lac2	laccase 2	XP_393845.3	PREDICTED: similar to CG30437-PA, isoform A [Apis mellifera]	Apis mellifera	410365	GB11321,lac2,	CG30437	FBgn0259247	Immune defence, xenobiotic metabolism, stress response
37	7580	110759980	LOC724995	similar to CG3812-PA, isoform A	XP_001120897.1	PREDICTED: similar to CG3812-PA, isoform A [Apis mellifera]	Apis mellifera	724995	GB11929,LOC724995,	CG3812	FBgn0030421	Lipid, phospholipid, fatty acid metabolism and fatty acid beta oxidation
38	8604	110761659	LOC410368	similar to Cad74A CG6445-PA, isoform A	XP_393848.3	PREDICTED: similar to Cad74A CG6445-PA, isoform A [Apis mellifera]	Apis mellifera	410368	GB13293,LOC410368,	CG6445	FBgn0036715	binding
39	8614	110762544	LOC550958	similar to CG6216-PA, isoform A	XP_623355.2	PREDICTED: similar to CG6216-PA, isoform A [Apis mellifera]	Apis mellifera	550958	GB15364,LOC550958,	CG6216	FBgn0036139	Unknown function
40	9634	110764127	LOC408552	similar to Collagen type IV CG4145-PA, isoform A	XP_392097.3	PREDICTED: similar to Collagen type IV CG4145-PA, isoform A isoform 1 [Apis mellifera]	Apis mellifera	408552	GB13353,LOC408552,	CG4145	FBgn0000299	binding
41	10306	110764131	LOC408551	similar to viking CG16858-PA	XP_392096.3	PREDICTED: similar to viking CG16858-PA [Apis mellifera]	Apis mellifera	408551	GB14564,LOC408551,	CG16858	FBgn0016075	Cell growth and development
42	10586	110749040	NT-10	neurotransmitter transporter 10	XP_001121205.1	PREDICTED: similar to CG15279-PA, isoform A [Apis mellifera]	Apis mellifera	725346	GB15100,LOC725346,	CG15279	FBgn0028886	Transport
43	10592	66500257	Hdc	histidine decarboxylase	XP_392129.2	PREDICTED: similar to Histidine decarboxylase CG3454-PA [Apis mellifera]	Apis mellifera	408587	GB10303,LOC408587,	CG3454	FBgn0005619	Protein metabolism, processing, stability, maitenance and repair
44	10989	110754978	LOC410976	similar to CG32645-PB	XP_394452.2	PREDICTED: similar to CG32645-PB [Apis mellifera]	Apis mellifera	410976	GB15195,LOC410976,	CG32645	FBgn0052645	Transferase activity
45	11302	110762558	LOC410480	similar to CG32082-PA	XP_393959.3	PREDICTED: similar to CG32082-PA [Apis mellifera]	Apis mellifera	410480	GB16617,LOC410480,	CG32082	FBgn0052082	Signaling
46	11338	110756143	LOC725434	similar to CG7896-PA	XP_001121284.1	PREDICTED: similar to CG7896-PA [Apis mellifera]	Apis mellifera	725434	GB16823,LOC725434,	CG7896	FBgn0039728	Unknown function
47	11407	110764380	ade5	multifunctional protein ADE2	XP_624351.2	PREDICTED: similar to ade5 CG3989-PA [Apis mellifera]	Apis mellifera	551966	GB14262,LOC551966,	CG3989	FBgn0020513	Behaviour, sensory, learning and memory
48	11615	110760269	Cda5	chitin deacetylase-like 5	XP_624655.2	PREDICTED: similar to CG31973-PA, isoform A [Apis mellifera]	Apis mellifera	552276	GB11112,LOC552276,	CG31973	FBgn0051973	Cuticular proteins, chitinase and chitin metabolic process
49	11702	110758340	LOC552048	similar to CG10936-PA, isoform A	XP_624430.2	PREDICTED: similar to CG10936-PA, isoform A [Apis mellifera]	Apis mellifera	552048	GB12213,LOC552048,	CG10936	FBgn0034253	Unknown function
50	12001	66505876	Rab26	Ras-related protein Rab-26	XP_392276.2	PREDICTED: similar to Rab26 CG7605-PA isoform 1 [Apis mellifera]	Apis mellifera	408741	GB10553,LOC408741,	CG7605	FBgn0086913	Cell growth and development
51	12299	110771370	LOC727567	hypothetical protein LOC727567	XP_001123276.1	PREDICTED: hypothetical protein, partial [Apis mellifera]	Apis mellifera	727567	LOC727567,			Unknown function
52	12344	110755963	LOC725547	cuticular protein 97Ea ortholog	XP_001121380.1	PREDICTED: similar to CG6131-PA [Apis mellifera]	Apis mellifera	725547	GB14149,LOC725547,	CG6131	FBgn0039480	Cuticular proteins, chitinase and chitin metabolic process
53	12622	110760186	LOC725578	hypothetical protein LOC725578	XP_001121401.1	PREDICTED: hypothetical protein [Apis mellifera]	Apis mellifera	725578	LOC725578,			Unknown function
54	12645	110762510	LOC413481	chitinase	XP_396925.3	PREDICTED: similar to CG1869-PA [Apis mellifera]	Apis mellifera	413481	GB11870,LOC413481,	CG1869	FBgn0035398	Cuticular proteins, chitinase and chitin metabolic process
55	13039	66561458	pot	papillote	XP_624011.1	PREDICTED: similar to CG2467-PA, isoform A [Apis mellifera]	Apis mellifera	551617	GB13605,LOC551617,	CG2467	FBgn0250871	Cuticular proteins, chitinase and chitin metabolic process
56	13609	110748965	LOC725682	similar to CG15786-PA	XP_001121499.1	PREDICTED: similar to CG15786-PA [Apis mellifera]	Apis mellifera	725682	GB14295,LOC725682,	CG15786	FBgn0261803	Unknown function
57	14000	110763956	LOC413802	similar to CG17360-PA	XP_397241.3	PREDICTED: similar to CG17360-PA [Apis mellifera]	Apis mellifera	413802	GB13307,LOC413802,	CG17360	FBgn0037949	Binding
58	14026	66506619	LOC409789	similar to CG3074-PA, isoform A	XP_393283.2	PREDICTED: similar to CG3074-PA, isoform A [Apis mellifera]	Apis mellifera	409789	GB10758,LOC409789,	CG3074	FBgn0034709	Protein metabolism, processing, stability, maitenance and repair
59	14313	110761362	LOC409759	similar to CG2989-PA	XP_393252.3	PREDICTED: similar to CG2989-PA [Apis mellifera]	Apis mellifera	409759	GB15345,LOC409759,	CG2989	FBgn0030171	Cuticular proteins, chitinase and chitin metabolic process
60	15655	66519566	Gdch	glutaryl-CoA dehydrogenase, mitochondrial	XP_393736.2	PREDICTED: similar to CG9547-PA [Apis mellifera]	Apis mellifera	410254	GB14051,LOC410254,	CG9547	FBgn0031824	Lipid, phospholipid, fatty acid metabolism and fatty acid beta oxidation
61	16118	110765059	GstU1	glutathione S-transferase U1	XP_001121730.1	PREDICTED: similar to GST-containing FLYWCH zinc-finger protein CG33546-PC, isoform C, partial [Apis mellifera]	Apis mellifera	725942	GB15512,LOC725942,	CG33546	FBgn0250732	Immune defence, xenobiotic metabolism, stress response
62	17311	110749530	ft	cadherin-related tumor suppressor fat	XP_393497.3	PREDICTED: similar to Cadherin-related tumor suppressor precursor (Protein fat) [Apis mellifera]	Apis mellifera	410009	GB10152,LOC410009,			Cell growht and development
63	17421	66514748	LOC412399	similar to Organic cation transporter CG6331-PA	XP_395856.2	PREDICTED: similar to Organic cation transporter CG6331-PA [Apis mellifera]	Apis mellifera	412399	GB13312,LOC412399,	CG6331	FBgn0019952	Autophagy, apoptosis and cell death
64	18050	110755423	N	neurogenic locus Notch protein	XP_396734.3	PREDICTED: similar to Neurogenic locus Notch protein precursor [Apis mellifera]	Apis mellifera	413289	GB10567,LOC413289,	CG3936	FBgn0004647	Signaling
65	18366	110763639	SP8	serine protease 8	XP_001121888.1	PREDICTED: similar to CG9372-PA [Apis mellifera]	Apis mellifera	726126	GB18767,LOC726126,	CG9372	FBgn0036891	Protein metabolism, processing, stability, maitenance and repair
66	20361	66518885	LOC408329	similar to CG7120-PA	XP_391881.2	PREDICTED: similar to CG7120-PA [Apis mellifera]	Apis mellifera	408329	GB17224,LOC408329,	CG7120	FBgn0035888	Protein metabolism, processing, stability, maitenance and repair
67	20433	110758029	LOC408947	similar to CG33080-PA, isoform A	XP_392475.3	PREDICTED: similar to CG33080-PA, isoform A isoform 1 [Apis mellifera]	Apis mellifera	408947	GB11649,LOC408947,	CG33080	FBgn0053080	Carbohydrate metabolic process
68	20757	94400893	TpnT	troponin T, skeletal muscle	NP_001035348.1	troponin T, skeletal muscle [Apis mellifera]	Apis mellifera	411184	GB16881,TpnT,	CG7107	FBgn0004169	Motor proteins and muscle
69	21048	66523963	mwh	multiple wing hairs	XP_393985.2	PREDICTED: similar to CG13913-PA [Apis mellifera]	Apis mellifera	410506	GB16165,LOC410506,	CG13913	FBgn0260963	Motor proteins and muscle
70	23765	110755679	LOC409598	similar to pawn CG11101-PA	XP_393101.3	PREDICTED: similar to pawn CG11101-PA, partial [Apis mellifera]	Apis mellifera	409598	LOC409598,	CG11101	FBgn0003174	Binding
71	23825	110768362	LOC726502	hypothetical protein LOC726502	XP_001122234.1	PREDICTED: hypothetical protein, partial [Apis mellifera]	Apis mellifera	726502	LOC726502,			Unknown function
72	26177	110768373	LOC726623	similar to CG32036-PB	XP_001122348.1	PREDICTED: similar to CG32036-PB, partial [Apis mellifera]	Apis mellifera	726623	GB17032,LOC726623,	CG32036	FBgn0052036	Cuticular proteins, chitinase and chitin metabolic process
73	31105	110760570	CTL3	C-type lectin 3	XP_393774.3	PREDICTED: similar to CG9134-PB, isoform B [Apis mellifera]	Apis mellifera	410293	GB18049,LOC410293,	CG9134	FBgn0035199	Immune defence, xenobiotic metabolism, stress response
74	31453	66521560	LOC552190	hypothetical LOC552190	XP_625280.1	PREDICTED: hypothetical protein [Apis mellifera]	Apis mellifera	552190	GB13936,LOC552190,			Unknown function
75	31805	110763531	LOC410606	similar to knickkopf CG6217-PA	XP_394084.3	PREDICTED: similar to knickkopf CG6217-PA [Apis mellifera]	Apis mellifera	410606	GB13189,LOC410606,	CG6217	FBgn0001321	Cuticular proteins, chitinase and chitin metabolic process
76	32479	110763889	LOC726864	similar to CG2837-PB, isoform B	XP_001122580.1	PREDICTED: similar to CG2837-PB, isoform B [Apis mellifera]	Apis mellifera	726864	GB14384,LOC726864,	CG2837	FBgn0031646	Unknown function
77	34158	110763703	Cad99C-like	cadherin 99C ortholog	XP_396248.3	PREDICTED: similar to Cad99C CG31009-PA, partial [Apis mellifera]	Apis mellifera	412795	GB16616,LOC412795,	CG31009	FBgn0039709	Membrane
78	35578	110767149	ect	ectodermal	XP_001122668.1	PREDICTED: similar to ectodermal CG6611-PA, isoform A, partial [Apis mellifera]	Apis mellifera	726951	GB11836,LOC726951,	CG6611	FBgn0000451	Motor proteins and muscle
79	37264	110768236	LOC410058	similar to Myosin alkali light chain 1 CG5596-PA, isoform A	XP_393544.2	PREDICTED: similar to Myosin alkali light chain 1 CG5596-PA, isoform A isoform 4 [Apis mellifera]	Apis mellifera	410058	LOC410058,	CG5596	FBgn0002772	Motor proteins and muscle
80	38623	110764415	LOC413723	similar to CG31684-PA	XP_397163.3	PREDICTED: similar to CG31684-PA [Apis mellifera]	Apis mellifera	413723	GB17220,LOC413723,	CG31684	FBgn0085477	Lipid, phospholipid, fatty acid metabolism and fatty acid beta oxidation
81	39529	66523500	LOC410550	similar to Aminomethyltransferase, mitochondrial precursor (Glycine cleavage system T protein) (GCVT)	XP_394029.2	PREDICTED: similar to Aminomethyltransferase, mitochondrial precursor (Glycine cleavage system T protein) (GCVT) [Apis mellifera]	Apis mellifera	410550	GB12854,LOC410550,	CG8043	FBgn0037610	Transferase activity
82	40873	48098305	LOC410552	similar to CG31689-PA, isoform A	XP_394031.1	PREDICTED: similar to CG31689-PA, isoform A [Apis mellifera]	Apis mellifera	410552	GB11259,LOC410552,	CG31689	FBgn0031449	Transport
83	42553	110762950	LOC410555	similar to CG8561-PA	XP_394034.3	PREDICTED: similar to CG8561-PA [Apis mellifera]	Apis mellifera	410555	GB20133,LOC410555,	CG8561	FBgn0261269	Cuticular proteins, chitinase and chitin metabolic process
84	45269	292494909	apd-3	apidermin 3	NP_001167616.1	apidermin 3 [Apis mellifera]	Apis mellifera		apd-3,GB30203,			Immune defence, xenobiotic metabolism, stress response
85	47709	110766038	LOC727170	hypothetical protein LOC727170	XP_001122881.1	PREDICTED: hypothetical protein, partial [Apis mellifera]	Apis mellifera	727170	LOC727170,			Unknown function
86	52729	110771762	LOC552758	similar to retinol dehydrogenase 11	XP_625137.2	PREDICTED: similar to retinol dehydrogenase 11, partial [Apis mellifera]	Apis mellifera	552758	GB13418,LOC552758,	CG2064	FBgn0033205	Protein metabolism, processing, stability, maitenance and repair
87	63826	66565246	Lys-3	lysozyme 3	XP_393161.2	PREDICTED: similar to CG6426-PA isoform 1 [Apis mellifera]	Apis mellifera	409663	GB19988,LOC409663,	CG6426	FBgn0034162	Cell growth and development
88	71227	110777332	LOC727403	similar to BE10.2	XP_001123113.1	PREDICTED: similar to BE10.2, partial [Apis mellifera]	Apis mellifera	727403	GB12597,LOC727403,			Unknown function
89	77609	110765354	LOC412222	similar to CG32972-PB, isoform B	XP_395684.3	PREDICTED: similar to CG32972-PB, isoform B isoform 1, partial [Apis mellifera]	Apis mellifera	412222	GB10875,LOC412222,	CG32972	FBgn0028905	Unknown function
C11	contig no	protein GI accession	"Gene name"	"Gene Descr"	"Protein num"	"Protein name [organism reported by protein database]"	"Organism reported by NCBI"	Entrez GeneID	"GENE_SYMBOL"	"Drosophila ID"	"Flybase ID"	GO annotation
0	404	110750695	LOC724275	hypothetical protein LOC724275	XP_001119832.1	PREDICTED: hypothetical protein [Apis mellifera]	Apis mellifera	724275	LOC724275,			Unknown function
1	434	254910938	Def1	defensin 1	NP_001011616.2	defensin preproprotein [Apis mellifera]	Apis mellifera	406143	def,GB19392,	CG1385	FBgn0010385	Immune defence, xenobiotic metabolism, and stress response
2	621	110759054	LOC413568	similar to CG18678-PA	XP_397009.3	PREDICTED: similar to CG18678-PA, partial [Apis mellifera]	Apis mellifera	413568	GB18244,LOC413568,	CG18678	FBgn0085401	Pathways and hormones
3	1352	58585136	TyrR	tyramine receptor	NP_001011594.1	tyramine receptor [Apis mellifera]	Apis mellifera	406110	GB17991,tyr1,	CG7485	FBgn0004514	Pathways and hormones
4	1525	110749933	LOC724239	similar to Kynurenine/alpha-aminoadipate aminotransferase mitochondrial precursor	XP_001120032.1	PREDICTED: similar to Kynurenine/alpha-aminoadipate aminotransferase mitochondrial precursor (KAT/AadAT) (Kynurenine--oxoglutarate transaminase II) (Kynurenine aminotransferase II) (Kynurenine--oxoglutarate aminotransferase II) (2-aminoadipate transaminase) (... [Apis mellifera]	Apis mellifera	724239	GB10285,LOC724239,			Transferase activity
5	1681	66499088	LOC551761	similar to CG2663-PB, isoform B	XP_624151.1	PREDICTED: similar to CG2663-PB, isoform B [Apis mellifera]	Apis mellifera	551761	GB16852,LOC551761,	CG2663	FBgn0037323	Transport
6	1889	48097884	Spx	spliceosomal protein on the X ortholog	XP_393914.1	PREDICTED: similar to splicing factor 3b, subunit 4 [Apis mellifera]	Apis mellifera	410434	GB12347,LOC410434,	CG3780	FBgn0011659	Autopaghy, apoptosis and cell death
7	2268	66508134	LOC411058	similar to CG4406-PA	XP_394531.2	PREDICTED: similar to CG4406-PA [Apis mellifera]	Apis mellifera	411058	GB18506,LOC411058,	CG4406	FBgn0023545	Protein metabolism, processing, stability, maitenance and repair
8	2314	110766922	LOC411894	similar to Dynein heavy chain at 93AB CG3723-PA	XP_395361.3	PREDICTED: similar to Dynein heavy chain at 93AB CG3723-PA [Apis mellifera]	Apis mellifera	411894	GB11916,LOC411894,	CG3723	FBgn0013812	Motor proteins and muscle
9	2576	110763906	LOC411429	similar to CG17119-PA, isoform A	XP_394902.3	PREDICTED: similar to CG17119-PA, isoform A [Apis mellifera]	Apis mellifera	411429	GB15127,LOC411429,	CG17119	FBgn0039045	Transport
10	2894	66521639	LOC552397	similar to CG9895-PA	XP_624772.1	PREDICTED: similar to CG9895-PA [Apis mellifera]	Apis mellifera	552397	GB12054,LOC552397,	CG9895	FBgn0261705	Immune defence, xenobiotic metabolism, and stress response
11	3238	110762524	LOC724465	similar to Enhancer of split mbeta protein (E(spl)mbeta) (HLH-mbeta) (Split locus enhancer protein mA)	XP_001120327.1	PREDICTED: similar to Enhancer of split mbeta protein (E(spl)mbeta) (HLH-mbeta) (Split locus enhancer protein mA) [Apis mellifera]	Apis mellifera	724465	GB10585,LOC724465,	CG14548	FBgn0002733	Pathways and hormones
12	3650	110759349	LOC724615	similar to no mechanoreceptor potential A CG13207-PB, isoform B	XP_001120509.1	PREDICTED: similar to no mechanoreceptor potential A CG13207-PB, isoform B [Apis mellifera]	Apis mellifera	724615	GB18445,LOC724615,	CG13207	FBgn0016047	Pathways and hormones
13	3848	58585174	LOC406142	hymenoptaecin	NP_001011615.1	hymenoptaecin preproprotein [Apis mellifera]	Apis mellifera	406142	GB17538,LOC406142,			Immune defence, xenobiotic metabolism, and stress response
14	3977	110758619	LOC724570	similar to CG32263-PA	XP_001120460.1	PREDICTED: similar to CG32263-PA [Apis mellifera]	Apis mellifera	724570	GB17823,LOC724570,	CG32263	FBgn0052263	Unknown function
15	4628	110757067	LOC724654	similar to CG5157-PA	XP_001120546.1	PREDICTED: similar to CG5157-PA [Apis mellifera]	Apis mellifera	724654	GB18966,LOC724654,	CG5157	FBgn0036575	Transport
16	4728	66546790	Inos	inositol-3-phosphate synthase	XP_623542.1	PREDICTED: similar to myo-inositol 1-phosphate synthase A1 isoform 2 [Apis mellifera]	Apis mellifera	551143	GB11572,LOC551143,	CG11143	FBgn0025885	Pathways and hormones
17	5624	66507096	LOC408807	hypothetical LOC408807	XP_397526.2	PREDICTED: hypothetical protein [Apis mellifera]	Apis mellifera	408807	GB10708,LOC408807,			Unknown function
18	5883	66499640	LOC413471	similar to Na pump subunit CG5670-PH, isoform H	XP_396915.2	PREDICTED: similar to Na pump subunit CG5670-PH, isoform H [Apis mellifera]	Apis mellifera	413471	GB17873,LOC413471,	CG5670	FBgn0002921	Transport
19	6343	66535479	LOC551465	similar to Homogentisate 1,2-dioxygenase (Homogentisicase) (Homogentisate oxygenase) (Homogentisic acid oxidase)	XP_623863.1	PREDICTED: similar to Homogentisate 1,2-dioxygenase (Homogentisicase) (Homogentisate oxygenase) (Homogentisic acid oxidase), partial [Apis mellifera]	Apis mellifera	551465	GB11477,LOC551465,	CG4779	FBgn0040211	Immune defence, xenobiotic metabolism, and stress response
20	6349	110767543	CYP6BE1	cytochrome P450 6BE1	XP_624795.2	PREDICTED: similar to Probable cytochrome P450 6a14 (CYPVIA14) [Apis mellifera]	Apis mellifera	552418	GB14612,LOC552418,	CG8733	FBgn0036910	Immune defence, xenobiotic metabolism, and stress response
21	7575	110750159	LOC724993	hypothetical protein LOC724993	XP_001120895.1	PREDICTED: hypothetical protein [Apis mellifera]	Apis mellifera	724993	LOC724993,			Unknown function
22	8912	66500225	LOC412948	similar to CG7470-PA	XP_396399.2	PREDICTED: similar to CG7470-PA [Apis mellifera]	Apis mellifera	412948	GB15049,LOC412948,	CG7470	FBgn0037146	DNA binding, metabolism, replication and repair
23	9298	110769266	LOC551404	similar to CG1461-PA	XP_623801.2	PREDICTED: similar to CG1461-PA, partial [Apis mellifera]	Apis mellifera	551404	LOC551404,	CG1461	FBgn0030558	Transferase activity
24	10007	110757444	CPR13	cuticular protein 13	XP_001121168.1	PREDICTED: similar to CG32405-PA [Apis mellifera]	Apis mellifera	725300	GB15754,LOC725300,	CG32405	FBgn0052405	Cuticular proteins, chitinase and chitin metabolic process
25	10933	110750014	TRPML	transient receptor potential mucolipin	XP_624283.2	PREDICTED: similar to CG8743-PA isoform 2 [Apis mellifera]	Apis mellifera	551894	GB18634,TRPML,	CG8743	FBgn0262516	Pathways and hormones
26	11075	110776178	LOC727044	similar to CG6124-PA	XP_001122756.1	PREDICTED: similar to CG6124-PA, partial [Apis mellifera]	Apis mellifera	727044	LOC727044,	CG6124	FBgn0243514	Immune defence, xenobiotic metabolism, and stress response
27	12640	66522238	Cdk4	cyclin-dependent kinase 4	XP_391955.2	PREDICTED: similar to cyclin-dependent kinase 6 [Apis mellifera]	Apis mellifera	408406	GB16688,LOC408406,	CG5072	FBgn0016131	Cell growth and development
28	13733	110759707	LOC411846	similar to F18A12.8a	XP_395313.3	PREDICTED: similar to F18A12.8a [Apis mellifera]	Apis mellifera	411846	GB13209,LOC411846,	CG9565	FBgn0031081	Protein metabolism, processing, stability, maitenance and repair
29	15032	110755978	B-gluc2	beta-1,3-glucan recognition protein 2	XP_001121634.1	PREDICTED: similar to Gram-negative bacteria binding protein 1 CG6895-PA [Apis mellifera]	Apis mellifera	725832	GB19961,Gnbp1-1,	CG6895	FBgn0040323	Immune defence, xenobiotic metabolism, and stress response
30	15784	110776356	LOC725911	similar to homogentisate 1,2-dioxygenase CG4779-PA	XP_001121705.1	PREDICTED: similar to homogentisate 1,2-dioxygenase CG4779-PA, partial [Apis mellifera]	Apis mellifera	725911	LOC725911,	CG4779	FBgn0040211	Pathways and hormones
31	16633	66499167	kek1	kekkon-1	XP_624568.1	PREDICTED: similar to kekkon-1 CG12283-PA [Apis mellifera]	Apis mellifera	552187	GB17490,LOC552187,	CG12283	FBgn0015399	Pathways and hormones
32	18986	110749063	LOC726177	similar to Glucose dehydrogenase	XP_001121934.1	PREDICTED: similar to Glucose dehydrogenase [Apis mellifera]	Apis mellifera	726177	LOC726177,	CG12529	FBgn0004057	Carbohydrate metabolic process
33	19059	66552255	LOC552811	similar to CG30437-PA, isoform A	XP_625189.1	PREDICTED: similar to CG30437-PA, isoform A [Apis mellifera]	Apis mellifera	552811	GB15548,LOC552811,	CG30437	FBgn0259247	Cuticular proteins, chitinase and chitin metabolic process
34	20360	66519258	LOC552832	similar to CG6188-PA	XP_625210.1	PREDICTED: similar to CG6188-PA [Apis mellifera]	Apis mellifera	552832	GB16202,LOC552832,	CG6188	FBgn0038074	Transferase activity
35	21446	110758371	LOC551089	similar to CG12164-PA	XP_623491.2	PREDICTED: similar to CG12164-PA isoform 2 [Apis mellifera]	Apis mellifera	551089	GB14811,LOC551089,	CG12164	FBgn0033158	Immune defence, xenobiotic metabolism, and stress response
36	25392	66517017	LOC551496	hypothetical LOC551496	XP_625252.1	PREDICTED: hypothetical protein [Apis mellifera]	Apis mellifera	551496	GB14740,LOC551496,			Unknown function
37	26400	110760444	LOC408280	hypothetical LOC408280	XP_397488.2	PREDICTED: hypothetical protein [Apis mellifera]	Apis mellifera	408280	GB16927,LOC408280,			Unknown function
38	26415	66522047	LOC551533	similar to pyridoxine 5-phosphate oxidase	XP_623931.1	PREDICTED: similar to pyridoxine 5-phosphate oxidase [Apis mellifera]	Apis mellifera	551533	GB13619,LOC551533,	CG31472	FBgn0051472	Immune defence, xenobiotic metabolism, and stress response
39	26518	66543613	Mvl	malvolio	XP_623946.1	PREDICTED: similar to Malvolio CG3671-PA, isoform A, partial [Apis mellifera]	Apis mellifera	494509	GB15139,mvl,	CG3671	FBgn0011672	Behaviour, sensory, learning and memory
40	27516	110767461	Tsp	thrombospondin	XP_397221.3	PREDICTED: similar to Thrombospondin CG11326-PA, isoform A [Apis mellifera]	Apis mellifera	413782	GB13833,LOC413782,	CG11326	FBgn0031850	Motor proteins and muscle
41	28851	110759561	LOC726734	hypothetical protein LOC726734	XP_001122455.1	PREDICTED: hypothetical protein [Apis mellifera]	Apis mellifera	726734	LOC726734,			Unknown function
42	29177	110758711	LOC413185	similar to CG17739-PA	XP_396636.3	PREDICTED: similar to CG17739-PA [Apis mellifera]	Apis mellifera	413185	GB17587,LOC413185,	CG17739	FBgn0033710	Protein metabolism, processing, stability, maitenance and repair
43	29187	110759563	LOC726750	hypothetical protein LOC726750	XP_001122470.1	PREDICTED: hypothetical protein [Apis mellifera]	Apis mellifera	726750	GB15696,LOC726750,			Unknown function
44	30806	110751016	LOC726803	similar to CG33290-PA	XP_001122524.1	PREDICTED: similar to CG33290-PA [Apis mellifera]	Apis mellifera	726803	LOC726803,	CG33290	FBgn0053290	Unknown function
45	31885	110767637	hgo	homogentisate 1,2-dioxygenase	XP_001122563.1	PREDICTED: similar to homogentisate 1,2-dioxygenase CG4779-PA, partial [Apis mellifera]	Apis mellifera	726845	GB15325,LOC726845,	CG4779	FBgn0040211	Immune defence, xenobiotic metabolism, and stress response
46	68193	66553193	LOC413242	heparan sulfate N-deacetylase/ N-sulfotransferase	XP_396688.2	PREDICTED: similar to sulfateless CG8339-PA, partial [Apis mellifera]	Apis mellifera	413242	GB18065,LOC413242,	CG8339	FBgn0052396	Transferase activity
C12	contig no	protein GI accession	"Gene name"	"Gene Descr"	"Protein num"	"Protein name [organism reported by protein database]"	"Organism reported by NCBI"	Entrez GeneID	"GENE_SYMBOL"	"Drosophila ID"	"Flybase ID"	GO annotation
0	399	110751046	LOC724187	similar to leucine rich repeat containing 40	XP_001119831.1	PREDICTED: similar to leucine rich repeat containing 40 [Apis mellifera]	Apis mellifera	724187	LOC724187,	CG13521	FBgn0005631	DNA binding, metabolism, replication and repair
1	469	48105655	LOC412520	similar to CG33257-PA	XP_395976.1	PREDICTED: similar to CG33257-PA [Apis mellifera]	Apis mellifera	412520	GB17885,LOC412520,	CG33257	FBgn0053257	Unknown function
2	1239	110751048	LOC724210	hypothetical protein LOC724210	XP_001119980.1	PREDICTED: hypothetical protein [Apis mellifera]	Apis mellifera	724210	GB14396,LOC724210,			Unknown function
3	1306	110766904	LOC724226	similar to CG8630-PA	XP_001119994.1	PREDICTED: similar to CG8630-PA, partial [Apis mellifera]	Apis mellifera	724226	LOC724226,	CG8630	FBgn0038130	Lipid, phospholipid, fatty acid metabolism and fatty acid beta oxidation
4	1506	94158810	Obp13	odorant binding protein 13	NP_001035314.1	odorant binding protein 13 [Apis mellifera]	Apis mellifera	677674	GB18363,OBP13,			Pathways and hormones
5	1552	58585256	TpnCIIb	troponin C type IIb	NP_001011654.1	troponin C type IIb [Apis mellifera]	Apis mellifera	494501	GB13484,TpnCIIb,			Motor proteins and muscle
6	1753	66505984	fax	failed axon connections	XP_393141.2	PREDICTED: similar to failed axon connections CG4609-PC, isoform C isoform 1 [Apis mellifera]	Apis mellifera	409643	GB17380,LOC409643,	CG4609	FBgn0014163	Neurogenesis
7	1795	118150502	CSP1	chemosensory protein 1	NP_001071288.1	chemosensory protein 1 [Apis mellifera]	Apis mellifera	725382	GB17875,LOC725382,			Pathways and hormones
8	3068	110762382	SpdS	spermidine synthase	XP_001120306.1	PREDICTED: similar to spermidine synthase [Apis mellifera]	Apis mellifera	725099	GB12895,LOC725099,	CG8327	FBgn0037723	Transport
9	3306	255683495	LOC551571	pyrokinin-like receptor 1	NP_001157480.1	pyrokinin-like receptor 1 [Apis mellifera]	Apis mellifera	551571	GB18762,LOC551571,	CG15520	FBgn0039722	Pathways and hormones
10	3498	94158711	Obp17	odorant binding protein 17	NP_001035297.1	odorant binding protein 17 [Apis mellifera]	Apis mellifera	552478	GB11092,OBP17,			Pathways and hormones
11	4134	110757723	Cda4	chitin deacetylase-like 4	XP_001120478.1	PREDICTED: similar to CG32499-PA [Apis mellifera]	Apis mellifera	725813	GB16974,LOC725813,	CG32499	FBgn0052499	Cuticular proteins, chitinase and chitin metabolic process
12	4256	66535318	LOC550828	similar to CG31522-PA, isoform A	XP_623221.1	PREDICTED: similar to CG31522-PA, isoform A, partial [Apis mellifera]	Apis mellifera	550828	GB19268,LOC550828,	CG31522	FBgn0051522	Lipid, phospholipid, fatty acid metabolism and fatty acid beta oxidation
13	5317	110758269	LOC724749	similar to pericardin CG5700-PB	XP_001120641.1	PREDICTED: similar to pericardin CG5700-PB [Apis mellifera]	Apis mellifera	724749	GB19347,LOC724749,	CG5700	FBgn0028573	Cell growth and development
14	7244	110759978	LOC724951	similar to CG3812-PA, isoform A	XP_001120852.1	PREDICTED: similar to CG3812-PA, isoform A [Apis mellifera]	Apis mellifera	724951	GB10676,LOC724951,	CG3812	FBgn0030421	Lipid, phospholipid, fatty acid metabolism and fatty acid beta oxidation
15	7344	48132776	LOC413256	similar to CG7802-PA, isoform A	XP_396702.1	PREDICTED: similar to CG7802-PA, isoform A isoform 1 [Apis mellifera]	Apis mellifera	413256	GB10091,LOC413256,	CG7802	FBgn0039704	Unknown function
16	7654	110757387	LOC725017	UDP-glycosyltransferase	XP_001120919.1	PREDICTED: similar to UDP-glycosyltransferase 35b CG6649-PA [Apis mellifera]	Apis mellifera	725017	GB13133,LOC725017,	CG6649	FBgn0026314	Transferase activity
17	7782	66524882	LOC408516	similar to CG6180-PA	XP_392060.2	PREDICTED: similar to CG6180-PA isoform 1 [Apis mellifera]	Apis mellifera	408516	GB15044,LOC408516,	CG6180	FBgn0032453	Binding
18	7905	110749683	LOC410705	similar to CG3690-PA	XP_394182.3	PREDICTED: similar to CG3690-PA [Apis mellifera]	Apis mellifera	410705	GB14379,LOC410705,	CG3690	FBgn0040350	Transport
19	8276	110762385	CYP6AS16P	cytochrome P450 6AS16P	XP_001120976.1	PREDICTED: similar to Cytochrome P450 6a22 (CYPVIA22), partial [Apis mellifera]	Apis mellifera	725087	GB12885,LOC725087,			Immune defence, xenobiotic metabolism, and stress response
20	8959	110763782	LOC413697	similar to dihydroxyacetone kinase 2	XP_397138.3	PREDICTED: similar to dihydroxyacetone kinase 2 [Apis mellifera]	Apis mellifera	413697	GB13058,LOC413697,			Kinase
21	8964	110750850	LOC725164	similar to Location Of Vulva defective family member (lov-1)	XP_001121042.1	PREDICTED: similar to Location Of Vulva defective family member (lov-1) [Apis mellifera]	Apis mellifera	725164	GB13093,LOC725164,			Unknown function
22	9271	155369750	Hex110	hexamerin 110	NP_001094493.1	hexamerin 110 [Apis mellifera]	Apis mellifera	551648	GB14361,Hex110,			Pathways and hormones
23	9306	66503966	LOC551507	similar to CG11236-PA	XP_623904.1	PREDICTED: similar to CG11236-PA [Apis mellifera]	Apis mellifera	551507	GB10520,LOC551507,	CG11236	FBgn0031860	Immune defence, xenobiotic metabolism, and stress response
24	9992	268607675	CPR19	cuticular protein 19	NP_001161365.1	cuticular protein 19 [Apis mellifera]	Apis mellifera	413115	GB16692,LOC413115,			Cuticular proteins, chitinase and chitin metabolic process
25	10110	110760993	verm	vermiform	XP_623723.2	PREDICTED: similar to LDLa domain containing chitin binding protein 1 CG8756-PC, isoform C isoform 1 [Apis mellifera]	Apis mellifera	551323	GB11876,LOC551323,	CG8756	FBgn0261341	Cuticular proteins, chitinase and chitin metabolic process
26	11346	110756887	LOC411657	glucosinolate sulphatase	XP_395125.3	PREDICTED: similar to CG8646-PA [Apis mellifera]	Apis mellifera	411657	GB11067,LOC411657,	CG8646	FBgn0033763	Immune defence, xenobiotic metabolism, and stress response
27	12030	66549966	LOC412279	angiopoietin	XP_395740.2	PREDICTED: similar to CG40109-PA.3 [Apis mellifera]	Apis mellifera	412279	GB17018,LOC412279,	CG40109	FBgn0087011	Signaling
28	12051	110759491	LOC725520	similar to CG15269-PA	XP_001121357.1	PREDICTED: similar to CG15269-PA [Apis mellifera]	Apis mellifera	725520	GB19849,LOC725520,	CG15269	FBgn0028878	Binding
29	12320	66526701	LOC551991	similar to CG13607-PA	XP_624377.1	PREDICTED: similar to CG13607-PA [Apis mellifera]	Apis mellifera	551991	GB16487,LOC551991,	CG13607	FBgn0039151	Binding
30	12749	66533059	LOC411983	putative fatty acyl-CoA reductase	XP_395449.2	PREDICTED: similar to CG1443-PA isoform 1 [Apis mellifera]	Apis mellifera	411983	GB11412,LOC411983,	CG1443	FBgn0039620	Lipid, phospholipid, fatty acid metabolism and fatty acid beta oxidation
31	13016	110755965	LOC413113	similar to CG8927-PA, isoform A	XP_396564.3	PREDICTED: similar to CG8927-PA, isoform A [Apis mellifera]	Apis mellifera	413113	GB10965,LOC413113,	CG8927	FBgn0038405	Cuticular proteins, chitinase and chitin metabolic process
32	13380	110758243	LOC725668	similar to CG7365-PA	XP_001121490.1	PREDICTED: similar to CG7365-PA [Apis mellifera]	Apis mellifera	725668	LOC725668,	CG7365	FBgn0036939	phagocytosis
33	14052	110758247	LOC551805	similar to CG7365-PA	XP_624193.2	PREDICTED: similar to CG7365-PA [Apis mellifera]	Apis mellifera	551805	GB19107,LOC551805,	CG7365	FBgn0036939	phagocytosis
34	14396	66514482	LOC408970	similar to CG3777-PB, isoform B	XP_392499.2	PREDICTED: similar to CG3777-PB, isoform B [Apis mellifera]	Apis mellifera	408970	GB10453,LOC408970,	CG3777	FBgn0024989	Unknown function
35	15740	110758978	LOC725902	similar to b6 CG3100-PA	XP_001121696.1	PREDICTED: similar to b6 CG3100-PA [Apis mellifera]	Apis mellifera	725902	GB13803,LOC725902,	CG3100	FBgn0024897	Receptor activity
36	15741	66514755	LOC552685	hypothetical LOC552685	XP_625294.1	PREDICTED: hypothetical protein [Apis mellifera]	Apis mellifera	552685	GB11550,LOC552685,			Unknown function
37	16035	288869506	Cpap3-c	cuticular protein analogous to peritrophins 3-C	NP_001165860.1	cuticular protein analogous to peritrophins 3-C [Apis mellifera]	Apis mellifera	725932	Cpap3-c,GB13298,			Cuticular proteins, chitinase and chitin metabolic process
38	18780	66531974	LOC409905	similar to monoacylglycerol O-acyltransferase 2	XP_393396.2	PREDICTED: similar to monoacylglycerol O-acyltransferase 2 [Apis mellifera]	Apis mellifera	409905	GB13930,LOC409905,	CG3812	FBgn0030421	Transferase activity
39	18989	110749296	LOC410724	similar to prickle CG11084-PA, isoform A	XP_394201.2	PREDICTED: similar to prickle CG11084-PA, isoform A [Apis mellifera]	Apis mellifera	410724	GB18513,LOC410724,	CG11084	FBgn0003090	Binding
40	19024	110762106	Vhdl	larval-specific very high density lipoprotein	XP_001121939.1	PREDICTED: hypothetical protein [Apis mellifera]	Apis mellifera	726182	GB15055,Vhdl,			Lipid, phospholipid, fatty acid metabolism and fatty acid beta oxidation
41	19106	110759415	LOC552217	similar to CG8927-PA, isoform A	XP_624597.2	PREDICTED: similar to CG8927-PA, isoform A isoform 2 [Apis mellifera]	Apis mellifera	552217	GB10209,LOC552217,	CG8927	FBgn0038405	Unknown function
42	21413	66555863	Eh	eclosion hormone	XP_395479.2	PREDICTED: similar to CG5873-PA, partial [Apis mellifera]	Apis mellifera	412013	GB19466,LOC412013,	CG5873	FBgn0038511	Pathways and hormones
43	22086	110755870	LOC726395	similar to CG4797-PB, isoform B	XP_001122137.1	PREDICTED: similar to CG4797-PB, isoform B [Apis mellifera]	Apis mellifera	726395	GB11908,LOC726395,	CG4797	FBgn0034909	Transport
44	22796	66514540	LOC552024	similar to CG3609-PA	XP_624408.1	PREDICTED: similar to CG3609-PA [Apis mellifera]	Apis mellifera	552024	GB19935,LOC552024,	CG3609	FBgn0031418	DNA binding, metabolism, replication and repair
45	23418	110751403	LOC726478	activin like protein at 23B-like protein	XP_001122210.1	PREDICTED: similar to Activin Like Protein at 23B CG16987-PA, isoform A [Apis mellifera]	Apis mellifera	726478	GB11204,LOC726478,	CG16987	FBgn0031461	Pathways and hormones
46	26144	110772628	LOC727590	similar to 5-hydroxytryptamine 1A receptor (5-HT-1A) (Serotonin receptor 1A) (5-HT1A)	XP_001123298.1	PREDICTED: similar to 5-hydroxytryptamine 1A receptor (5-HT-1A) (Serotonin receptor 1A) (5-HT1A), partial [Apis mellifera]	Apis mellifera	727590	GB17507,LOC727590,	CG7485	FBgn0004514	Behaviour, sensory, learning and memory
47	29088	66516956	dyl	dusky-like	XP_391830.2	PREDICTED: similar to dusky-like CG15013-PA, isoform A [Apis mellifera]	Apis mellifera	408277	GB14638,LOC408277,	CG15013	FBgn0066365	Cuticular proteins, chitinase and chitin metabolic process
48	30870	110766210	LOC413590	similar to BE10.2	XP_397032.3	PREDICTED: similar to BE10.2 [Apis mellifera]	Apis mellifera	413590	GB18268,LOC413590,			Lipid, phospholipid, fatty acid metabolism and fatty acid beta oxidation
49	32240	148887477	Hex70c	hexamerin 70c	NP_001092187.1	hexamerin 70c [Apis mellifera]	Apis mellifera	409354	GB13613,hex70c,hexamerin,			Pathways and hormones
50	37591	66530060	LOC552773	similar to CG14661-PA	XP_625151.1	PREDICTED: similar to CG14661-PA [Apis mellifera]	Apis mellifera	552773	GB16884,LOC552773,	CG14661	FBgn0037288	Unknown function
51	38838	48097532	serp	serpentine	XP_391915.1	PREDICTED: similar to CG32209-PB [Apis mellifera]	Apis mellifera	408365	GB14037,LOC408365,	CG32209	FBgn0260653	Cuticular proteins, chitinase and chitin metabolic process
52	45577	110762958	LOC552724	similar to CG13676-PA	XP_625102.2	PREDICTED: similar to CG13676-PA isoform 2 [Apis mellifera]	Apis mellifera	552724	GB17331,LOC552724,	CG13676	FBgn0035844	Cuticular proteins, chitinase and chitin metabolic process
53	45941	110755766	LOC727136	hypothetical protein LOC727136	XP_001122849.1	PREDICTED: hypothetical protein [Apis mellifera]	Apis mellifera	727136	LOC727136,			Unknown function
54	47621	110755774	LOC727165	hypothetical protein LOC727165	XP_001122876.1	PREDICTED: hypothetical protein [Apis mellifera]	Apis mellifera	727165	GB19850,LOC727165,			Unknown function
55	88346	110772508	LOC727522	similar to CG4409-PA	XP_001123230.1	PREDICTED: similar to CG4409-PA [Apis mellifera]	Apis mellifera	727522	GB12716,LOC727522,	CG4409	FBgn0034128	Unknown function
