# Supplementary material for: Somatic Maintenance Resources in the Honeybee Worker Fat Body Are Distributed to Withstand the Most Life-Threatening Challenges at Each Life Stage
Source: PLoS One. 2013 Aug 5;8(8):e69870. doi: 10.1371/journal.pone.0069870 (PMC3734224; doi:10.1371/journal.pone.0069870)
Supplement: Table S2 — Expressed genes with a Rank test value of q = 10% in comparisons of all worker phenotypes. (XLSX) [file pone.0069870.s004.xlsx]

## Sheet: Ark1
Comparison of all worker phenotypes cut-off q=10%
Up-regulated nurse bee compared to forager q=10%
Contig nr	protein GI accession	"Gene name"	"Gene Descr"	"Protein num"	"Protein name [organism reported by protein database]"	"Organism reported by NCBI"	Entrez GeneID	"GENE_SYMBOL"	"Drosophila ID"	"Flybase ID"	GO annotation	Fold change
17421	66514748	LOC412399	similar to Organic cation transporter CG6331-PA	XP_395856.2	PREDICTED: similar to Organic cation transporter CG6331-PA [Apis mellifera]	Apis mellifera	412399	GB13312,LOC412399,	CG6331	FBgn0019952	Autophagy, apoptosis and cell death	5.83860421270931
11407	110764380	ade5	multifunctional protein ADE2	XP_624351.2	PREDICTED: similar to ade5 CG3989-PA [Apis mellifera]	Apis mellifera	551966	GB14262,LOC551966,	CG3989	FBgn0020513	Behaviour, sensory, learning and memory	4.85836617356442
26144	110772628	LOC727590	similar to 5-hydroxytryptamine 1A receptor (5-HT-1A) (Serotonin receptor 1A) (5-HT1A)	XP_001123298.1	PREDICTED: similar to 5-hydroxytryptamine 1A receptor (5-HT-1A) (Serotonin receptor 1A) (5-HT1A), partial [Apis mellifera]	Apis mellifera	727590	GB17507,LOC727590,	CG7485	FBgn0004514	Behaviour, sensory, learning and memory	3.96606829915452
2884	110760746	LOC411796	similar to CG3011-PA	XP_395263.3	PREDICTED: similar to CG3011-PA [Apis mellifera]	Apis mellifera	411796	GB14485,LOC411796,	CG3011	FBgn0029823	Behaviour, sensory, learning and memory	2.96231089697342
22421	110755673	LOC726420	similar to CG13889-PA	XP_001122157.1	PREDICTED: similar to CG13889-PA [Apis mellifera]	Apis mellifera	726420	LOC726420,	CG13889	FBgn0035168	Behaviour, sensory, learning and memory	3.02206792831925
2069	58585068	Wat	worker-enriched antennal transcript	NP_001011562.1	hypothetical protein LOC406065 [Apis mellifera]	Apis mellifera	406065	Amwat,GB15790,Wat,	No homolog		Behaviour, sensory, learning and memory	3.25972778357382
23765	110755679	LOC409598	similar to pawn CG11101-PA	XP_393101.3	PREDICTED: similar to pawn CG11101-PA, partial [Apis mellifera]	Apis mellifera	409598	LOC409598,	CG11101	FBgn0003174	Binding	12.9027895493405
12051	110759491	LOC725520	similar to CG15269-PA	XP_001121357.1	PREDICTED: similar to CG15269-PA [Apis mellifera]	Apis mellifera	725520	GB19849,LOC725520,	CG15269	FBgn0028878	Binding	8.03216389603605
23742	110763663	LOC726495	similar to CG6180-PA	XP_001122227.1	PREDICTED: similar to CG6180-PA [Apis mellifera]	Apis mellifera	726495	GB15963,LOC726495,	CG6180	FBgn0032453	Binding	6.91535957192731
8604	110761659	LOC410368	similar to Cad74A CG6445-PA, isoform A	XP_393848.3	PREDICTED: similar to Cad74A CG6445-PA, isoform A [Apis mellifera]	Apis mellifera	410368	GB13293,LOC410368,	CG6445	FBgn0036715	Binding	6.45462645119917
4415	58585196	PPO	phenoloxidase subunit A3	NP_001011627.1	phenoloxidase subunit A3 [Apis mellifera]	Apis mellifera	406155	GB18313,Ppo,	No homolog		Binding	6.58933130027413
12320	66526701	LOC551991	similar to CG13607-PA	XP_624377.1	PREDICTED: similar to CG13607-PA [Apis mellifera]	Apis mellifera	551991	GB16487,LOC551991,	CG13607	FBgn0039151	Binding	6.11670026578778
7782	66524882	LOC408516	similar to CG6180-PA	XP_392060.2	PREDICTED: similar to CG6180-PA isoform 1 [Apis mellifera]	Apis mellifera	408516	GB15044,LOC408516,	CG6180	FBgn0032453	Binding	5.4752902953256
3823	66530147	ATPCL	ATP citrate lyase	XP_623155.1	PREDICTED: similar to ATP citrate lyase CG8322-PA, isoform A isoform 2 [Apis mellifera]	Apis mellifera	550686	GB10992,LOC550686,	CG8322	FBgn0020236	Binding	5.79513857075828
456	48096969	LOC409025	similar to Karl CG4139-PA, isoform A	XP_392555.1	PREDICTED: similar to Karl CG4139-PA, isoform A [Apis mellifera]	Apis mellifera	409025	GB10088,LOC409025,	CG4139	FBgn0030334	Binding	3.75159881865586
117240	66557121	LOC552390	similar to CG10672-PA	XP_624766.1	PREDICTED: similar to CG10672-PA, partial [Apis mellifera]	Apis mellifera	552390	GB18991,LOC552390,	CG10672	FBgn0035588	Binding	3.65420439696825
14000	110763956	LOC413802	similar to CG17360-PA	XP_397241.3	PREDICTED: similar to CG17360-PA [Apis mellifera]	Apis mellifera	413802	GB13307,LOC413802,	CG17360	FBgn0037949	Binding	3.562289051636
20404	193716177	LOC100164690	similar to AGAP007248-PA	XP_001948557.1	PREDICTED: similar to AGAP007248-PA [Acyrthosiphon pisum]	Acyrthosiphon pisum	100164690	ACYPI005680,LOC100164690,	CG7646	FBgn0036926	Binding	3.01819647484247
14711	110757462	FBN2	fibrillin 2	XP_001121607.1	PREDICTED: similar to fibrillin 2 precursor [Apis mellifera]	Apis mellifera	725800	GB16414,LOC725800,	No homolog		Binding	2.89829588750908
4065	48123796	Scp1	sarcoplasmic calcium-binding protein 1	XP_393255.1	PREDICTED: similar to CG15848-PA.3 isoform 1 [Apis mellifera]	Apis mellifera	409762	GB15916,LOC409762,	CG15848	FBgn0020908	Binding	3.44900813555549
7696	66530805	LOC412335	similar to CG5022-PA	XP_395796.2	PREDICTED: similar to CG5022-PA, partial [Apis mellifera]	Apis mellifera	412335	GB18992,LOC412335,	CG5022	FBgn0032225	Binding	2.92123902731587
5584	110762046	LOC410413	similar to Posterior sex combs CG3886-PA	XP_393893.3	PREDICTED: similar to Posterior sex combs CG3886-PA [Apis mellifera]	Apis mellifera	410413	GB14622,LOC410413,	CG3886	FBgn0005624	Binding	2.72559752442094
9634	110764127	LOC408552	similar to Collagen type IV CG4145-PA, isoform A	XP_392097.3	PREDICTED: similar to Collagen type IV CG4145-PA, isoform A isoform 1 [Apis mellifera]	Apis mellifera	408552	GB13353,LOC408552,	CG4145	FBgn0000299	Binding	2.66677215108934
12145	66523382	LOC411495	similar to Sperm-associated antigen 6 (PF16 protein homolog) (Axoneme central apparatus protein)	XP_394968.2	PREDICTED: similar to Sperm-associated antigen 6 (PF16 protein homolog) (Axoneme central apparatus protein) isoform 1 [Apis mellifera]	Apis mellifera	411495	GB19953,LOC411495,	CG8110	FBgn0024187	Binding	2.65901552480001
791	66549206	LOC409814	similar to CG15117-PA, isoform A beta-D-glucuronidase	XP_393305.2	PREDICTED: similar to CG15117-PA, isoform A [Apis mellifera]	Apis mellifera	409814	GB14269,LOC409814,	CG15117	FBgn0034417	Carbohydrate metabolic process	3.60381076635847
3658	110766932	LOC552249	similar to CG6206-PB, isoform B	XP_624628.2	PREDICTED: similar to CG6206-PB, isoform B [Apis mellifera]	Apis mellifera	552249	GB13626,LOC552249,	CG6206	FBgn0027611	Carbohydrate metabolic process	2.81427950099316
2768	110755974	LOC725646	similar to N-acetylneuraminate pyruvate lyase	XP_001120250.1	PREDICTED: similar to N-acetylneuraminate pyruvate lyase [Apis mellifera]	Apis mellifera	725646	GB17289,LOC725646,	No homolog		Carbohydrate metabolic process	4.2613109820601
4807	48096130	LOC411140	similar to Putative aldehyde dehydrogenase family 7 member A1 homolog (ALH-9)	XP_394614.1	PREDICTED: similar to Putative aldehyde dehydrogenase family 7 member A1 homolog (ALH-9) [Apis mellifera]	Apis mellifera	411140	GB13401,LOC411140,	No homolog		Carbohydrate metabolic process	3.47322231325689
17311	110749530	ft	cadherin-related tumor suppressor fat	XP_393497.3	PREDICTED: similar to Cadherin-related tumor suppressor precursor (Protein fat) [Apis mellifera]	Apis mellifera	410009	GB10152,LOC410009,	No homolog		Cell growth and development	7.13049794746413
5317	110758269	LOC724749	similar to pericardin CG5700-PB	XP_001120641.1	PREDICTED: similar to pericardin CG5700-PB [Apis mellifera]	Apis mellifera	724749	GB19347,LOC724749,	CG5700	FBgn0028573	Cell growth and development	45.4172916885082
23418	110751403	LOC726478	activin like protein at 23B-like protein	XP_001122210.1	PREDICTED: similar to Activin Like Protein at 23B CG16987-PA, isoform A [Apis mellifera]	Apis mellifera	726478	GB11204,LOC726478,	CG16987	FBgn0031461	Cell growth and development	13.9606135145507
35578	110767149	ect	ectodermal	XP_001122668.1	PREDICTED: similar to ectodermal CG6611-PA, isoform A, partial [Apis mellifera]	Apis mellifera	726951	GB11836,LOC726951,	CG6611	FBgn0000451	Cell growth and development	3.05960765932939
9992	268607675	CPR19	cuticular protein 19	NP_001161365.1	cuticular protein 19 [Apis mellifera]	Apis mellifera	413115	GB16692,LOC413115,	No homolog		Cuticular proteins, chitinase and chitin metabolic process	90.6372942062421
38838	48097532	serp	serpentine	XP_391915.1	PREDICTED: similar to CG32209-PB [Apis mellifera]	Apis mellifera	408365	GB14037,LOC408365,	CG32209	FBgn0260653	Cuticular proteins, chitinase and chitin metabolic process	42.1265912985026
45577	110762958	LOC552724	similar to CG13676-PA	XP_625102.2	PREDICTED: similar to CG13676-PA isoform 2 [Apis mellifera]	Apis mellifera	552724	GB17331,LOC552724,	CG13676	FBgn0035844	Cuticular proteins, chitinase and chitin metabolic process	34.7558396267914
16035	288869506	Cpap3-c	cuticular protein analogous to peritrophins 3-C	NP_001165860.1	cuticular protein analogous to peritrophins 3-C [Apis mellifera]	Apis mellifera	725932	Cpap3-c,GB13298,	No homolog		Cuticular proteins, chitinase and chitin metabolic process	25.1769257582272
10110	110760993	verm	vermiform	XP_623723.2	PREDICTED: similar to LDLa domain containing chitin binding protein 1 CG8756-PC, isoform C isoform 1 [Apis mellifera]	Apis mellifera	551323	GB11876,LOC551323,	CG8756	FBgn0261341	Cuticular proteins, chitinase and chitin metabolic process	17.5998673564961
13016	110755965	LOC413113	similar to CG8927-PA, isoform A	XP_396564.3	PREDICTED: similar to CG8927-PA, isoform A [Apis mellifera]	Apis mellifera	413113	GB10965,LOC413113,	CG8927	FBgn0038405	Cuticular proteins, chitinase and chitin metabolic process	15.111459012184
4134	110757723	Cda4	chitin deacetylase-like 4	XP_001120478.1	PREDICTED: similar to CG32499-PA [Apis mellifera]	Apis mellifera	725813	GB16974,LOC725813,	CG32499	FBgn0052499	Cuticular proteins, chitinase and chitin metabolic process	12.9019872948125
12008	110755961	CPR27	cuticular protein 27	XP_001121346.1	PREDICTED: similar to CG15884-PA [Apis mellifera]	Apis mellifera	725509	GB13208,LOC725509,	CG15884	FBgn0039481	Cuticular proteins, chitinase and chitin metabolic process	13.7134589322227
1084	288869483	Cpap3-b	cuticular protein analogous to peritrophins 3-B	NP_001165849.1	cuticular protein analogous to peritrophins 3-B [Apis mellifera]	Apis mellifera	408726	Cpap3-b,GB17664,	CG4778	FBgn0027600	Cuticular proteins, chitinase and chitin metabolic process	10.2653698175933
31805	110763531	LOC410606	similar to knickkopf CG6217-PA	XP_394084.3	PREDICTED: similar to knickkopf CG6217-PA [Apis mellifera]	Apis mellifera	410606	GB13189,LOC410606,	CG6217	FBgn0001321	Cuticular proteins, chitinase and chitin metabolic process	9.15483772541907
2597	110755589	Cpap3-a	cuticular protein analogous to peritrophins 3-A	XP_001120217.1	PREDICTED: similar to CG17052-PA [Apis mellifera]	Apis mellifera	724382	Cpap3-a,	CG17052	FBgn0031097	Cuticular proteins, chitinase and chitin metabolic process	9.68975968559499
6139	288869485	Cpap3-d	cuticular protein analogous to peritrophins 3-D	NP_001165850.1	cuticular protein analogous to peritrophins 3-D [Apis mellifera]	Apis mellifera	410065	Cpap3-d,GB13470,	No homolog		Cuticular proteins, chitinase and chitin metabolic process	8.60546057385861
642	66531621	LOC552417	similar to desat1 CG5887-PA, isoform A	XP_624794.1	PREDICTED: similar to desat1 CG5887-PA, isoform A, partial [Apis mellifera]	Apis mellifera	552417	GB15513,LOC552417,	CG5887	FBgn0086687	Cuticular proteins, chitinase and chitin metabolic process	5.85691962952702
42553	110762950	LOC410555	similar to CG8561-PA	XP_394034.3	PREDICTED: similar to CG8561-PA [Apis mellifera]	Apis mellifera	410555	GB20133,LOC410555,	CG8561	FBgn0261269	Cuticular proteins, chitinase and chitin metabolic process	6.11808059824695
12344	110755963	LOC725547	cuticular protein 97Ea ortholog	XP_001121380.1	PREDICTED: similar to CG6131-PA [Apis mellifera]	Apis mellifera	725547	GB14149,LOC725547,	CG6131	FBgn0039480	Cuticular proteins, chitinase and chitin metabolic process	6.09183872570009
2977	48096958	LOC411343	similar to CG14301-PA	XP_394817.1	PREDICTED: similar to CG14301-PA [Apis mellifera]	Apis mellifera	411343	GB11884,LOC411343,	CG14301	FBgn0038632	Cuticular proteins, chitinase and chitin metabolic process	5.45187848403636
12645	110762510	LOC413481	chitinase	XP_396925.3	PREDICTED: similar to CG1869-PA [Apis mellifera]	Apis mellifera	413481	GB11870,LOC413481,	CG1869	FBgn0035398	Cuticular proteins, chitinase and chitin metabolic process	5.17830713073918
4598	110750956	Pu	GTP cyclohydrolase 1	XP_393086.3	PREDICTED: similar to Punch CG9441-PB, isoform B [Apis mellifera]	Apis mellifera	409582	GB15785,LOC409582,	CG9441	FBgn0003162	Cuticular proteins, chitinase and chitin metabolic process	4.96165800135492
8348	66514408	LOC411273	similar to CG13643-PA	XP_394746.2	PREDICTED: similar to CG13643-PA [Apis mellifera]	Apis mellifera	411273	GB15214,LOC411273,	CG13643	FBgn0040601	Cuticular proteins, chitinase and chitin metabolic process	4.88038538786171
2592	110755206	LOC724381	similar to dumpy CG33196-PB	XP_001120216.1	PREDICTED: similar to dumpy CG33196-PB [Apis mellifera]	Apis mellifera	724381	LOC724381,	CG33196	FBgn0053196	Cuticular proteins, chitinase and chitin metabolic process	4.11732960709757
29088	66516956	dyl	dusky-like	XP_391830.2	PREDICTED: similar to dusky-like CG15013-PA, isoform A [Apis mellifera]	Apis mellifera	408277	GB14638,LOC408277,	CG15013	FBgn0066365	Cuticular proteins, chitinase and chitin metabolic process	4.37066153268135
112876	110773718	LOC727578	similar to CG1136-PA	XP_001123287.1	PREDICTED: similar to CG1136-PA, partial [Apis mellifera]	Apis mellifera	727578	LOC727578,	CG1136	FBgn0035490	Cuticular proteins, chitinase and chitin metabolic process	3.72340331248136
8999	66510566	CPR28	cuticular protein 28	XP_395664.2	PREDICTED: similar to CG32405-PA [Apis mellifera]	Apis mellifera	412202	GB14537,LOC412202,	CG32405	FBgn0052405	Cuticular proteins, chitinase and chitin metabolic process	3.64879380109666
22392	110762739	LOC410509	mucin related 89F ortholog	XP_393988.3	PREDICTED: similar to CG4090-PA [Apis mellifera]	Apis mellifera	410509	GB10971,LOC410509,	CG4090	FBgn0038492	Cuticular proteins, chitinase and chitin metabolic process	4.22917767996413
11615	110760269	Cda5	chitin deacetylase-like 5	XP_624655.2	PREDICTED: similar to CG31973-PA, isoform A [Apis mellifera]	Apis mellifera	552276	GB11112,LOC552276,	CG31973	FBgn0051973	Cuticular proteins, chitinase and chitin metabolic process	3.69045474581721
26177	110768373	LOC726623	similar to CG32036-PB	XP_001122348.1	PREDICTED: similar to CG32036-PB, partial [Apis mellifera]	Apis mellifera	726623	GB17032,LOC726623,	CG32036	FBgn0052036	Cuticular proteins, chitinase and chitin metabolic process	3.7029143862115
14313	110761362	LOC409759	similar to CG2989-PA	XP_393252.3	PREDICTED: similar to CG2989-PA [Apis mellifera]	Apis mellifera	409759	GB15345,LOC409759,	CG2989	FBgn0030171	Cuticular proteins, chitinase and chitin metabolic process	3.3740503584921
2256	110755204	LOC724342	similar to dumpy CG33196-PB	XP_001120163.1	PREDICTED: similar to dumpy CG33196-PB [Apis mellifera]	Apis mellifera	724342	LOC724342,	CG33196	FBgn0053196	Cuticular proteins, chitinase and chitin metabolic process	3.42473191204347
24181	110775633	LOC726518	similar to dumpy CG33196-PB	XP_001122250.1	PREDICTED: similar to dumpy CG33196-PB, partial [Apis mellifera]	Apis mellifera	726518	LOC726518,	CG33196	FBgn0053196	Cuticular proteins, chitinase and chitin metabolic process	3.37961190642013
34573	66533338	LOC411645	similar to krotzkopf verkehrt CG2666-PA, isoform A	XP_395114.2	PREDICTED: similar to krotzkopf verkehrt CG2666-PA, isoform A, partial [Apis mellifera]	Apis mellifera	411645	GB12511,LOC411645,	CG2666	FBgn0001311	Cuticular proteins, chitinase and chitin metabolic process	1.58304112370787
2928	110755208	LOC724426	similar to dumpy CG33196-PB	XP_001120282.1	PREDICTED: similar to dumpy CG33196-PB [Apis mellifera]	Apis mellifera	724426	LOC724426,	CG33196	FBgn0053196	Cuticular proteins, chitinase and chitin metabolic process	3.05378141483725
3264	110755210	LOC409652	similar to dumpy CG33196-PB	XP_393150.3	PREDICTED: similar to dumpy CG33196-PB [Apis mellifera]	Apis mellifera	409652	LOC409652,	CG33196	FBgn0053196	Cuticular proteins, chitinase and chitin metabolic process	2.93300205573141
36846	48098376	m	miniature	XP_392051.1	PREDICTED: similar to miniature CG9369-PA [Apis mellifera]	Apis mellifera	408508	GB16488,LOC408508,	CG9369	FBgn0002577	Cuticular proteins, chitinase and chitin metabolic process	2.98904344030964
1248	110755198	LOC551170	similar to dumpy CG33196-PB	XP_623567.2	PREDICTED: similar to dumpy CG33196-PB [Apis mellifera]	Apis mellifera	551170	GB13778,LOC551170,	CG33196	FBgn0053196	Cuticular proteins, chitinase and chitin metabolic process	2.67138294701218
3931	110750666	CPR17	cuticular protein 17	XP_001120445.1	PREDICTED: similar to CG30045-PA [Apis mellifera]	Apis mellifera	724556	GB16381,LOC724556,	CG30045	FBgn0050045	Cuticular proteins, chitinase and chitin metabolic process	2.8178088274558
1086	58585104	Vg	vitellogenin	NP_001011578.1	vitellogenin [Apis mellifera]	Apis mellifera	406088	GB13999,Vg,	CG2985	FBgn0004045	Determination of adult life span	12.9240170220318
6694	48138800	DNaseII	deoxyribonuclease II	XP_396933.1	PREDICTED: similar to Deoxyribonuclease II CG7780-PA [Apis mellifera]	Apis mellifera	413489	GB14548,LOC413489,	CG7780	FBgn0000477	Determination of adult life span	3.66982175567666
11743	66529543	LOC412619	similar to Phosphoribosylamidotransferase CG2867-PA	XP_396074.2	PREDICTED: similar to Phosphoribosylamidotransferase CG2867-PA [Apis mellifera]	Apis mellifera	412619	GB16566,LOC412619,	CG2867	FBgn0004901	Determination of adult life span	3.25068781324089
30439	110761126	LOC409919	similar to solute carrier family 1 (glial high affinity glutamate transporter), member 3	XP_393410.3	PREDICTED: similar to solute carrier family 1 (glial high affinity glutamate transporter), member 3 [Apis mellifera]	Apis mellifera	409919	GB13253,LOC409919,	CG3747	FBgn0026439	Determination of adult life span	2.58885740283287
3068	110762382	SpdS	spermidine synthase	XP_001120306.1	PREDICTED: similar to spermidine synthase [Apis mellifera]	Apis mellifera	725099	GB12895,LOC725099,	CG8327	FBgn0037723	DNA binding, metabolism, replication and repair	9.72818572765171
399	110751046	LOC724187	similar to leucine rich repeat containing 40	XP_001119831.1	PREDICTED: similar to leucine rich repeat containing 40 [Apis mellifera]	Apis mellifera	724187	LOC724187,	CG13521	FBgn0005631	DNA binding, metabolism, replication and repair	7.85971710508703
3137	66513629	LOC409250	similar to beta-ureidopropionase	XP_392773.2	PREDICTED: similar to beta-ureidopropionase isoform 1 [Apis mellifera]	Apis mellifera	409250	GB20148,LOC409250,	CG3027	FBgn0037513	DNA binding, metabolism, replication and repair	2.96773751896842
3114	66562667	LOC409444	similar to CG32626-PA, isoform A	XP_623597.1	PREDICTED: similar to CG32626-PC, isoform C [Apis mellifera]	Apis mellifera	409444	GB17288,LOC409444,	CG32626	FBgn0052626	DNA binding, metabolism, replication and repair	2.55620594330044
30870	110766210	LOC413590	similar to BE10.2	XP_397032.3	PREDICTED: similar to BE10.2 [Apis mellifera]	Apis mellifera	413590	GB18268,LOC413590,	No homolog		Energy	7.19926813021868
2035	66518230	LOC551423	similar to 15-hydroxyprostaglandin dehydrogenase	XP_623818.1	PREDICTED: similar to 15-hydroxyprostaglandin dehydrogenase [Apis mellifera]	Apis mellifera	551423	GB18737,LOC551423,	No homolog		Energy	6.13107187072684
4256	66535318	LOC550828	similar to CG31522-PA, isoform A	XP_623221.1	PREDICTED: similar to CG31522-PA, isoform A, partial [Apis mellifera]	Apis mellifera	550828	GB19268,LOC550828,	CG31522	FBgn0051522	Energy	4.88189560398378
2454	48096138	LOC408871	sorbitol dehydrogenase	XP_392401.1	PREDICTED: similar to Sorbitol dehydrogenase-2 CG4649-PA [Apis mellifera]	Apis mellifera	408871	GB14284,LOC408871,	CG4649	FBgn0022359	Energy	4.52800197680675
15655	66519566	Gdch	glutaryl-CoA dehydrogenase, mitochondrial	XP_393736.2	PREDICTED: similar to CG9547-PA [Apis mellifera]	Apis mellifera	410254	GB14051,LOC410254,	CG9547	FBgn0031824	Energy	4.29231953336584
43660	110773469	LOC412569	similar to CG1544-PA, isoform A	XP_396024.3	PREDICTED: similar to CG1544-PA, isoform A, partial [Apis mellifera]	Apis mellifera	412569	GB15468,LOC412569,	CG1544	FBgn0039827	Energy	3.51358602556142
13050	110758760	SCR-C	scavenger receptor class C	XP_394726.3	PREDICTED: similar to Scavenger receptor class C, type I CG4099-PA [Apis mellifera]	Apis mellifera	411253	GB19925,LOC411253,	CG4099	FBgn0014033	Immune defence, xenobiotic metabolism, stress response	3.30172806338742
13380	110758243	LOC725668	similar to CG7365-PA	XP_001121490.1	PREDICTED: similar to CG7365-PA [Apis mellifera]	Apis mellifera	725668	LOC725668,	CG7365	FBgn0036939	Immune defence, xenobiotic metabolism, stress response	8.6950351530585
31105	110760570	CTL3	C-type lectin 3	XP_393774.3	PREDICTED: similar to CG9134-PB, isoform B [Apis mellifera]	Apis mellifera	410293	GB18049,LOC410293,	CG9134	FBgn0035199	Immune defence, xenobiotic metabolism, stress response	6.77158782540384
843	110749123	GMCOX12	GMC oxidoreductase 12	XP_394210.3	PREDICTED: similar to CG9514-PA [Apis mellifera]	Apis mellifera	410734	GB12121,LOC410734,	CG9514	FBgn0030592	Immune defence, xenobiotic metabolism, stress response	3.73375540847778
45269	292494909	apd-3	apidermin 3	NP_001167616.1	apidermin 3 [Apis mellifera]	Apis mellifera		apd-3,GB30203,	No homolog		Immune defence, xenobiotic metabolism, stress response	3.50764610165651
14052	110758247	LOC551805	similar to CG7365-PA	XP_624193.2	PREDICTED: similar to CG7365-PA [Apis mellifera]	Apis mellifera	551805	GB19107,LOC551805,	CG7365	FBgn0036939	Immune defence, xenobiotic metabolism, stress response	3.76766932909288
1515	110749126	GMCOX14	GMC oxidoreductase 14	XP_394209.2	PREDICTED: similar to CG9518-PA [Apis mellifera]	Apis mellifera	410733	GB16807,LOC410733,	CG9518	FBgn0030590	Immune defence, xenobiotic metabolism, stress response	3.18997153080783
51739	66531524	CTL7	C-type lectin 7	XP_624536.1	PREDICTED: similar to CG3244-PA, partial [Apis mellifera]	Apis mellifera	552154	GB14975,LOC552154,	CG3244	FBgn0031629	Immune defence, xenobiotic metabolism, stress response	3.35357869353934
18027	66525722	LOC551213	similar to lymphocyte cytosolic protein 2	XP_623611.1	PREDICTED: similar to lymphocyte cytosolic protein 2 [Apis mellifera]	Apis mellifera	551213	GB12642,LOC551213,	hypothetical protein		Immune defence, xenobiotic metabolism, stress response	3.36113875157854
1611	110757592	Grx-like1	glutaredoxin-like 1	XP_394633.3	PREDICTED: similar to CG31559-PA [Apis mellifera]	Apis mellifera	411159	GB11664,LOC411159,	CG31559	FBgn0051559	Immune defence, xenobiotic metabolism, stress response	2.94901247236948
6845	258679422	Pet117	cytochrome c oxidase assembly factor-like	NP_001158281.1	cytochrome c oxidase assembly factor-like [Apis mellifera]	Apis mellifera	726644	PET117,	No homolog		Immune defence, xenobiotic metabolism, stress response	3.00876858893417
22796	66514540	LOC552024	similar to CG3609-PA	XP_624408.1	PREDICTED: similar to CG3609-PA [Apis mellifera]	Apis mellifera	552024	GB19935,LOC552024,	CG3609	FBgn0031418	Immune defence, xenobiotic metabolism, stress response	10.9573918243789
9306	66503966	LOC551507	similar to CG11236-PA	XP_623904.1	PREDICTED: similar to CG11236-PA [Apis mellifera]	Apis mellifera	551507	GB10520,LOC551507,	CG11236	FBgn0031860	Immune defence, xenobiotic metabolism, stress response	7.88567250167839
1523	66500583	LOC410687	similar to Flavin-containing monooxygenase 1 CG3006-PA	XP_394164.2	PREDICTED: similar to Flavin-containing monooxygenase 1 CG3006-PA [Apis mellifera]	Apis mellifera	410687	GB13042,LOC410687,	CG3006	FBgn0034943	Immune defence, xenobiotic metabolism, stress response	7.21368643542332
52729	110771762	LOC552758	similar to retinol dehydrogenase 11	XP_625137.2	PREDICTED: similar to retinol dehydrogenase 11, partial [Apis mellifera]	Apis mellifera	552758	GB13418,LOC552758,	CG2064	FBgn0033205	Immune defence, xenobiotic metabolism, stress response	4.0444538811897
6924	110761651	Lac2	laccase 2	XP_393845.3	PREDICTED: similar to CG30437-PA, isoform A [Apis mellifera]	Apis mellifera	410365	GB11321,lac2,	CG30437	FBgn0259247	Immune defence, xenobiotic metabolism, stress response	4.01497767512676
13640	66553068	LOC411863	similar to CG31937-PA	XP_395330.2	PREDICTED: similar to CG31937-PA [Apis mellifera]	Apis mellifera	411863	GB16980,LOC411863,	CG31937	FBgn0031360	Immune defence, xenobiotic metabolism, stress response	3.7382767079288
3880	110750197	LOC724541	similar to C46A5.4	XP_001120430.1	PREDICTED: similar to C46A5.4 [Apis mellifera]	Apis mellifera	724541	GB19100,LOC724541,	hypothetical protein		Immune defence, xenobiotic metabolism, stress response	3.07435861990939
3901	66547344	LOC413295	similar to CG12268-PA, isoform A	XP_396740.2	PREDICTED: similar to CG12268-PA, isoform A [Apis mellifera]	Apis mellifera	413295	GB14540,LOC413295,	CG12268	FBgn0039131	Immune defence, xenobiotic metabolism, stress response	3.36572709727294
11346	110756887	LOC411657	glucosinolate sulphatase	XP_395125.3	PREDICTED: similar to CG8646-PA [Apis mellifera]	Apis mellifera	411657	GB11067,LOC411657,	CG8646	FBgn0033763	Immune defence, xenobiotic metabolism, stress response	9.05522088862429
14034	66562674	CYP4AV1	cytochrome P450 4AV1	XP_625057.1	PREDICTED: similar to Cytochrome P450 4c3 (CYPIVC3) [Apis mellifera]	Apis mellifera	552679	GB18743,LOC552679,	No homolog		Immune defence, xenobiotic metabolism, stress response	7.49301718659723
16118	110765059	GstU1	glutathione S-transferase U1	XP_001121730.1	PREDICTED: similar to GST-containing FLYWCH zinc-finger protein CG33546-PC, isoform C, partial [Apis mellifera]	Apis mellifera	725942	GB15512,LOC725942,	CG33546	FBgn0250732	Immune defence, xenobiotic metabolism, stress response	4.69821005014605
3265	110755275	CYP315A1	cytochrome P450 315A1, mitochondrial	XP_395360.2	PREDICTED: similar to Cytochrome P450 315a1, mitochondrial precursor (CYPCCCXVA1) (Shadow protein) [Apis mellifera]	Apis mellifera	411893	GB16447,LOC411893,	No homolog		Immune defence, xenobiotic metabolism, stress response	4.4967069772514
8365	66534074	LOC552002	similar to CG30420-PA, isoform A	XP_624387.1	PREDICTED: similar to CG30420-PA, isoform A, partial [Apis mellifera]	Apis mellifera	552002	GB14801,LOC552002,	CG30420	FBgn0050420	Immune defence, xenobiotic metabolism, stress response	4.28932150062051
8276	110762385	CYP6AS16P	cytochrome P450 6AS16P	XP_001120976.1	PREDICTED: similar to Cytochrome P450 6a22 (CYPVIA22), partial [Apis mellifera]	Apis mellifera	725087	GB12885,LOC725087,	No homolog		Immune defence, xenobiotic metabolism, stress response	3.48757739278551
77928	66556051	CYP4AZ1	cytochrome P450 4AZ1	XP_397272.2	PREDICTED: similar to Cytochrome P450 4c3 (CYPIVC3) [Apis mellifera]	Apis mellifera	413833	GB10905,LOC413833,	No homolog		Immune defence, xenobiotic metabolism, stress response	3.06613581781752
59133	110766050	CYP303A1	cytochrome P450 303A1	XP_001122999.1	PREDICTED: similar to Probable cytochrome P450 303a1 (CYPCCCIIIA1), partial [Apis mellifera]	Apis mellifera	727290	GB18872,LOC727290,	CG4163	FBgn0001992	Immune defence, xenobiotic metabolism, stress response	2.64528973450446
952	110758513	CYP342A1	cytochrome P450 342A1	XP_001119928.1	PREDICTED: similar to Probable cytochrome P450 304a1 (CYPCCCIVA1) [Apis mellifera]	Apis mellifera	724175	GB10856,LOC724175,	No homolog		Immune defence, xenobiotic metabolism, stress response	2.71058394566769
8959	110763782	LOC413697	similar to dihydroxyacetone kinase 2	XP_397138.3	PREDICTED: similar to dihydroxyacetone kinase 2 [Apis mellifera]	Apis mellifera	413697	GB13058,LOC413697,	No homolog		Kinase	10.4640030184816
1059	58585146	Argk	arginine kinase	NP_001011603.1	arginine kinase [Apis mellifera]	Apis mellifera	550932	argk,GB10973,	CG32031	FBgn0000116	Kinase	4.04162952900448
14291	110749814	LOC410685	similar to PTK7 protein tyrosine kinase 7 isoform a precursor	XP_394162.3	PREDICTED: similar to PTK7 protein tyrosine kinase 7 isoform a precursor [Apis mellifera]	Apis mellifera	410685	GB18159,LOC410685,	CG8967	FBgn0004839	Kinase	3.5952529987456
22345	110748682	LOC551448	ribose-phosphate diphosphokinase	XP_623843.2	PREDICTED: similar to CG6767-PB, isoform B isoform 1 [Apis mellifera]	Apis mellifera	551448	GB16896,LOC551448,	CG6767	FBgn0036030	Kinase	2.964249753707
19024	110762106	Vhdl	larval-specific very high density lipoprotein	XP_001121939.1	PREDICTED: hypothetical protein [Apis mellifera]	Apis mellifera	726182	GB15055,Vhdl,	No homolog		Lipid, phospholipid, fatty acid metabolism and fatty acid beta oxidation	17.7918678967607
1306	110766904	LOC724226	similar to CG8630-PA	XP_001119994.1	PREDICTED: similar to CG8630-PA, partial [Apis mellifera]	Apis mellifera	724226	LOC724226,	CG8630	FBgn0038130	Lipid, phospholipid, fatty acid metabolism and fatty acid beta oxidation	6.76575261632398
7244	110759978	LOC724951	similar to CG3812-PA, isoform A	XP_001120852.1	PREDICTED: similar to CG3812-PA, isoform A [Apis mellifera]	Apis mellifera	724951	GB10676,LOC724951,	CG3812	FBgn0030421	Lipid, phospholipid, fatty acid metabolism and fatty acid beta oxidation	6.64012378458804
51042	110768632	LOC727193	similar to CG17292-PA, isoform A	XP_001122903.1	PREDICTED: similar to CG17292-PA, isoform A, partial [Apis mellifera]	Apis mellifera	727193	GB13365,LOC727193,	CG17292	FBgn0032029	Lipid, phospholipid, fatty acid metabolism and fatty acid beta oxidation	5.66489684111432
59794	66552364	LOC552829	similar to CG7365-PA	XP_625207.1	PREDICTED: similar to CG7365-PA [Apis mellifera]	Apis mellifera	552829	GB15964,LOC552829,	CG7365	FBgn0036939	Lipid, phospholipid, fatty acid metabolism and fatty acid beta oxidation	5.03822588891338
7580	110759980	LOC724995	similar to CG3812-PA, isoform A	XP_001120897.1	PREDICTED: similar to CG3812-PA, isoform A [Apis mellifera]	Apis mellifera	724995	GB11929,LOC724995,	CG3812	FBgn0030421	Lipid, phospholipid, fatty acid metabolism and fatty acid beta oxidation	4.33019974211135
4369	66499429	LOC408567	similar to CG12262-PA	XP_392111.2	PREDICTED: similar to CG12262-PA [Apis mellifera]	Apis mellifera	408567	GB16579,LOC408567,	CG12262	FBgn0035811	Lipid, phospholipid, fatty acid metabolism and fatty acid beta oxidation	3.86446461081615
1071	58585202	Fabp	fatty acid binding protein	NP_001011630.1	fatty acid binding protein [Apis mellifera]	Apis mellifera	408689	FABP,GB15299,	CG3240	FBgn0026778	Lipid, phospholipid, fatty acid metabolism and fatty acid beta oxidation	3.64991409956703
38623	110764415	LOC413723	similar to CG31684-PA	XP_397163.3	PREDICTED: similar to CG31684-PA [Apis mellifera]	Apis mellifera	413723	GB17220,LOC413723,	CG31684	FBgn0085477	Lipid, phospholipid, fatty acid metabolism and fatty acid beta oxidation	3.45279582645827
32429	66549046	LOC409646	similar to slimfast CG11128-PC, isoform C	XP_393144.2	PREDICTED: similar to slimfast CG11128-PC, isoform C [Apis mellifera]	Apis mellifera	409646	GB15921,LOC409646,	CG11128	FBgn0037203	Lipid, phospholipid, fatty acid metabolism and fatty acid beta oxidation	2.76567032590744
1220	110774392	LOC727445	similar to CG9342-PA	XP_001123153.1	PREDICTED: similar to CG9342-PA, partial [Apis mellifera]	Apis mellifera	727445	LOC727445,	CG9342	FBgn0032904	Lipid, phospholipid, fatty acid metabolism and fatty acid beta oxidation	2.72743544767789
14372	66559541	LOC409207	similar to Synaptic vesicle membrane protein VAT-1 homolog	XP_392731.2	PREDICTED: similar to Synaptic vesicle membrane protein VAT-1 homolog, partial [Apis mellifera]	Apis mellifera	409207	GB11023,LOC409207,	No homolog		Membrane	3.84720307944715
5597	110763419	CTL4	C-type lectin 4	XP_396277.3	PREDICTED: similar to SP1070 CG9138-PA [Apis mellifera]	Apis mellifera	412825	GB20122,LOC412825,	CG9138	FBgn0031879	Membrane	3.49468294118969
3762	66503923	mRpL19	mitochondrial ribosomal protein L19	XP_624971.1	PREDICTED: similar to mitochondrial ribosomal protein L19 CG8039-PA [Apis mellifera]	Apis mellifera	552593	GB12137,LOC552593,	CG8039	FBgn0037608	Mitochondrial proteins and mitochondrial ribosomal proteins	5.60398172745442
370	66555437	Mlc2	myosin regulatory light chain 2	XP_393371.2	PREDICTED: similar to Myosin regulatory light chain 2 (MLC-2) [Apis mellifera]	Apis mellifera	409881	GB13399,LOC409881,	CG2184	FBgn0002773	Mitochondrial proteins and mitochondrial ribosomal proteins	4.88395235287256
1908	110750818	LOC724298	similar to mitochondrial ribosomal protein S9 CG2957-PA	XP_001120102.1	PREDICTED: similar to mitochondrial ribosomal protein S9 CG2957-PA [Apis mellifera]	Apis mellifera	724298	LOC724298,	CG2957	FBgn0037529	Mitochondrial proteins and mitochondrial ribosomal proteins	2.81499172999376
5071	62198229	TpnCI	troponin C type I	NP_001014430.1	troponin C type I [Apis mellifera]	Apis mellifera	411659	GB10545,TpnCI,	No homolog		Motor proteins and muscle	4.69495625993081
11348	66509789	LOC551176	similar to Actin-87E	XP_623736.1	PREDICTED: similar to Actin 88F CG5178-PA [Apis mellifera]	Apis mellifera	551176	GB18527,LOC551176,	CG5178	FBgn0000047	Motor proteins and muscle	4.88728591837883
8935	58585252	TpnCIIa	troponin C type IIa	NP_001011653.1	troponin C type IIa [Apis mellifera]	Apis mellifera	494503	GB19642,TpnCIIa,	No homolog		Motor proteins and muscle	4.09008604769462
22494	110774046	LOC726425	similar to CG18397-PA	XP_001122162.1	PREDICTED: similar to CG18397-PA, partial [Apis mellifera]	Apis mellifera	726425	LOC726425,	CG18397	FBgn0032723	Motor proteins and muscle	3.07758454848136
24026	110749089	ten-M	tenascin major	XP_394215.3	PREDICTED: similar to Tenascin major CG5723-PB isoform 1 [Apis mellifera]	Apis mellifera	410739	GB12554,LOC410739,	CG5723	FBgn0004449	Motor proteins and muscle	2.98202415253107
377	66522386	LOC408414	similar to Tropomyosin 2 CG4843-PB, isoform B	XP_391961.2	PREDICTED: similar to Tropomyosin 2 CG4843-PB, isoform B [Apis mellifera]	Apis mellifera	408414	GB10939,LOC408414,	CG4843	FBgn0004117	Motor proteins and muscle	2.57354862418257
1552	58585256	TpnCIIb	troponin C type IIb	NP_001011654.1	troponin C type IIb [Apis mellifera]	Apis mellifera	494501	GB13484,TpnCIIb,	No homolog		Motor proteins and muscle	8.8933776046225
20757	94400893	TpnT	troponin T, skeletal muscle	NP_001035348.1	troponin T, skeletal muscle [Apis mellifera]	Apis mellifera	411184	GB16881,TpnT,	CG7107	FBgn0004169	Motor proteins and muscle	4.17757975070645
37264	110768236	LOC410058	similar to Myosin alkali light chain 1 CG5596-PA, isoform A	XP_393544.2	PREDICTED: similar to Myosin alkali light chain 1 CG5596-PA, isoform A isoform 4 [Apis mellifera]	Apis mellifera	410058	LOC410058,	CG5596	FBgn0002772	Motor proteins and muscle	2.51643198437519
3920	110763912	LOC724552	similar to CG5326-PA, isoform A	XP_001120442.1	PREDICTED: similar to CG5326-PA, isoform A [Apis mellifera]	Apis mellifera	724552	GB12176,LOC724552,	CG5326	FBgn0038983	Neurogenesis	9.41405302448429
1753	66505984	fax	failed axon connections	XP_393141.2	PREDICTED: similar to failed axon connections CG4609-PC, isoform C isoform 1 [Apis mellifera]	Apis mellifera	409643	GB17380,LOC409643,	CG4609	FBgn0014163	Neurogenesis	3.63433314109051
71902	110766123	LOC727408	similar to slit homolog 1	XP_001123118.1	PREDICTED: similar to slit homolog 1 [Apis mellifera]	Apis mellifera	727408	GB10186,LOC727408,	No homolog		Neurogenesis	2.87726359950992
16401	48140090	Fsn	F-box/SPRY domain-containing protein 1	XP_397079.1	PREDICTED: similar to CG4643-PA, isoform A [Apis mellifera]	Apis mellifera	413637	GB15114,LOC413637,	CG4643	FBgn0043010	Neurogenesis	3.09272794014628
22058	94158822	Obp14	odorant binding protein 14	NP_001035313.1	odorant binding protein 14 [Apis mellifera]	Apis mellifera	677673	OBP14,	No homolog		Odorant binding proteins and receptors	72.5444424435192
1506	94158810	Obp13	odorant binding protein 13	NP_001035314.1	odorant binding protein 13 [Apis mellifera]	Apis mellifera	677674	GB18363,OBP13,	No homolog		Odorant binding proteins and receptors	13.3167670605452
3498	94158711	Obp17	odorant binding protein 17	NP_001035297.1	odorant binding protein 17 [Apis mellifera]	Apis mellifera	552478	GB11092,OBP17,	No homolog		Odorant binding proteins and receptors	7.3405339567638
1806	94158729	Obp3	odorant binding protein 3	NP_001035311.1	odorant binding protein 3 [Apis mellifera]	Apis mellifera	677671	GB19454,Obp3,	No homolog		Odorant binding proteins and receptors	3.16587173519331
21413	66555863	Eh	eclosion hormone	XP_395479.2	PREDICTED: similar to CG5873-PA, partial [Apis mellifera]	Apis mellifera	412013	GB19466,LOC412013,	CG5873	FBgn0038511	Pathways and hormones	6.40893254550945
898	66526281	SCR-B2	scavenger receptor class B, type 2	XP_396852.2	PREDICTED: similar to CG1887-PA [Apis mellifera]	Apis mellifera	413408	GB11743,LOC413408,	CG1887	FBgn0035290	Pathways and hormones	5.40545158622615
3306	255683495	LOC551571	pyrokinin-like receptor 1	NP_001157480.1	pyrokinin-like receptor 1 [Apis mellifera]	Apis mellifera	551571	GB18762,LOC551571,	CG15520	FBgn0039722	Pathways and hormones	4.69189809873801
15074	110759396	LOC409602	similar to CG5867-PA	XP_393105.2	PREDICTED: similar to CG5867-PA isoform 1 [Apis mellifera]	Apis mellifera	409602	GB10192,LOC409602,	CG5867	FBgn0027586	Pathways and hormones	4.36400222249248
6457	58585076	Jhe	juvenile hormone esterase	NP_001011563.1	juvenile hormone esterase [Apis mellifera]	Apis mellifera	406066	Dpa1,est,GB15327,Jhe,	CG8425	FBgn0010052	Pathways and hormones	4.4211023327708
1795	118150502	CSP1	chemosensory protein 1	NP_001071288.1	chemosensory protein 1 [Apis mellifera]	Apis mellifera	725382	GB17875,LOC725382,	No homolog		Pathways and hormones	3.93633157199993
757	58585106	CSP3	chemosensory protein 3	NP_001011583.1	chemosensory protein 3 precursor [Apis mellifera]	Apis mellifera	406094	ASP3c,GB18819,	No homolog		Pathways and hormones	3.24184584660188
8705	66532842	LOC551139	similar to no receptor potential A CG3620-PA, isoform A	XP_623538.1	PREDICTED: similar to no receptor potential A CG3620-PA, isoform A, partial [Apis mellifera]	Apis mellifera	551139	GB17628,LOC551139,	CG3620	FBgn0262738	Pathways and hormones	2.97527010583558
2754	118150486	CSP2	chemosensory protein 2	NP_001071278.1	chemosensory protein 2 [Apis mellifera]	Apis mellifera	408658	GB19453,LOC408658,	CG9358	FBgn0035089	Pathways and hormones	2.64085611083742
2881	148277666	Y-y	yellow-y	NP_001091693.1	yellow-y [Apis mellifera]	Apis mellifera	408273	GB19464,Y-y,	No homolog		Pathways and hormones	7.5519135312156
18722	110755425	LOC551873	similar to Neurogenic locus Notch protein precursor	XP_624262.2	PREDICTED: similar to Neurogenic locus Notch protein precursor [Apis mellifera]	Apis mellifera	551873	GB17813,LOC551873,	CG3936	FBgn0004647	Pathways and hormones	4.50433705809731
9271	155369750	Hex110	hexamerin 110	NP_001094493.1	hexamerin 110 [Apis mellifera]	Apis mellifera	551648	GB14361,Hex110,	No homolog		Pathways and hormones	25.0086173036698
32240	148887477	Hex70c	hexamerin 70c	NP_001092187.1	hexamerin 70c [Apis mellifera]	Apis mellifera	409354	GB13613,hex70c,hexamerin,	No homolog		Pathways and hormones	4.62365354240756
2504	58585148	HEX70b	hexamerin 70b	NP_001011600.1	hexamerin 70b [Apis mellifera]	Apis mellifera	406117	GB10869,HEX70b,	No homolog		Pathways and hormones	3.93778186928328
5901	66550553	LOC411691	phosphotriesterase-related protein	XP_395159.2	PREDICTED: similar to CG18473-PA [Apis mellifera]	Apis mellifera	411691	GB13332,LOC411691,	CG18473	FBgn0037683	Protein metabolism, processing, stability, maitenance and repair	2.55817005544129
10592	66500257	Hdc	histidine decarboxylase	XP_392129.2	PREDICTED: similar to Histidine decarboxylase CG3454-PA [Apis mellifera]	Apis mellifera	408587	GB10303,LOC408587,	CG3454	FBgn0005619	Protein metabolism, processing, stability, maitenance and repair	4.1043936985792
2741	110763443	Amci	chymotrypsin inhibitor	XP_001120243.1	PREDICTED: similar to B0238.12 [Apis mellifera]	Apis mellifera	725380	Amci,GB15018,	CG3723	FBgn0013812	Protein metabolism, processing, stability, maitenance and repair	3.97304005835948
1982	110767707	LOC724323	similar to peptidylprolyl isomerase (cyclophilin)-like 6	XP_001120127.1	PREDICTED: similar to peptidylprolyl isomerase (cyclophilin)-like 6 [Apis mellifera]	Apis mellifera	724323	GB16872,LOC724323,	No homolog		Protein metabolism, processing, stability, maitenance and repair	3.97095458148775
18366	110763639	SP8	serine protease 8	XP_001121888.1	PREDICTED: similar to CG9372-PA [Apis mellifera]	Apis mellifera	726126	GB18767,LOC726126,	CG9372	FBgn0036891	Protein metabolism, processing, stability, maitenance and repair	3.16018235628773
14395	48099112	LOC411392	similar to N(4)-(beta-N-acetylglucosaminyl)-L-asparaginase precursor (Glycosylasparaginase) (Aspartylglucosaminidase) (N4-(N-acetyl-beta-glucosaminyl)-L-asparagine amidase) (AGA)	XP_394866.1	PREDICTED: similar to N(4)-(beta-N-acetylglucosaminyl)-L-asparaginase precursor (Glycosylasparaginase) (Aspartylglucosaminidase) (N4-(N-acetyl-beta-glucosaminyl)-L-asparagine amidase) (AGA) isoform 1 [Apis mellifera]	Apis mellifera	411392	GB20000,LOC411392,	hypothetical protein		Protein metabolism, processing, stability, maitenance and repair	3.25626858123249
15729	110758006	LOC411229	similar to omega CG32145-PA	XP_394703.3	PREDICTED: similar to omega CG32145-PA [Apis mellifera]	Apis mellifera	411229	GB10067,LOC411229,	CG32145	FBgn0259175	Protein metabolism, processing, stability, maitenance and repair	3.46800529668493
15740	110758978	LOC725902	similar to b6 CG3100-PA	XP_001121696.1	PREDICTED: similar to b6 CG3100-PA [Apis mellifera]	Apis mellifera	725902	GB13803,LOC725902,	CG3100	FBgn0024897	Receptor activity	3.89043266690164
7235	110749786	LOC724950	similar to myospheroid CG1560-PA	XP_001120851.1	PREDICTED: similar to myospheroid CG1560-PA [Apis mellifera]	Apis mellifera	724950	GB12005,LOC724950,	CG1560	FBgn0004657	Receptor activity	3.48382556019905
12030	66549966	LOC412279	angiopoietin	XP_395740.2	PREDICTED: similar to CG40109-PA.3 [Apis mellifera]	Apis mellifera	412279	GB17018,LOC412279,	CG40109	FBgn0087011	Signaling	5.46170669783853
11302	110762558	LOC410480	similar to CG32082-PA	XP_393959.3	PREDICTED: similar to CG32082-PA [Apis mellifera]	Apis mellifera	410480	GB16617,LOC410480,	CG32082	FBgn0052082	Signaling	2.73547628683216
8284	110763319	LOC412774	similar to CG6969-PA	XP_396227.3	PREDICTED: similar to CG6969-PA isoform 1 [Apis mellifera]	Apis mellifera	412774	GB13579,LOC412774,	CG6969	FBgn0039005	Transcription	3.62752322687839
19342	110760215	Pax-1	paired box protein Pax-1	XP_001121954.1	PREDICTED: similar to Paired box pox-meso protein (Paired box mesodermal protein) [Apis mellifera]	Apis mellifera	726200	GB10772,LOC726200,	No homolog		Transcription	3.31900806324264
45675	110772862	LOC727133	similar to CG8991-PA	XP_001122846.1	PREDICTED: similar to CG8991-PA, partial [Apis mellifera]	Apis mellifera	727133	GB14085,LOC727133,	CG8991	FBgn0033654	Transcription	2.78971478440545
14952	110748878	LOC725816	similar to CG10621-PA	XP_001121618.1	PREDICTED: similar to CG10621-PA [Apis mellifera]	Apis mellifera	725816	GB13507,LOC725816,	CG10621	FBgn0032726	Transferase activity	2.63676953095236
7654	110757387	LOC725017	UDP-glycosyltransferase	XP_001120919.1	PREDICTED: similar to UDP-glycosyltransferase 35b CG6649-PA [Apis mellifera]	Apis mellifera	725017	GB13133,LOC725017,	CG6649	FBgn0026314	Transferase activity	14.8320791540607
10989	110754978	LOC410976	similar to CG32645-PB	XP_394452.2	PREDICTED: similar to CG32645-PB [Apis mellifera]	Apis mellifera	410976	GB15195,LOC410976,	CG32645	FBgn0052645	Transferase activity	6.47926050300627
7318	110757385	LOC414050	similar to Ugt86Dd CG6633-PA	XP_397485.3	PREDICTED: similar to Ugt86Dd CG6633-PA [Apis mellifera]	Apis mellifera	414050	GB18919,LOC414050,	CG6633	FBgn0040256	Transferase activity	6.47955149449807
3277	110776956	LOC727115	similar to CG8412-PA	XP_001122829.1	PREDICTED: similar to CG8412-PA, partial [Apis mellifera]	Apis mellifera	727115	LOC727115,	CG8412	FBgn0037743	Transferase activity	5.54526533912365
32230	110769981	LOC726859	similar to Farnesyl pyrophosphate synthase CG12389-PA	XP_001122575.1	PREDICTED: similar to Farnesyl pyrophosphate synthase CG12389-PA, partial [Apis mellifera]	Apis mellifera	726859	GB11866,LOC726859,	CG12389	FBgn0025373	Transferase activity	3.33469876271245
3985	66516304	LOC412467	similar to CG11089-PA	XP_395924.2	PREDICTED: similar to CG11089-PA [Apis mellifera]	Apis mellifera	412467	GB14677,LOC412467,	CG11089	FBgn0039241	Transferase activity	2.9438044640311
39529	66523500	LOC410550	similar to Aminomethyltransferase, mitochondrial precursor (Glycine cleavage system T protein) (GCVT)	XP_394029.2	PREDICTED: similar to Aminomethyltransferase, mitochondrial precursor (Glycine cleavage system T protein) (GCVT) [Apis mellifera]	Apis mellifera	410550	GB12854,LOC410550,	CG8043	FBgn0037610	Transferase activity	3.01232312228312
28860	110767467	LOC412771	similar to Farnesyl pyrophosphate synthase CG12389-PA	XP_396224.3	PREDICTED: similar to Farnesyl pyrophosphate synthase CG12389-PA, partial [Apis mellifera]	Apis mellifera	412771	GB12859,LOC412771,	CG12389	FBgn0025373	Transferase activity	3.0481198325336
13997	110763459	LOC411724	glycerol-3-phosphate acetyltransferase	XP_395192.3	PREDICTED: similar to CG5508-PA, isoform A [Apis mellifera]	Apis mellifera	411724	GB11240,LOC411724,	CG5508	FBgn0027579	Transferase activity	2.7879386943665
30410	66499523	LOC551241	similar to CG32250-PA	XP_623636.1	PREDICTED: similar to CG32250-PA [Apis mellifera]	Apis mellifera	551241	GB13621,LOC551241,	CG32250	FBgn0052250	Transport	7.2806442834153
14314	66521047	LOC412797	similar to CG1213-PA, isoform A	XP_396250.2	PREDICTED: similar to CG1213-PA, isoform A isoform 1, partial [Apis mellifera]	Apis mellifera	412797	GB10764,LOC412797,	CG1213	FBgn0037387	Transport	7.59674816275236
22086	110755870	LOC726395	similar to CG4797-PB, isoform B	XP_001122137.1	PREDICTED: similar to CG4797-PB, isoform B [Apis mellifera]	Apis mellifera	726395	GB11908,LOC726395,	CG4797	FBgn0034909	Transport	6.92164202729087
10586	110749040	NT-10	neurotransmitter transporter 10	XP_001121205.1	PREDICTED: similar to CG15279-PA, isoform A [Apis mellifera]	Apis mellifera	725346	GB15100,LOC725346,	CG15279	FBgn0028886	Transport	4.93193106070388
11623	110761038	LOC725462	similar to CG9864-PA	XP_001121305.1	PREDICTED: similar to CG9864-PA [Apis mellifera]	Apis mellifera	725462	GB19378,LOC725462,	CG9864	FBgn0034490	Transport	4.87491680389286
38166	66519872	LOC552408	similar to CG10026-PA, isoform A	XP_624785.1	PREDICTED: similar to CG10026-PA, isoform A [Apis mellifera]	Apis mellifera	552408	GB12725,LOC552408,	CG10026	FBgn0032785	Transport	5.51907578051364
20786	66530064	LOC552783	similar to F55A4.8a	XP_625161.1	PREDICTED: similar to F55A4.8a, partial [Apis mellifera]	Apis mellifera	552783	LOC552783,	No homolog		Transport	5.2418785677183
7905	110749683	LOC410705	similar to CG3690-PA	XP_394182.3	PREDICTED: similar to CG3690-PA [Apis mellifera]	Apis mellifera	410705	GB14379,LOC410705,	CG3690	FBgn0040350	Transport	4.81899883983104
2249	66504141	LOC552073	glucosinolate sulphatase	XP_624454.1	PREDICTED: similar to CG8646-PA [Apis mellifera]	Apis mellifera	552073	GB13184,LOC552073,	CG8646	FBgn0033763	Transport	4.84551256627505
18779	110767250	LOC726140	similar to CG6600-PA	XP_001121903.1	PREDICTED: similar to CG6600-PA, partial [Apis mellifera]	Apis mellifera	726140	LOC726140,	CG6600	FBgn0259164	Transport	3.57961684822792
39149	66559223	LOC412925	similar to CG14439-PA	XP_396376.2	PREDICTED: similar to CG14439-PA [Apis mellifera]	Apis mellifera	412925	GB12819,LOC412925,	CG14439	FBgn0029898	Transport	3.08860140318891
1664	110764456	itp	ion transport peptide	XP_001120062.1	PREDICTED: similar to ion transport peptide CG13586-PA, partial [Apis mellifera]	Apis mellifera	724270	GB15050,LOC724270,	CG13586	FBgn0035023	Transport	2.94957439325992
6331	110758804	LOC724864	similar to CG8713-PA	XP_001120767.1	PREDICTED: similar to CG8713-PA [Apis mellifera]	Apis mellifera	724864	GB17599,LOC724864,	CG8713	FBgn0033257	Transport	2.9648458867792
120263	66550796	LOC411935	similar to minidiscs CG3297-PA, isoform A	XP_395404.2	PREDICTED: similar to minidiscs CG3297-PA, isoform A [Apis mellifera]	Apis mellifera	411935	GB19129,LOC411935,	CG3297	FBgn0002778	Transport	2.63473710359928
23389	110761785	LOC726471	similar to Protein msta, isoform A	XP_001122203.1	PREDICTED: similar to Protein msta, isoform A [Apis mellifera]	Apis mellifera	726471	GB17649,LOC726471,	CG33548	FBgn0053548	Transport	2.63258042105222
32474	110763175	bw	brown	XP_395665.3	PREDICTED: similar to scarlet CG4314-PA [Apis mellifera]	Apis mellifera	412203	GB14822,LOC412203,	CG4314	FBgn0003515	Transport	2.79071254800585
4252	110763299	LOC409740	similar to CG2663-PB, isoform B	XP_393237.2	PREDICTED: similar to CG2663-PB, isoform B [Apis mellifera]	Apis mellifera	409740	GB17068,LOC409740,	CG2663	FBgn0037323	Transport	2.6152799202829
11258	110749044	LOC725420	similar to CG3252-PA	XP_001121271.1	PREDICTED: similar to CG3252-PA [Apis mellifera]	Apis mellifera	725420	GB18422,LOC725420,	CG3252	FBgn0029762	Transport	2.83307207612419
15741	66514755	LOC552685	hypothetical LOC552685	XP_625294.1	PREDICTED: hypothetical protein [Apis mellifera]	Apis mellifera	552685	GB11550,LOC552685,	hypothetical protein		Unknown function	191.856056191997
47621	110755774	LOC727165	hypothetical protein LOC727165	XP_001122876.1	PREDICTED: hypothetical protein [Apis mellifera]	Apis mellifera	727165	GB19850,LOC727165,	hypothetical protein		Unknown function	57.0758030586053
88346	110772508	LOC727522	similar to CG4409-PA	XP_001123230.1	PREDICTED: similar to CG4409-PA [Apis mellifera]	Apis mellifera	727522	GB12716,LOC727522,	CG4409	FBgn0034128	Unknown function	49.6653481271086
37591	66530060	LOC552773	similar to CG14661-PA	XP_625151.1	PREDICTED: similar to CG14661-PA [Apis mellifera]	Apis mellifera	552773	GB16884,LOC552773,	CG14661	FBgn0037288	Unknown function	43.1748946492062
19106	110759415	LOC552217	similar to CG8927-PA, isoform A	XP_624597.2	PREDICTED: similar to CG8927-PA, isoform A isoform 2 [Apis mellifera]	Apis mellifera	552217	GB10209,LOC552217,	CG8927	FBgn0038405	Unknown function	36.115988891935
469	48105655	LOC412520	similar to CG33257-PA	XP_395976.1	PREDICTED: similar to CG33257-PA [Apis mellifera]	Apis mellifera	412520	GB17885,LOC412520,	CG33257	FBgn0053257	Unknown function	34.9017495252057
14396	66514482	LOC408970	similar to CG3777-PB, isoform B	XP_392499.2	PREDICTED: similar to CG3777-PB, isoform B [Apis mellifera]	Apis mellifera	408970	GB10453,LOC408970,	CG3777	FBgn0024989	Unknown function	20.9204020786422
1239	110751048	LOC724210	hypothetical protein LOC724210	XP_001119980.1	PREDICTED: hypothetical protein [Apis mellifera]	Apis mellifera	724210	GB14396,LOC724210,	hypothetical protein		Unknown function	16.4472465889478
45941	110755766	LOC727136	hypothetical protein LOC727136	XP_001122849.1	PREDICTED: hypothetical protein [Apis mellifera]	Apis mellifera	727136	LOC727136,	hypothetical protein		Unknown function	14.2016092186089
31453	66521560	LOC552190	hypothetical LOC552190	XP_625280.1	PREDICTED: hypothetical protein [Apis mellifera]	Apis mellifera	552190	GB13936,LOC552190,	hypothetical protein		Unknown function	11.2725210013937
8964	110750850	LOC725164	similar to Location Of Vulva defective family member (lov-1)	XP_001121042.1	PREDICTED: similar to Location Of Vulva defective family member (lov-1) [Apis mellifera]	Apis mellifera	725164	GB13093,LOC725164,	hypothetical protein		Unknown function	9.42028122954179
12299	110771370	LOC727567	hypothetical protein LOC727567	XP_001123276.1	PREDICTED: hypothetical protein, partial [Apis mellifera]	Apis mellifera	727567	LOC727567,	hypothetical protein		Unknown function	8.48106647703997
6560	110749604	LOC410021	similar to CG12492-PA	XP_393508.3	PREDICTED: similar to CG12492-PA [Apis mellifera]	Apis mellifera	410021	GB13612,LOC410021,	CG12492	FBgn0085384	Unknown function	8.10954818882496
20768	66550509	LOC552600	similar to CG9796-PA	XP_624977.1	PREDICTED: similar to CG9796-PA [Apis mellifera]	Apis mellifera	552600	GB16552,LOC552600,	CG9796	FBgn0038149	Unknown function	9.01259950713488
77609	110765354	LOC412222	similar to CG32972-PB, isoform B	XP_395684.3	PREDICTED: similar to CG32972-PB, isoform B isoform 1, partial [Apis mellifera]	Apis mellifera	412222	GB10875,LOC412222,	CG32972	FBgn0028905	Unknown function	6.68091902353965
2864	110749588	LOC724412	muscle segmentation homeobox-like protein	XP_001120268.1	PREDICTED: similar to Drop CG1897-PA [Apis mellifera]	Apis mellifera	724412	GB13830,LOC724412,	CG1897	FBgn0000492	Unknown function	6.82944246944131
3975	110758398	LOC724569	similar to CG15080-PA	XP_001120459.1	PREDICTED: similar to CG15080-PA [Apis mellifera]	Apis mellifera	724569	GB19919,LOC724569,	CG15080	FBgn0034391	Unknown function	6.44703796986367
8614	110762544	LOC550958	similar to CG6216-PA, isoform A	XP_623355.2	PREDICTED: similar to CG6216-PA, isoform A [Apis mellifera]	Apis mellifera	550958	GB15364,LOC550958,	CG6216	FBgn0036139	Unknown function	6.32490688205082
9337	110757537	LOC725217	hypothetical protein LOC725217	XP_001121093.1	PREDICTED: hypothetical protein [Apis mellifera]	Apis mellifera	725217	LOC725217,	hypothetical protein		Unknown function	5.31759438725721
371	66560574	LOC411622	similar to CG31997-PA	XP_395092.2	PREDICTED: similar to CG31997-PA [Apis mellifera]	Apis mellifera	411622	GB10896,LOC411622,	CG31997	FBgn0051997	Unknown function	4.75530286615832
2270	66508253	LOC412858	similar to CG33515-PA	XP_396310.2	PREDICTED: similar to CG33515-PA isoform 1 [Apis mellifera]	Apis mellifera	412858	GB19889,LOC412858,	CG33515	FBgn0259213	Unknown function	5.11959843730504
23825	110768362	LOC726502	hypothetical protein LOC726502	XP_001122234.1	PREDICTED: hypothetical protein, partial [Apis mellifera]	Apis mellifera	726502	LOC726502,	hypothetical protein		Unknown function	4.44284298035389
7344	48132776	LOC413256	similar to CG7802-PA, isoform A	XP_396702.1	PREDICTED: similar to CG7802-PA, isoform A isoform 1 [Apis mellifera]	Apis mellifera	413256	GB10091,LOC413256,	CG7802	FBgn0039704	Unknown function	4.53858674352069
11702	110758340	LOC552048	similar to CG10936-PA, isoform A	XP_624430.2	PREDICTED: similar to CG10936-PA, isoform A [Apis mellifera]	Apis mellifera	552048	GB12213,LOC552048,	CG10936	FBgn0034253	Unknown function	4.35163231574362
47709	110766038	LOC727170	hypothetical protein LOC727170	XP_001122881.1	PREDICTED: hypothetical protein, partial [Apis mellifera]	Apis mellifera	727170	LOC727170,	hypothetical protein		Unknown function	4.15922578649857
32479	110763889	LOC726864	similar to CG2837-PB, isoform B	XP_001122580.1	PREDICTED: similar to CG2837-PB, isoform B [Apis mellifera]	Apis mellifera	726864	GB14384,LOC726864,	CG2837	FBgn0031646	Unknown function	4.00150165305894
12622	110760186	LOC725578	hypothetical protein LOC725578	XP_001121401.1	PREDICTED: hypothetical protein [Apis mellifera]	Apis mellifera	725578	LOC725578,	hypothetical protein		Unknown function	3.75593303921528
71227	110777332	LOC727403	similar to BE10.2	XP_001123113.1	PREDICTED: similar to BE10.2, partial [Apis mellifera]	Apis mellifera	727403	GB12597,LOC727403,	No homolog		Unknown function	3.77683709878637
15748	110759638	LOC725903	hypothetical protein LOC725903	XP_001121697.1	PREDICTED: hypothetical protein [Apis mellifera]	Apis mellifera	725903	GB17322,LOC725903,	hypothetical protein		Unknown function	3.81776093358899
13609	110748965	LOC725682	similar to CG15786-PA	XP_001121499.1	PREDICTED: similar to CG15786-PA [Apis mellifera]	Apis mellifera	725682	GB14295,LOC725682,	CG15786	FBgn0261803	Unknown function	3.67077165873265
3818	48109165	LOC412768	similar to CG1124-PA	XP_396221.1	PREDICTED: similar to CG1124-PA isoform 3 [Apis mellifera]	Apis mellifera	412768	GB20038,LOC412768,	CG1124	FBgn0037290	Unknown function	3.63721321558847
45605	110755764	LOC727131	hypothetical protein LOC727131	XP_001122844.1	PREDICTED: hypothetical protein [Apis mellifera]	Apis mellifera	727131	GB12449,LOC727131,	hypothetical protein		Unknown function	3.71060435579031
1803	110759450	LOC724583	hypothetical protein LOC724583	XP_001120079.1	PREDICTED: hypothetical protein [Apis mellifera]	Apis mellifera	724583	GB15323,LOC724583,	hypothetical protein		Unknown function	3.84815687601791
11700	66512549	LOC411215	similar to CG10050-PA	XP_394689.2	PREDICTED: similar to CG10050-PA isoform 1 [Apis mellifera]	Apis mellifera	411215	GB11181,LOC411215,	CG10050	FBgn0037492	Unknown function	3.97623924126475
28496	110757924	LOC552005	similar to CG12075-PA, isoform A	XP_624389.2	PREDICTED: similar to CG12075-PA, isoform A [Apis mellifera]	Apis mellifera	552005	GB11822,LOC552005,	CG12075	FBgn0030065	Unknown function	3.65770030091022
11646	66525087	LOC552770	hypothetical LOC552770	XP_625297.1	PREDICTED: hypothetical protein [Apis mellifera]	Apis mellifera	552770	GB11039,LOC552770,	hypothetical protein		Unknown function	4.07572877915939
17692	48098542	LOC408538	similar to Osiris 14 CG1155-PA	XP_392084.1	PREDICTED: similar to Osiris 14 CG1155-PA [Apis mellifera]	Apis mellifera	408538	GB19255,LOC408538,	CG1155	FBgn0040279	Unknown function	3.7732791462223
12057	110766687	LOC725522	hypothetical protein LOC725522	XP_001121359.1	PREDICTED: hypothetical protein, partial [Apis mellifera]	Apis mellifera	725522	GB16168,LOC725522,	hypothetical protein		Unknown function	3.35077008295664
18028	110763353	LOC726094	hypothetical protein LOC726094	XP_001121861.1	PREDICTED: hypothetical protein [Apis mellifera]	Apis mellifera	726094	GB14511,LOC726094,	hypothetical protein		Unknown function	3.31200364993227
6703	110764374	LOC551938	similar to CG5278-PA	XP_624324.2	PREDICTED: similar to CG5278-PA [Apis mellifera]	Apis mellifera	551938	GB19038,LOC551938,	CG5278	FBgn0038986	Unknown function	3.40513802776793
775	66547599	LOC551098	similar to beat-VII CG14249-PA, isoform A	XP_623499.1	PREDICTED: similar to beat-VII CG14249-PA, isoform A [Apis mellifera]	Apis mellifera	551098	GB17633,LOC551098,	CG14249	FBgn0250908	Unknown function	3.10207106056447
6097	110762867	LOC726322	hypothetical protein LOC726322	XP_001120731.1	PREDICTED: hypothetical protein [Apis mellifera]	Apis mellifera	726322	GB13358,LOC726322,	hypothetical protein		Unknown function	2.92206708066899
20361	66518885	LOC408329	similar to CG7120-PA	XP_391881.2	PREDICTED: similar to CG7120-PA [Apis mellifera]	Apis mellifera	408329	GB17224,LOC408329,	CG7120	FBgn0035888	Unknown function	3.05108789221153
14665	110762842	LOC725784	hypothetical protein LOC725784	XP_001121591.1	PREDICTED: hypothetical protein [Apis mellifera]	Apis mellifera	725784	GB19828,LOC725784,	hypothetical protein		Unknown function	3.06274103850596
4083	66525877	LOC408547	similar to CG8861-PA	XP_397506.2	PREDICTED: similar to CG8861-PA isoform 1 [Apis mellifera]	Apis mellifera	408547	GB17821,LOC408547,	CG8861	FBgn0037676	Unknown function	3.16064664046362
2021	110749282	LOC725848	hypothetical protein LOC725848	XP_001120130.1	PREDICTED: hypothetical protein [Apis mellifera]	Apis mellifera	725848	GB10666,LOC725848,	hypothetical protein		Unknown function	2.85455846813843
79624	48139951	LOC413620	similar to CG3655-PA	XP_397062.1	PREDICTED: similar to CG3655-PA [Apis mellifera]	Apis mellifera	413620	GB11088,LOC413620,	CG3655	FBgn0040397	Unknown function	2.95660004276846
18338	110760659	LOC726122	similar to CG10632-PA	XP_001121884.1	PREDICTED: similar to CG10632-PA [Apis mellifera]	Apis mellifera	726122	GB10665,LOC726122,	CG10632	FBgn0036302	Unknown function	2.90860061782595
7961	110751234	LOC410819	similar to CG11473-PA	XP_394295.3	PREDICTED: similar to CG11473-PA [Apis mellifera]	Apis mellifera	410819	GB12431,LOC410819,	CG11473	FBgn0259994	Unknown function	2.98256831018831
15402	110758771	LOC725870	similar to CG40500-PA.3	XP_001121669.1	PREDICTED: similar to CG40500-PA.3 [Apis mellifera]	Apis mellifera	725870	GB12387,LOC725870,	CG40500	FBgn0259677	Unknown function	2.71912632401475
11003	110756290	LOC725402	hypothetical protein LOC725402	XP_001121256.1	PREDICTED: hypothetical protein [Apis mellifera]	Apis mellifera	725402	LOC725402,	hypothetical protein		Unknown function	2.96089778064065
13374	66548084	LOC552058	similar to CG16959-PA, isoform A	XP_624440.1	PREDICTED: similar to CG16959-PA, isoform A, partial [Apis mellifera]	Apis mellifera	552058	GB11472,LOC552060,	CG16959	FBgn0036481	Unknown function	2.88340130124332
8957	110763433	LOC725163	similar to C25E10.7	XP_001121041.1	PREDICTED: similar to C25E10.7 [Apis mellifera]	Apis mellifera	725163	LOC725163,	hypothetical protein		Unknown function	2.6841648634267
3939	110755443	LOC724558	similar to CG16926-PA	XP_001120447.1	PREDICTED: similar to CG16926-PA [Apis mellifera]	Apis mellifera	724558	GB10432,LOC724558,	CG16926	FBgn0040732	Unknown function	2.71416201201436
6961	110755292	LOC724921	similar to CG15673-PA	XP_001120821.1	PREDICTED: similar to CG15673-PA [Apis mellifera]	Apis mellifera	724921	GB18653,LOC724921,	CG15673	FBgn0034639	Unknown function	2.81910946091394
6899	110749783	LOC724905	hypothetical protein LOC724905	XP_001120806.1	PREDICTED: hypothetical protein [Apis mellifera]	Apis mellifera	724905	GB15487,LOC724905,	hypothetical protein		Unknown function	2.56652847649359
28397	110777095	LOC727503	hypothetical protein LOC727503	XP_001123213.1	PREDICTED: hypothetical protein [Apis mellifera]	Apis mellifera	727503	LOC727503,	hypothetical protein		Unknown function	2.74340808051689
Up-regulated forager compared to nurse bees q=10%
contig no	protein GI accession	"Gene name"	"Gene Descr"	"Protein num"	"Protein name [organism reported by protein database]"	"Organism reported by NCBI"	Entrez GeneID	"GENE_SYMBOL"	"Drosophila ID"	"Flybase ID"	GO annotation	Fold change
16311	110748803	KLHL10	kelch-like 10 (Drosophila)	XP_395435.3	PREDICTED: similar to Kelch-like protein 10 [Apis mellifera]	Apis mellifera	411968	GB12199,LOC411968,	CG12423	FBgn0040038	Autophagy, apoptosis and cell death	10.86868357437864
19687	66519526	LOC408315	similar to CG16708-PA, isoform A	XP_391867.2	PREDICTED: similar to CG16708-PA, isoform A [Apis mellifera]	Apis mellifera	408315	GB19002,LOC408315,	CG16708	FBgn0037315	Autophagy, apoptosis and cell death	2.9742760764903853
2638	110759124	dnc	cAMP-specific 3',5'-cyclic phosphodiesterase	XP_394762.3	PREDICTED: similar to dunce CG32498-PO, isoform O [Apis mellifera]	Apis mellifera	411288	GB15311,LOC411288,	CG32498	FBgn0000479	Behaviour, sensory, learning and memory	1.492903583456695
12977	110762199	LOC725619	similar to dpr4 CG33512-PA	XP_001121446.1	PREDICTED: similar to dpr4 CG33512-PA, partial [Apis mellifera]	Apis mellifera	725619	GB19310,LOC725619,	CG33512	FBgn0053512	Behaviour, sensory, learning and memory	2.893387923439996
1508	66536215	inx7	innexin 7	XP_624664.1	PREDICTED: similar to Innexin inx7 (Innexin-7) (Gap junction protein prp7) (Pas-related protein 7) [Apis mellifera]	Apis mellifera	552285	GB10774,LOC552285,	CG2977	FBgn0027106	Behaviour, sensory, learning and memory	4.272641436942205
6007	110766255	f	forked	XP_392917.3	PREDICTED: similar to forked CG5424-PA, isoform A [Apis mellifera]	Apis mellifera	409402	GB14006,LOC409402,	CG5424	FBgn0262111	Behaviour, sensory, learning and memory	2.829086221930803
31539	110759571	LOC409012	similar to CG30337-PB, isoform B	XP_392541.3	PREDICTED: similar to CG30337-PB, isoform B [Apis mellifera]	Apis mellifera	409012	GB19596,LOC409012,	CG30337	FBgn0259246	Behaviour, sensory, learning and memory	2.54632874089035
26518	66543613	Mvl	malvolio	XP_623946.1	PREDICTED: similar to Malvolio CG3671-PA, isoform A, partial [Apis mellifera]	Apis mellifera	494509	GB15139,mvl,	CG3671	FBgn0011672	Behaviour, sensory, learning and memory	4.306598942118503
444	58585208	TyHyd	tyrosine hydroxylase	NP_001011633.1	tyrosine hydroxylase [Apis mellifera]	Apis mellifera	408930	GB15303,TyHyd,	CG10118	FBgn0005626	Behaviour, sensory, learning and memory	5.596874621150602
5336	110766419	LOC412162	similar to CG5155-PA	XP_395625.3	PREDICTED: similar to CG5155-PA, partial [Apis mellifera]	Apis mellifera	412162	GB19083,LOC412162,	CG5155	FBgn0031905	Binding	3.812825013380572
9125	110763552	LOC726978	similar to homeobox only domain	XP_001121061.1	PREDICTED: similar to homeobox only domain [Apis mellifera]	Apis mellifera	726978	GB16549,LOC726978,	No homolog		Binding	3.2411880857664155
6296	110755941	LOC724854	similar to CG11071-PA	XP_001120758.1	PREDICTED: similar to CG11071-PA [Apis mellifera]	Apis mellifera	724854	LOC724854,	CG11071	FBgn0030532	Binding	3.0185993700782805
6626	110755614	LOC727662	similar to zinc finger protein 395	XP_001121082.1	PREDICTED: similar to zinc finger protein 395, partial [Apis mellifera]	Apis mellifera	727662	LOC727662,	No homolog		Binding	2.537802448603345
31203	110759569	LOC726818	similar to Beta-hexosaminidase beta chain precursor (N-acetyl-beta-glucosaminidase) (Beta-N-acetylhexosaminidase) (Hexosaminidas	XP_001122538.1	PREDICTED: similar to Beta-hexosaminidase beta chain precursor (N-acetyl-beta-glucosaminidase) (Beta-N-acetylhexosaminidase) (Hexosaminidase B) [Apis mellifera]	Apis mellifera	726818	LOC726818,	CG1318	FBgn0041630	Carbohydrate metabolic process	7.851753229908106
20147	110764794	LOC726262	similar to Adenylyl cyclase 78C CG10564-PA	XP_001122017.1	PREDICTED: similar to Adenylyl cyclase 78C CG10564-PA [Apis mellifera]	Apis mellifera	726262	GB19497,LOC726262,	CG10564	FBgn0024150	Carbohydrate metabolic process	4.78862801327372
18986	110749063	LOC726177	similar to Glucose dehydrogenase	XP_001121934.1	PREDICTED: similar to Glucose dehydrogenase [Apis mellifera]	Apis mellifera	726177	LOC726177,	CG12529	FBgn0004057	Carbohydrate metabolic process	4.837635840674407
379	58585144	LOC406114	alpha-amylase	NP_001011598.1	alpha-amylase [Apis mellifera]	Apis mellifera	406114	GB18312,LOC406114,	CG17876	FBgn0000078	Carbohydrate metabolic process	8.118267509001047
6553	66499056	LOC412340	dihydrolipamide dehydrogenase 2	XP_395801.2	PREDICTED: similar to CG7430-PA [Apis mellifera]	Apis mellifera	412340	GB16546,LOC412340,	CG7430	FBgn0036762	Carbohydrate metabolic process	4.11212582855086
1782	48118838	LOC409709	glucocerebrosidase	XP_393208.1	PREDICTED: similar to Y4C6B.6 [Apis mellifera]	Apis mellifera	409709	GB13722,LOC409709,	CG31414	FBgn0051414	Carbohydrate metabolic process	4.4575453497527775
3195	110776746	LOC411484	similar to N-acetylgalactosamine kinase (GalNAc kinase) (Galactokinase 2)	XP_394957.3	PREDICTED: similar to N-acetylgalactosamine kinase (GalNAc kinase) (Galactokinase 2), partial [Apis mellifera]	Apis mellifera	411484	GB10505,LOC411484,	CG5288	FBgn0035950	Carbohydrate metabolic process	4.317206709480486
2458	66512883	LOC550682	phosphopyruvate hydratase 1	XP_623080.1	PREDICTED: similar to Enolase CG17654-PA, isoform A [Apis mellifera]	Apis mellifera	550682	GB11216,LOC550682,	CG17654	FBgn0000579	Carbohydrate metabolic process	2.5392000481283916
16633	66499167	kek1	kekkon-1	XP_624568.1	PREDICTED: similar to kekkon-1 CG12283-PA [Apis mellifera]	Apis mellifera	552187	GB17490,LOC552187,	CG12283	FBgn0015399	Cell growth and development	12.063488432265954
12640	66522238	Cdk4	cyclin-dependent kinase 4	XP_391955.2	PREDICTED: similar to cyclin-dependent kinase 6 [Apis mellifera]	Apis mellifera	408406	GB16688,LOC408406,	CG5072	FBgn0016131	Cell growth and development	7.50863263592125
17697	110764058	LOC726070	similar to lethal (3) 87Df CG7620-PA	XP_001121840.1	PREDICTED: similar to lethal (3) 87Df CG7620-PA [Apis mellifera]	Apis mellifera	726070	GB12668,LOC726070,	CG7620	FBgn0002354	Chaperone	3.532546348417738
19059	66552255	LOC552811	similar to CG30437-PA, isoform A	XP_625189.1	PREDICTED: similar to CG30437-PA, isoform A [Apis mellifera]	Apis mellifera	552811	GB15548,LOC552811,	CG30437	FBgn0259247	Cuticular proteins, chitinase and chitin metabolic process	30.245881272638588
27174	66564779	CPR5	cuticular protein 5	XP_624729.1	PREDICTED: similar to CG1259-PB [Apis mellifera]	Apis mellifera	552350	GB20042,LOC552350,	CG1259	FBgn0035513	Cuticular proteins, chitinase and chitin metabolic process	6.384889113481073
10007	110757444	CPR13	cuticular protein 13	XP_001121168.1	PREDICTED: similar to CG32405-PA [Apis mellifera]	Apis mellifera	725300	GB15754,LOC725300,	CG32405	FBgn0052405	Cuticular proteins, chitinase and chitin metabolic process	4.674176968668474
23103	110756573	LOC413705	chitinase	XP_397146.3	PREDICTED: similar to CG9357-PA [Apis mellifera]	Apis mellifera	413705	GB15116,LOC413705,	CG9357	FBgn0034580	Cuticular proteins, chitinase and chitin metabolic process	9.9632109192282
92060	110777654	LOC727535	chitinase	XP_001123244.1	PREDICTED: similar to CG10531-PA, partial [Apis mellifera]	Apis mellifera	727535	GB12203,LOC727535,	CG10531	FBgn0034582	Cuticular proteins, chitinase and chitin metabolic process	9.662674505788434
1192	110750185	LOC724199	similar to CG10154-PA	XP_001119969.1	PREDICTED: similar to CG10154-PA [Apis mellifera]	Apis mellifera	724199	GB13546,LOC724199,	CG10154	FBgn0036361	Cuticular proteins, chitinase and chitin metabolic process	7.373243605920008
13344	110755238	Cdk5alpha	Cdk5 activator-like protein	XP_394967.3	PREDICTED: similar to Cdk5 activator-like protein CG5387-PA [Apis mellifera]	Apis mellifera	411494	GB16611,LOC411494,	CG5387	FBgn0027491	Determination of adult life span	4.848495293919579
5620	110755519	LOC724780	similar to methuselah-like 10 CG17061-PB, isoform B	XP_001120679.1	PREDICTED: similar to methuselah-like 10 CG17061-PB, isoform B [Apis mellifera]	Apis mellifera	724780	GB11695,LOC724780,	CG17061	FBgn0035132	Determination of adult life span	2.85576742130009
22710	110760913	ap	apterous	XP_392622.3	PREDICTED: similar to Protein apterous [Apis mellifera]	Apis mellifera	409095	GB18585,LOC409095,	CG8376	FBgn0000099	DNA binding, metabolism, replication and repair	2.7526043148929924
9917	110749256	LOC725279	similar to zinc finger protein 617	XP_001121147.1	PREDICTED: similar to zinc finger protein 617 [Apis mellifera]	Apis mellifera	725279	LOC725279,	No homolog		DNA binding, metabolism, replication and repair	2.861266308172854
4628	110757067	LOC724654	similar to CG5157-PA	XP_001120546.1	PREDICTED: similar to CG5157-PA [Apis mellifera]	Apis mellifera	724654	GB18966,LOC724654,	CG5157	FBgn0036575	Energy	19.269018389505586
27884	62526114	Gpdh	glycerol-3-phosphate dehydrogenase	NP_001014994.1	glycerol-3-phosphate dehydrogenase [Apis mellifera]	Apis mellifera	726445	GB11613,Gpdh,	CG9042	FBgn0001128	Energy	15.703542791935547
25450	110756206	LOC726585	similar to C25A1.5	XP_001122312.1	PREDICTED: similar to C25A1.5 [Apis mellifera]	Apis mellifera	726585	GB16787,LOC726585,	CG30502	FBgn0050502	Energy	7.191467750585367
3487	66530147	ATPCL	ATP citrate lyase	XP_623155.1	PREDICTED: similar to ATP citrate lyase CG8322-PA, isoform A isoform 2 [Apis mellifera]	Apis mellifera	550686	GB10992,LOC550686,	CG8322	FBgn0020236	Energy	4.648083820227924
2120	48140312	Scp2	sarcoplasmic calcium-binding protein 2	XP_393500.1	PREDICTED: similar to Sarcoplasmic calcium-binding protein 2 CG14904-PA [Apis mellifera]	Apis mellifera	410013	GB10018,LOC410013,	CG14904	FBgn0020907	Energy	3.194237621125251
23471	110759262	LOC412647	similar to CG9699-PA, isoform A	XP_396102.3	PREDICTED: similar to CG9699-PA, isoform A, partial [Apis mellifera]	Apis mellifera	412647	GB11172,LOC412647,	CG9699	FBgn0259923	Energy	4.103394090639941
17729	110756788	LOC726074	similar to CG13692-PA	XP_001121845.1	PREDICTED: similar to CG13692-PA [Apis mellifera]	Apis mellifera	726074	GB15129,LOC726074,	CG13692	FBgn0031254	Energy	3.0573059105025955
2237	66525516	LOC409674	similar to CG17364-PA, isoform A	XP_393172.2	PREDICTED: similar to CG17364-PA, isoform A [Apis mellifera]	Apis mellifera	409674	GB13349,LOC409674,	CG17364	FBgn0036391	Energy	2.75631970301769
23695	110749564	LOC726487	similar to Histone H2B	XP_001122218.1	PREDICTED: similar to Histone H2B [Apis mellifera]	Apis mellifera	726487	LOC726487,	CG33910	FBgn0053910	Histone	3.556158891273375
3848	58585174	LOC406142	hymenoptaecin	NP_001011615.1	hymenoptaecin preproprotein [Apis mellifera]	Apis mellifera	406142	GB17538,LOC406142,	No homolog		Immune defence, xenobiotic metabolism, stress response	24.12590535215189
434	254910938	Def1	defensin 1	NP_001011616.2	defensin preproprotein [Apis mellifera]	Apis mellifera	406143	def,GB19392,	CG1385	FBgn0010385	Immune defence, xenobiotic metabolism, stress response	18.501434876785396
8946	110762305	PGRP-S1	peptidoglycan recognition protein S1	XP_001121036.1	PREDICTED: similar to Peptidoglycan recognition protein LB CG14704-PA, isoform A [Apis mellifera]	Apis mellifera	725158	GB15371,LOC725158,	CG14704	FBgn0037906	Immune defence, xenobiotic metabolism, stress response	16.413027362968144
18650	110749061	GMCOX3	GMC oxidoreductase 3	XP_394223.3	PREDICTED: similar to Glucose dehydrogenase [Apis mellifera]	Apis mellifera	410747	GB16848,LOC410747,	No homolog		Immune defence, xenobiotic metabolism, stress response	7.661763665445495
1103	94158854	AGLU2	alpha glucosidase 2	NP_001035326.1	alpha glucosidase 2 [Apis mellifera]	Apis mellifera	409889	GB12607,hbg1,	CG14934	FBgn0032381	Immune defence, xenobiotic metabolism, stress response	12.845604148602705
3049	58585178	LOC406144	abaecin	NP_001011617.1	abaecin precursor [Apis mellifera]	Apis mellifera	406144	GB18323,LOC406144,	No homolog		Immune defence, xenobiotic metabolism, stress response	5.223219687609008
1188	110749868	LOC724195	similar to faint sausage CG17716-PA	XP_001119965.1	PREDICTED: similar to faint sausage CG17716-PA [Apis mellifera]	Apis mellifera	724195	GB10494,LOC724195,	CG17716	FBgn0000633	Immune defence, xenobiotic metabolism, stress response	4.080321829453224
15032	110755978	B-gluc2	beta-1,3-glucan recognition protein 2	XP_001121634.1	PREDICTED: similar to Gram-negative bacteria binding protein 1 CG6895-PA [Apis mellifera]	Apis mellifera	725832	GB19961,Gnbp1-1,	CG6895	FBgn0040323	Immune defence, xenobiotic metabolism, stress response	3.803310252071552
13635	110760721	LOC725688	similar to CG30269-PA	XP_001121505.1	PREDICTED: similar to CG30269-PA [Apis mellifera]	Apis mellifera	725688	GB15452,LOC725688,	CG30269	FBgn0050269	Immune defence, xenobiotic metabolism, stress response	4.661462347378578
30867	110759567	Hexo2	hexosaminidase 2	XP_392543.3	PREDICTED: hypothetical protein [Apis mellifera]	Apis mellifera	409014	GB14634,LOC409014,	CG1787	FBgn0041629	Immune defence, xenobiotic metabolism, stress response	3.5512998022470517
438	58585112	LOC406093	apisimin	NP_001011582.1	apisimin precursor [Apis mellifera]	Apis mellifera	406093	GB19468,LOC406093,	No homolog		Immune defence, xenobiotic metabolism, stress response	3.4867659049456177
89370	110777113	LOC727526	similar to Catalase	XP_001123234.1	PREDICTED: similar to Catalase, partial [Apis mellifera]	Apis mellifera	727526	LOC727526,	CG6871		Immune defence, xenobiotic metabolism, stress response	2.787665217014074
11075	110776178	LOC727044	similar to CG6124-PA	XP_001122756.1	PREDICTED: similar to CG6124-PA, partial [Apis mellifera]	Apis mellifera	727044	LOC727044,	CG6124	FBgn0243514	Immune defence, xenobiotic metabolism, stress response	2.9968179263628647
11962	110761539	LOC725498	similar to CG31004-PA, isoform A	XP_001121335.1	PREDICTED: similar to CG31004-PA, isoform A [Apis mellifera]	Apis mellifera	725498	GB11499,LOC725498,	CG31004	FBgn0051004	Immune defence, xenobiotic metabolism, stress response	4.018648145325989
3291	66511275	LOC408878	similar to CG31004-PA, isoform A	XP_392408.2	PREDICTED: similar to CG31004-PA, isoform A isoform 1 [Apis mellifera]	Apis mellifera	408878	GB18077,LOC408878,	CG31004	FBgn0051004	Immune defence, xenobiotic metabolism, stress response	6.275361801078844
2909	110763810	LOC727666	similar to CG6124-PA	XP_001121715.1	PREDICTED: similar to CG6124-PA, partial [Apis mellifera]	Apis mellifera	727666	LOC727666,	CG6124	FBgn0243514	Immune defence, xenobiotic metabolism, stress response	2.707641444985683
1966	110759122	LOC408974	similar to CG16791-PA	XP_392503.3	PREDICTED: similar to CG16791-PA isoform 1 [Apis mellifera]	Apis mellifera	408974	GB19563,LOC408974,	CG16791	FBgn0038881	Immune defence, xenobiotic metabolism, stress response	2.5506241414423387
6343	66535479	LOC551465	similar to Homogentisate 1,2-dioxygenase (Homogentisicase) (Homogentisate oxygenase) (Homogentisic acid oxidase)	XP_623863.1	PREDICTED: similar to Homogentisate 1,2-dioxygenase (Homogentisicase) (Homogentisate oxygenase) (Homogentisic acid oxidase), partial [Apis mellifera]	Apis mellifera	551465	GB11477,LOC551465,	CG4779	FBgn0040211	Immune defence, xenobiotic metabolism, stress response	19.831994897485988
31885	110767637	hgo	homogentisate 1,2-dioxygenase	XP_001122563.1	PREDICTED: similar to homogentisate 1,2-dioxygenase CG4779-PA, partial [Apis mellifera]	Apis mellifera	726845	GB15325,LOC726845,	CG4779	FBgn0040211	Immune defence, xenobiotic metabolism, stress response	13.754891634226908
21446	110758371	LOC551089	similar to CG12164-PA	XP_623491.2	PREDICTED: similar to CG12164-PA isoform 2 [Apis mellifera]	Apis mellifera	551089	GB14811,LOC551089,	CG12164	FBgn0033158	Immune defence, xenobiotic metabolism, stress response	8.728897614071705
10994	110755389	LOC725400	similar to CG11796-PA, isoform A	XP_001121254.1	PREDICTED: similar to CG11796-PA, isoform A [Apis mellifera]	Apis mellifera	725400	GB18360,LOC725400,	CG11796	FBgn0036992	Immune defence, xenobiotic metabolism, stress response	8.040569068363283
26415	66522047	LOC551533	similar to pyridoxine 5-phosphate oxidase	XP_623931.1	PREDICTED: similar to pyridoxine 5-phosphate oxidase [Apis mellifera]	Apis mellifera	551533	GB13619,LOC551533,	CG31472	FBgn0051472	Immune defence, xenobiotic metabolism, stress response	3.617828681105812
7969	110755300	LOC725060	coenzyme Q-binding protein COQ10, mitochondrial	XP_001120956.1	PREDICTED: similar to CG9410-PA, isoform A [Apis mellifera]	Apis mellifera	725060	GB14776,LOC725060,	CG9410	FBgn0033086	Immune defence, xenobiotic metabolism, stress response	2.7487895888182776
404	110750695	LOC724275	hypothetical protein LOC724275	XP_001119832.1	PREDICTED: hypothetical protein [Apis mellifera]	Apis mellifera	724275	LOC724275,	hypothetical protein		Immune defence, xenobiotic metabolism, stress response	8.000182696093985
2894	66521639	LOC552397	similar to CG9895-PA	XP_624772.1	PREDICTED: similar to CG9895-PA [Apis mellifera]	Apis mellifera	552397	GB12054,LOC552397,	CG9895	FBgn0261705	Immune defence, xenobiotic metabolism, stress response	6.767461292873797
8948	110762387	CYP6AS10	cytochrome P450 6AS10	XP_001121037.1	PREDICTED: similar to Probable cytochrome P450 6a14 (CYPVIA14) [Apis mellifera]	Apis mellifera	725159	GB14594,LOC725159,	No homolog		Immune defence, xenobiotic metabolism, stress response	16.92114497866663
27548	110769830	LOC727598	similar to Probable cytochrome P450 6a13 (CYPVIA13)	XP_001123306.1	PREDICTED: similar to Probable cytochrome P450 6a13 (CYPVIA13), partial [Apis mellifera]	Apis mellifera	727598	LOC727598,	CG2397	FBgn0033304	Immune defence, xenobiotic metabolism, stress response	7.956499796338395
6349	110767543	CYP6BE1	cytochrome P450 6BE1	XP_624795.2	PREDICTED: similar to Probable cytochrome P450 6a14 (CYPVIA14) [Apis mellifera]	Apis mellifera	552418	GB14612,LOC552418,	CG8733	FBgn0036910	Immune defence, xenobiotic metabolism, stress response	6.947670300621197
13991	48098085	CYP9Q1	cytochrome P450 9Q1	XP_393971.1	PREDICTED: similar to Probable cytochrome P450 9f2 (CYPIXF2) [Apis mellifera]	Apis mellifera	410492	GB19820,LOC410492,	No homolog		Immune defence, xenobiotic metabolism, stress response	3.8370183295081146
1052	66522976	CYP6AS17	cytochrome P450 6AS17	XP_624020.1	PREDICTED: similar to Probable cytochrome P450 6a17 (CYPVIA17) [Apis mellifera]	Apis mellifera	551626	GB10668,LOC551626,	No homolog		Immune defence, xenobiotic metabolism, stress response	2.967965603433913
3162	237681308	GstS1	glutathione S-transferase S1	NP_001153742.1	glutathione S-transferase S1 [Apis mellifera]	Apis mellifera	552304	GB16959,LOC552304,	CG8938	FBgn0010226	Immune defence, xenobiotic metabolism, stress response	3.6630106601278474
23363	48139533	LOC413577	similar to serine/threonine kinase 32B	XP_397018.1	PREDICTED: similar to serine/threonine kinase 32B [Apis mellifera]	Apis mellifera	413577	GB18488,LOC413577,	No homolog		Kinase	4.337037339729342
22079	66513303	LOC551714	similar to cGMP-dependent protein kinase 21D CG3324-PA	XP_624106.1	PREDICTED: similar to cGMP-dependent protein kinase 21D CG3324-PA [Apis mellifera]	Apis mellifera	551714	GB12535,LOC551714,	CG3324	FBgn0000442	Kinase	6.670729049311814
20108	66514513	LOC411353	similar to CG31871-PA	XP_394827.2	PREDICTED: similar to CG31871-PA [Apis mellifera]	Apis mellifera	411353	GB17745,LOC411353,	CG31871	FBgn0051871	Lipid, phospholipid, fatty acid metabolism and fatty acid beta oxidation	11.495682906608607
17093	110759718	LOC408992	similar to Niemann-Pick Type C-1 CG5722-PA	XP_392524.3	PREDICTED: similar to Niemann-Pick Type C-1 CG5722-PA [Apis mellifera]	Apis mellifera	408992	GB14749,LOC408992,	CG5722	FBgn0024320	Lipid, phospholipid, fatty acid metabolism and fatty acid beta oxidation	6.11638003981006
38959	110764417	LOC727032	similar to CG7367-PA	XP_001122744.1	PREDICTED: similar to CG7367-PA [Apis mellifera]	Apis mellifera	727032	LOC727032,	CG7367	FBgn0031976	Lipid, phospholipid, fatty acid metabolism and fatty acid beta oxidation	3.8355016026608157
39295	110764419	LOC727037	similar to CG17292-PA, isoform A	XP_001122748.1	PREDICTED: similar to CG17292-PA, isoform A [Apis mellifera]	Apis mellifera	727037	LOC727037,	CG17292	FBgn0032029	Lipid, phospholipid, fatty acid metabolism and fatty acid beta oxidation	3.5996078313266433
47679	110768057	LOC727166	similar to CG15531-PA	XP_001122877.1	PREDICTED: similar to CG15531-PA [Apis mellifera]	Apis mellifera	727166	GB12710,LOC727166,	CG15531	FBgn0039755	Lipid, phospholipid, fatty acid metabolism and fatty acid beta oxidation	3.014679799112135
2627	66512834	LOC411599	similar to CG6330-PA, isoform A	XP_395069.2	PREDICTED: similar to CG6330-PA, isoform A [Apis mellifera]	Apis mellifera	411599	GB13199,LOC411599,	CG6330	FBgn0039464	Lipid, phospholipid, fatty acid metabolism and fatty acid beta oxidation	3.0245253959299077
337	58585214	Fabp	FABP-like protein	NP_001011636.1	FABP-like protein [Apis mellifera]	Apis mellifera	409798	FABP,GB15990,	CG6783	FBgn0037913	Lipid, phospholipid, fatty acid metabolism and fatty acid beta oxidation	4.499351559903699
4728	66546790	Inos	inositol-3-phosphate synthase	XP_623542.1	PREDICTED: similar to myo-inositol 1-phosphate synthase A1 isoform 2 [Apis mellifera]	Apis mellifera	551143	GB11572,LOC551143,	CG11143	FBgn0025885	Lipid, phospholipid, fatty acid metabolism and fatty acid beta oxidation	2.616924543701463
16333	66521438	LOC550795	similar to TD and POZ domain containing 5	XP_623188.1	PREDICTED: similar to TD and POZ domain containing 5 [Apis mellifera]	Apis mellifera	550795	GB13166,LOC550795,	No homolog		Membrane	6.730365403904699
11741	66529610	LOC411781	similar to Na-Ca exchanger 5	XP_395248.2	PREDICTED: similar to Na-Ca exchanger 5 [Apis mellifera]	Apis mellifera	411781	GB18264,LOC411781,	CG2893	FBgn0040030	Membrane	12.866479391601896
2984	66534019	LOC551883	similar to Ca-1T CG15899-PB	XP_624272.1	PREDICTED: similar to Ca-1T CG15899-PB, partial [Apis mellifera]	Apis mellifera	551883	GB19765,LOC551883,	CG15899	FBgn0029846	Membrane	3.0636283903999493
48039	110776210	LOC727172	similar to mitochondrial ribosomal protein L50 CG8612-PA	XP_001122883.1	PREDICTED: similar to mitochondrial ribosomal protein L50 CG8612-PA, partial [Apis mellifera]	Apis mellifera	727172	GB19337,LOC727172,	CG8612	FBgn0028648	Mitochondrial proteins and mitochondrial ribosomal proteins	3.1293936902151316
2314	110766922	LOC411894	similar to Dynein heavy chain at 93AB CG3723-PA	XP_395361.3	PREDICTED: similar to Dynein heavy chain at 93AB CG3723-PA [Apis mellifera]	Apis mellifera	411894	GB11916,LOC411894,	CG3723	FBgn0013812	Motor proteins and muscle	21.453693130364094
2607	110756489	LOC551802	similar to radial spokehead-like 3	XP_624190.2	PREDICTED: similar to radial spokehead-like 3 [Apis mellifera]	Apis mellifera	551802	GB14415,LOC551802,	CG3121	FBgn0034957	Motor proteins and muscle	5.356978438763314
8657	110756740	kinesin-3E	kinesin 3E	XP_624891.2	PREDICTED: similar to kinesin-like motor protein C20orf23 [Apis mellifera]	Apis mellifera	552512	GB18330,LOC552512,	No homolog		Motor proteins and muscle	4.258080256897414
3585	66526511	LOC551252	similar to myosin, heavy polypeptide 9, non-muscle isoform 1	XP_623646.1	PREDICTED: similar to myosin, heavy polypeptide 9, non-muscle isoform 1 [Apis mellifera]	Apis mellifera	551252	GB10110,LOC551252,	hypothetical protein		Motor proteins and muscle	5.437669049865631
27516	110767461	Tsp	thrombospondin	XP_397221.3	PREDICTED: similar to Thrombospondin CG11326-PA, isoform A [Apis mellifera]	Apis mellifera	413782	GB13833,LOC413782,	CG11326	FBgn0031850	Motor proteins and muscle	2.9981637280873743
19022	66521795	LOC410381	similar to popeye protein 3	XP_393861.2	PREDICTED: similar to popeye protein 3 [Apis mellifera]	Apis mellifera	410381	GB17293,LOC410381,	No homolog		Motor proteins and muscle	2.857087744525181
20793	110766810	LOC726315	similar to CG15533-PA	XP_001122062.1	PREDICTED: similar to CG15533-PA [Apis mellifera]	Apis mellifera	726315	GB13620,LOC726315,	CG15533	FBgn0039768	Neurogenesis	7.152744632815111
3642	66513893	CDase	neutral ceramidase	XP_393129.2	PREDICTED: similar to Ceramidase CG1471-PA, isoform A [Apis mellifera]	Apis mellifera	409628	GB12800,LOC409628,	CG1471	FBgn0039774	Neurogenesis	3.6563013448212303
16014	66524972	Oat	ornithine aminotransferase, mitochondrial	XP_394061.2	PREDICTED: similar to Ornithine aminotransferase precursor CG8782-PA [Apis mellifera]	Apis mellifera	410583	GB12326,LOC410583,	CG8782	FBgn0022774	Neurogenesis	3.425521033554476
20466	110768518	LOC726292	similar to CG13321-PA	XP_001122043.1	PREDICTED: similar to CG13321-PA, partial [Apis mellifera]	Apis mellifera	726292	LOC726292,	CG13321	FBgn0033787	Neurogenesis	5.143330872217236
3060	94158820	Obp12	odorant binding protein 12	NP_001035319.1	odorant binding protein 12 [Apis mellifera]	Apis mellifera	677678	GB13299,Obp12,	No homolog		Odorant binding proteins and receptors	2.776114997712065
7282	110764118	LOC410639	similar to Aromatic-L-amino-acid decarboxylase (AADC) (DOPA decarboxylase) (DDC)	XP_394116.3	PREDICTED: similar to Aromatic-L-amino-acid decarboxylase (AADC) (DOPA decarboxylase) (DDC) [Apis mellifera]	Apis mellifera	410639	GB14019,LOC410639,	CG10697	FBgn0000422	Pathways and hormones	9.724023873410825
1352	58585136	TyrR	tyramine receptor	NP_001011594.1	tyramine receptor [Apis mellifera]	Apis mellifera	406110	GB17991,tyr1,	CG7485	FBgn0004514	Pathways and hormones	8.96940516865562
2481	118150500	CSP6	chemosensory protein 6	NP_001071287.1	chemosensory protein 6 [Apis mellifera]	Apis mellifera	725103	GB13325,LOC725103,	CG1362	FBgn0013435	Pathways and hormones	4.96480239389156
34908	110767493	CCAPR	cardioacceleratory peptide receptor	XP_001122652.1	PREDICTED: similar to Cardioacceleratory peptide receptor, partial [Apis mellifera]	Apis mellifera	726935	CCAPR,GB19289,	CG33344	FBgn0039396	Pathways and hormones	4.739082363451248
36919	110766380	LOC726981	similar to CG14661-PA	XP_001122696.1	PREDICTED: similar to CG14661-PA [Apis mellifera]	Apis mellifera	726981	GB13060,LOC726981,	CG14661	FBgn0037288	Pathways and hormones	4.460471842700714
21407	110755167	Sur	sulfonylurea receptor	XP_394420.3	PREDICTED: similar to ATP-binding cassette transporter sub-family C member 8 (Sulfonylurea receptor 1) [Apis mellifera]	Apis mellifera	410944	GB13238,LOC410944,	CG5772	FBgn0028675	Pathways and hormones	4.261880312101896
3650	110759349	LOC724615	similar to no mechanoreceptor potential A CG13207-PB, isoform B	XP_001120509.1	PREDICTED: similar to no mechanoreceptor potential A CG13207-PB, isoform B [Apis mellifera]	Apis mellifera	724615	GB18445,LOC724615,	CG13207	FBgn0016047	Pathways and hormones	4.341583068723703
2226	110762275	LOC551887	similar to Adenosine deaminase-related growth factor A CG5992-PA, isoform A	XP_624276.2	PREDICTED: similar to Adenosine deaminase-related growth factor A CG5992-PA, isoform A [Apis mellifera]	Apis mellifera	551887	GB11581,LOC551887,	CG5992	FBgn0036752	Pathways and hormones	3.3365840560994053
4269	110754954	FR	FMRFamide receptor	XP_001120499.1	PREDICTED: similar to Fmrf Receptor CG2114-PA, partial [Apis mellifera]	Apis mellifera	724602	GB14428,LOC724602,	CG2114	FBgn0035385	Pathways and hormones	3.10101054914539
542	66521636	SCR-B1	scavenger receptor class B, type 1	XP_396241.2	PREDICTED: similar to CG40006-PC.3, partial [Apis mellifera]	Apis mellifera	412788	GB10506,LOC412788,	CG40006	FBgn0058006	Pathways and hormones	2.906239069675485
10933	110750014	TRPML	transient receptor potential mucolipin	XP_624283.2	PREDICTED: similar to CG8743-PA isoform 2 [Apis mellifera]	Apis mellifera	551894	GB18634,TRPML,	CG8743	FBgn0262516	Pathways and hormones	2.710302469231156
22481	110768353	LOC726424	similar to Metabotropic glutamate receptor 4 precursor (mGluR4)	XP_001122161.1	PREDICTED: similar to Metabotropic glutamate receptor 4 precursor (mGluR4), partial [Apis mellifera]	Apis mellifera	726424	GB15878,LOC726424,	CG11144	FBgn0019985	Pathways and hormones	2.748642139108945
7631	66513412	Pepck	phosphoenolpyruvate carboxykinase	XP_396295.2	PREDICTED: similar to CG10924-PA isoform 1 [Apis mellifera]	Apis mellifera	412843	GB16196,PEPCK,	CG10924	FBgn0034356	Pathways and hormones	3.932799560772536
959	110759161	LOC411290	similar to Suppressor of cytokine signaling 2 (SOCS-2) (Cytokine-inducible SH2 protein 2) (CIS-2) (STAT-induced STAT inhibitor 2	XP_394764.3	PREDICTED: similar to Suppressor of cytokine signaling 2 (SOCS-2) (Cytokine-inducible SH2 protein 2) (CIS-2) (STAT-induced STAT inhibitor 2) (SSI-2) [Apis mellifera]	Apis mellifera	411290	GB13488,LOC411290,	No homolog		Pathways and hormones	3.2850293004374445
18333	110760107	Pka-C3	cAMP-dependent protein kinase 3	XP_393711.2	PREDICTED: similar to cAMP-dependent protein kinase CG6117-PA, isoform A [Apis mellifera]	Apis mellifera	410228	GB14368,LOC410228,	CG6117	FBgn0000489	Pathways and hormones	2.93143881261438
3250	110764100	LOC724469	similar to branchless CG4608-PA	XP_001120331.1	PREDICTED: similar to branchless CG4608-PA [Apis mellifera]	Apis mellifera	724469	LOC724469,	CG4608	FBgn0014135	Pathways and hormones	10.497830962163812
3238	110762524	LOC724465	similar to Enhancer of split mbeta protein (E(spl)mbeta) (HLH-mbeta) (Split locus enhancer protein mA)	XP_001120327.1	PREDICTED: similar to Enhancer of split mbeta protein (E(spl)mbeta) (HLH-mbeta) (Split locus enhancer protein mA) [Apis mellifera]	Apis mellifera	724465	GB10585,LOC724465,	CG14548	FBgn0002733	Pathways and hormones	7.088320865570901
11969	66522511	LOC410442	similar to protein tyrosine phosphatase domain containing 1 protein isoform 2	XP_393922.2	PREDICTED: similar to protein tyrosine phosphatase domain containing 1 protein isoform 2 [Apis mellifera]	Apis mellifera	410442	GB12206,LOC410442,	hypothetical protein		Protein metabolism, processing, stability, maitenance and repair	7.937812354392646
130008	110771459	LOC727614	similar to CG9452-PA	XP_001123321.1	PREDICTED: similar to CG9452-PA, partial [Apis mellifera]	Apis mellifera	727614	LOC727614,	CG9452	FBgn0036877	Protein metabolism, processing, stability, maitenance and repair	4.677234178441282
4333	110767532	LOC724619	similar to Multiple inositol polyphosphate phosphatase 1 CG4123-PA, isoform A	XP_001120513.1	PREDICTED: similar to Multiple inositol polyphosphate phosphatase 1 CG4123-PA, isoform A, partial [Apis mellifera]	Apis mellifera	724619	GB18862,LOC724619,	CG4123	FBgn0026061	Protein metabolism, processing, stability, maitenance and repair	3.656607400051172
5089	66523631	LOC410530	similar to CG16771-PA	XP_394009.2	PREDICTED: similar to CG16771-PA isoform 1 [Apis mellifera]	Apis mellifera	410530	GB13388,LOC410530,	CG16771	FBgn0032779	Protein metabolism, processing, stability, maitenance and repair	4.319421708380916
25181	110764253	LOC726571	similar to CG9451-PA	XP_001122299.1	PREDICTED: similar to CG9451-PA, partial [Apis mellifera]	Apis mellifera	726571	GB19394,LOC726571,	CG9451	FBgn0036876	Protein metabolism, processing, stability, maitenance and repair	7.394993120699549
24078	110763665	LOC726510	similar to M-phase inducer phosphatase (Protein string) (Cdc25-like protein)	XP_001122242.1	PREDICTED: similar to M-phase inducer phosphatase (Protein string) (Cdc25-like protein) [Apis mellifera]	Apis mellifera	726510	GB19251,LOC726510,	hypothetical protein		Protein metabolism, processing, stability, maitenance and repair	2.866198072300807
29177	110758711	LOC413185	similar to CG17739-PA	XP_396636.3	PREDICTED: similar to CG17739-PA [Apis mellifera]	Apis mellifera	413185	GB17587,LOC413185,	CG17739	FBgn0033710	Protein metabolism, processing, stability, maitenance and repair	22.908327614469872
15784	110776356	LOC725911	similar to homogentisate 1,2-dioxygenase CG4779-PA	XP_001121705.1	PREDICTED: similar to homogentisate 1,2-dioxygenase CG4779-PA, partial [Apis mellifera]	Apis mellifera	725911	LOC725911,	CG4779	FBgn0040211	Protein metabolism, processing, stability, maitenance and repair	16.474735445617746
20380	48098562	LOC410627	similar to Dipeptidase B CG9285-PA, isoform A	XP_394104.1	PREDICTED: similar to Dipeptidase B CG9285-PA, isoform A [Apis mellifera]	Apis mellifera	410627	GB19499,LOC410627,	CG9285	FBgn0000454	Protein metabolism, processing, stability, maitenance and repair	7.900411374202883
34901	110759788	SPH50	serine protease homolog 50	XP_001122651.1	PREDICTED: similar to CG14945-PA, isoform A [Apis mellifera]	Apis mellifera	726934	GB14001,LOC726934,	CG14945	FBgn0032402	Protein metabolism, processing, stability, maitenance and repair	7.909708644102768
2268	66508134	LOC411058	similar to CG4406-PA	XP_394531.2	PREDICTED: similar to CG4406-PA [Apis mellifera]	Apis mellifera	411058	GB18506,LOC411058,	CG4406	FBgn0023545	Protein metabolism, processing, stability, maitenance and repair	5.483963552433205
21713	110762229	LOC726372	similar to CG7142-PA	XP_001122115.1	PREDICTED: similar to CG7142-PA [Apis mellifera]	Apis mellifera	726372	LOC726372,	CG7142	FBgn0038595	Protein metabolism, processing, stability, maitenance and repair	13.285187181933638
18359	66524124	LOC551327	similar to Carboxypeptidase B precursor (Pancreas-specific protein) (PASP)	XP_623727.1	PREDICTED: similar to Carboxypeptidase B precursor (Pancreas-specific protein) (PASP) [Apis mellifera]	Apis mellifera	551327	GB13658,LOC551327,	CG2915	FBgn0033241	Protein metabolism, processing, stability, maitenance and repair	10.758090962165
23779	66509573	LOC411381	similar to Caspase precursor (drICE)	XP_394855.2	PREDICTED: similar to Caspase precursor (drICE) [Apis mellifera]	Apis mellifera	411381	GB16450,LOC411381,	CG7788	FBgn0019972	Protein metabolism, processing, stability, maitenance and repair	10.975871852118239
2629	66512410	LOC551224	similar to CG14516-PA, isoform A	XP_623622.1	PREDICTED: similar to CG14516-PA, isoform A [Apis mellifera]	Apis mellifera	551224	GB11149,LOC551224,	CG14516	FBgn0039640	Protein metabolism, processing, stability, maitenance and repair	7.755511267760758
36822	187281543	LOC410337	venom dipeptidylpeptidase IV	NP_001119715.1	venom dipeptidylpeptidase IV [Apis mellifera]	Apis mellifera	410337	GB14496,LOC410337,	CG11034	FBgn0031741	Protein metabolism, processing, stability, maitenance and repair	4.953936390037947
2278	66553833	SP22	serine protease 22	XP_397087.2	PREDICTED: similar to CG31954-PA [Apis mellifera]	Apis mellifera	413645	GB13791,LOC413645,	CG31954	FBgn0051954	Protein metabolism, processing, stability, maitenance and repair	12.027493243459961
19043	48095159	SP36	serine protease 36	XP_394370.1	PREDICTED: similar to CG5255-PA [Apis mellifera]	Apis mellifera	410894	GB19846,LOC410894,	CG5255	FBgn0038485	Protein metabolism, processing, stability, maitenance and repair	12.06742136602957
44346	110776956	LOC727115	similar to CG8412-PA	XP_001122829.1	PREDICTED: similar to CG8412-PA, partial [Apis mellifera]	Apis mellifera	727115	LOC727115,	CG8412	FBgn0037743	Protein metabolism, processing, stability, maitenance and repair	4.674695321407836
9630	110763596	LOC725250	similar to CG31954-PA	XP_001121121.1	PREDICTED: similar to CG31954-PA [Apis mellifera]	Apis mellifera	725250	LOC725250,	CG31954	FBgn0051954	Protein metabolism, processing, stability, maitenance and repair	11.238671472990188
21377	110762227	SP17	serine protease 17	XP_001122095.1	PREDICTED: similar to CG16996-PA [Apis mellifera]	Apis mellifera	726352	GB14603,LOC726352,	CG16996	FBgn0032412	Protein metabolism, processing, stability, maitenance and repair	10.592262506055649
23844	66559019	LOC551524	similar to CG17633-PA	XP_623922.1	PREDICTED: similar to CG17633-PA, partial [Apis mellifera]	Apis mellifera	551524	GB15611,LOC551524,	CG17633	FBgn0032144	Protein metabolism, processing, stability, maitenance and repair	10.868872081911986
8918	110750075	SP14	serine protease 14	XP_001121032.1	PREDICTED: similar to CG2056-PA, isoform A [Apis mellifera]	Apis mellifera	725154	GB14044,LOC725154,	CG2056	FBgn0030051	Protein metabolism, processing, stability, maitenance and repair	4.361008142312284
2293	110758259	LOC551180	similar to CG14516-PA, isoform A	XP_623576.2	PREDICTED: similar to CG14516-PA, isoform A, partial [Apis mellifera]	Apis mellifera	551180	GB10441,LOC551180,	CG14516	FBgn0039640	Protein metabolism, processing, stability, maitenance and repair	11.36920731472286
11731	110768673	SP35	serine protease 35	XP_624680.2	PREDICTED: similar to CG9676-PA, partial [Apis mellifera]	Apis mellifera	552301	GB16021,LOC552301,	CG9676	FBgn0030773	Protein metabolism, processing, stability, maitenance and repair	7.364070355505623
20087	66510617	SP40	serine protease 40	XP_393127.2	PREDICTED: similar to Plasma kallikrein precursor (Plasma prekallikrein) (Kininogenin) (Fletcher factor) [Apis mellifera]	Apis mellifera	409626	GB13263,LOC409626,	CG6378	FBgn0026562	Protein metabolism, processing, stability, maitenance and repair	4.860923567877258
13733	110759707	LOC411846	similar to F18A12.8a	XP_395313.3	PREDICTED: similar to F18A12.8a [Apis mellifera]	Apis mellifera	411846	GB13209,LOC411846,	CG9565	FBgn0031081	Protein metabolism, processing, stability, maitenance and repair	3.5794927401484604
3917	110763414	SP44	serine protease 44	XP_392080.3	PREDICTED: similar to Anionic trypsin-2 precursor (Anionic trypsin II) (Pretrypsinogen II) [Apis mellifera]	Apis mellifera	408534	GB15453,LOC408534,	CG8213	FBgn0033359	Protein metabolism, processing, stability, maitenance and repair	7.804869416071052
92732	110777657	LOC552436	similar to CG32808-PA	XP_624813.2	PREDICTED: similar to CG32808-PA, partial [Apis mellifera]	Apis mellifera	552436	LOC552436,	CG32808	FBgn0052808	Protein metabolism, processing, stability, maitenance and repair	6.664802168382561
20369	66522635	LOC408428	similar to Peptidyl-prolyl cis-trans isomerase, rhodopsin-specific isozyme precursor (PPIase) (Rotamase)	XP_391975.2	PREDICTED: similar to Peptidyl-prolyl cis-trans isomerase, rhodopsin-specific isozyme precursor (PPIase) (Rotamase) [Apis mellifera]	Apis mellifera	408428	GB11371,LOC408428,	CG2852	FBgn0034753	Protein metabolism, processing, stability, maitenance and repair	3.3857920662419416
28765	66521548	tok	tolkin	XP_393866.2	PREDICTED: similar to tolkin CG6863-PA, isoform A [Apis mellifera]	Apis mellifera	410386	GB10184,LOC410386,	CG6863	FBgn0004885	Protein metabolism, processing, stability, maitenance and repair	3.0438022521847334
21782	48101574	LOC409162	similar to CG3344-PA	XP_392686.1	PREDICTED: similar to CG3344-PA [Apis mellifera]	Apis mellifera	409162	GB11273,LOC409162,	CG3344	FBgn0035154	Protein metabolism, processing, stability, maitenance and repair	4.9485819035629675
21041	110762221	SP32	serine protease 32	XP_001122073.1	PREDICTED: similar to CG7142-PA [Apis mellifera]	Apis mellifera	726329	GB11511,LOC726329,	CG7142	FBgn0038595	Protein metabolism, processing, stability, maitenance and repair	4.2748509498904195
7380	66558119	LOC551312	similar to CG32155-PA	XP_623713.1	PREDICTED: similar to CG32155-PA, partial [Apis mellifera]	Apis mellifera	551312	GB17367,LOC551312,	CG32155	FBgn0052155	Protein metabolism, processing, stability, maitenance and repair	2.99151056259634
6943	110763768	SPH55	serine protease homolog 55	XP_001120817.1	PREDICTED: similar to scarface CG11066-PB, isoform B [Apis mellifera]	Apis mellifera	724917	GB15254,LOC724917,	CG11066	FBgn0033033	Protein metabolism, processing, stability, maitenance and repair	2.954955561815746
3958	110757366	SP18	serine protease 18	XP_001120454.1	PREDICTED: similar to CG31954-PA [Apis mellifera]	Apis mellifera	724565	GB10222,LOC724565,	CG31954	FBgn0051954	Protein metabolism, processing, stability, maitenance and repair	6.8485779994296925
47957	66507549	LOC412993	similar to CG9935-PA	XP_396444.2	PREDICTED: similar to CG9935-PA isoform 1, partial [Apis mellifera]	Apis mellifera	412993	GB14352,LOC412993,	CG9935	FBgn0039916	Receptor activity	3.1856241667816914
6565	110748781	LOC410761	similar to CG11093-PA	XP_394237.2	PREDICTED: similar to CG11093-PA isoform 1 [Apis mellifera]	Apis mellifera	410761	GB15530,LOC410761,	CG11093	FBgn0039932	Signalling	4.417617078874851
621	110759054	LOC413568	similar to CG18678-PA	XP_397009.3	PREDICTED: similar to CG18678-PA, partial [Apis mellifera]	Apis mellifera	413568	GB18244,LOC413568,	CG18678	FBgn0085401	Signalling	5.585167772415673
19014	110761478	LOC727672	similar to Sox21b CG32139-PA	XP_001122749.1	PREDICTED: similar to Sox21b CG32139-PA, partial [Apis mellifera]	Apis mellifera	727672	LOC727672,	CG32139	FBgn0042630	Transcription	13.515403953153847
46333	58585074	Kr-h1	kruppel-like protein 1	NP_001011566.1	kruppel-like protein 1 [Apis mellifera]	Apis mellifera	406069	Kr-h1,	CG18783	FBgn0028420	Transcription	13.322401814853741
10294	66499932	exu	maternal protein exuperantia	XP_623977.1	PREDICTED: similar to Maternal protein exuperantia [Apis mellifera]	Apis mellifera	551582	GB19360,LOC551582,	CG8994	FBgn0000615	Transcription	4.1087982894473924
42581	110755752	LOC727085	POU domain, class 2, transcription factor 1	XP_001122799.1	PREDICTED: similar to zinc finger protein 111 [Apis mellifera]	Apis mellifera	727085	GB16262,LOC727085,	No homolog		Transcription	6.5539231709385675
20085	110757329	LOC551086	similar to CG31666-PA, isoform A	XP_623488.2	PREDICTED: similar to CG31666-PA, isoform A [Apis mellifera]	Apis mellifera	551086	GB12001,LOC551086,	CG31666	FBgn0086758	Transcription	3.819235047198824
28769	110762257	LOC726730	similar to CG13424-PA	XP_001122451.1	PREDICTED: similar to CG13424-PA [Apis mellifera]	Apis mellifera	726730	GB15934,LOC726730,	CG13424	FBgn0034520	Transcription	3.9360894578106893
23729	110762240	LOC726491	similar to abrupt CG4807-PA, isoform A	XP_001122223.1	PREDICTED: similar to abrupt CG4807-PA, isoform A [Apis mellifera]	Apis mellifera	726491	GB15811,LOC726491,	CG4807	FBgn0259750	Transcription	3.9113477029526953
20387	110750801	AP-2	AP-2 protein	XP_394369.3	PREDICTED: similar to AP-2 CG7807-PB, isoform B [Apis mellifera]	Apis mellifera	410893	GB17109,LOC410893,	CG7807	FBgn0261953	Transcription	3.406361016253382
24031	66546664	LOC551671	oligoribonuclease-like protein	XP_624063.1	PREDICTED: similar to Probable oligoribonuclease, partial [Apis mellifera]	Apis mellifera	551671	GB14160,LOC551671,	No homolog		Transcription	3.194207162764976
5960	110755937	mamo	maternal gene required for meiosis	XP_394501.3	PREDICTED: similar to bab2 CG9102-PA [Apis mellifera]	Apis mellifera	411028	GB11420,LOC411028,	CG9102	FBgn0025525	Transcription	2.8417382248516576
25796	110757170	LOC411133	similar to CG6634-PA	XP_394607.3	PREDICTED: similar to CG6634-PA isoform 1 [Apis mellifera]	Apis mellifera	411133	GB16867,LOC411133,	CG6634	FBgn0261963	Transcription	2.881349804612234
19010	66520561	mirr	mirror	XP_396291.2	PREDICTED: similar to mirror CG10601-PA, isoform A [Apis mellifera]	Apis mellifera	412839	GB11441,LOC412839,	CG10601	FBgn0014343	Transcription	2.562706917680945
16670	110761880	LOC725986	similar to CG12701-PA, isoform A	XP_001121767.1	PREDICTED: similar to CG12701-PA, isoform A [Apis mellifera]	Apis mellifera	725986	GB14506,LOC725986,	CG12701	FBgn0259789	Transcription	2.6467109368736805
27869	110773907	LOC726705	similar to SET domain and mariner transposase fusion	XP_001122428.1	PREDICTED: similar to SET domain and mariner transposase fusion, partial [Apis mellifera]	Apis mellifera	726705	LOC726705,	CG4565	FBgn0037841	Transferase activity	5.192798231085716
1525	110749933	LOC724239	similar to Kynurenine/alpha-aminoadipate aminotransferase mitochondrial precursor	XP_001120032.1	PREDICTED: similar to Kynurenine/alpha-aminoadipate aminotransferase mitochondrial precursor (KAT/AadAT) (Kynurenine--oxoglutarate transaminase II) (Kynurenine aminotransferase II) (Kynurenine--oxoglutarate aminotransferase II) (2-aminoadipate transaminase) (... [Apis mellifera]	Apis mellifera	724239	GB10285,LOC724239,	No homolog		Transferase activity	27.03804268244223
9298	110769266	LOC551404	similar to CG1461-PA	XP_623801.2	PREDICTED: similar to CG1461-PA, partial [Apis mellifera]	Apis mellifera	551404	LOC551404,	CG1461	FBgn0030558	Transferase activity	9.024532249355321
560	110763897	LOC724126	similar to CG13759-PA	XP_001119858.1	PREDICTED: similar to CG13759-PA [Apis mellifera]	Apis mellifera	724126	GB17163,LOC724126,	CG13759	FBgn0040376	Transferase activity	5.859234552449816
5625	110756020	LOC724781	similar to CG10513-PA	XP_001120680.1	PREDICTED: similar to CG10513-PA [Apis mellifera]	Apis mellifera	724781	GB18082,LOC724781,	CG10513	FBgn0039311	Transferase activity	6.093603008729205
9322	110756134	LOC408788	glucuronosyltransferase	XP_392319.3	PREDICTED: similar to CG17323-PA [Apis mellifera]	Apis mellifera	408788	GB16747,LOC408788,	CG17323	FBgn0032713	Transferase activity	4.7850001897897085
3131	110758149	LOC551102	similar to Minute (2) 21AB CG2674-PC, isoform C	XP_623669.2	PREDICTED: similar to Minute (2) 21AB CG2674-PC, isoform C isoform 2 [Apis mellifera]	Apis mellifera	551102	GB15781,LOC551102,	CG2674	FBgn0005278	Transferase activity	3.0302580802458303
68193	66553193	LOC413242	heparan sulfate N-deacetylase/ N-sulfotransferase	XP_396688.2	PREDICTED: similar to sulfateless CG8339-PA, partial [Apis mellifera]	Apis mellifera	413242	GB18065,LOC413242,	CG8339	FBgn0052396	Transferase activity	2.893049024278488
8326	110757390	LOC413043	UDP-glycosyltransferase	XP_396494.3	PREDICTED: similar to Ugt86Dd CG6633-PA [Apis mellifera]	Apis mellifera	413043	GB17015,LOC413043,	CG6633	FBgn0040256	Transferase activity	2.712788212208671
19005	66517981	LOC550998	chondroitin 4-O-sulfotransferase	XP_623396.1	PREDICTED: similar to CG31743-PA [Apis mellifera]	Apis mellifera	550998	GB10157,LOC550998,	CG31743	FBgn0032618	Transferase activity	4.236339876757172
20360	66519258	LOC552832	similar to CG6188-PA	XP_625210.1	PREDICTED: similar to CG6188-PA [Apis mellifera]	Apis mellifera	552832	GB16202,LOC552832,	CG6188	FBgn0038074	Transferase activity	2.7628282815501066
1681	66499088	LOC551761	similar to CG2663-PB, isoform B	XP_624151.1	PREDICTED: similar to CG2663-PB, isoform B [Apis mellifera]	Apis mellifera	551761	GB16852,LOC551761,	CG2663	FBgn0037323	Transport	16.063743751658542
6556	110750293	LOC727668	similar to CG10960-PB, isoform B	XP_001122112.1	PREDICTED: similar to CG10960-PB, isoform B [Apis mellifera]	Apis mellifera	727668	LOC727668,	CG10960	FBgn0036316	Transport	15.569701950190362
22355	66500804	LOC413576	similar to CG10960-PB, isoform B	XP_397017.2	PREDICTED: similar to CG10960-PB, isoform B [Apis mellifera]	Apis mellifera	413576	GB14871,LOC413576,	CG10960	FBgn0036316	Transport	12.965734254671442
31801	110762912	LOC726839	similar to CG4797-PB, isoform B	XP_001122557.1	PREDICTED: similar to CG4797-PB, isoform B [Apis mellifera]	Apis mellifera	726839	GB13501,LOC726839,	CG4797	FBgn0034909	Transport	8.389663281186714
17017	110763096	LOC410532	similar to CG8083-PA, isoform A	XP_001121407.1	PREDICTED: similar to CG8083-PA, isoform A [Apis mellifera]	Apis mellifera	410532	GB18105,LOC410532,	CG8083	FBgn0025709	Transport	5.405021747155041
5883	66499640	LOC413471	similar to Na pump subunit CG5670-PH, isoform H	XP_396915.2	PREDICTED: similar to Na pump subunit CG5670-PH, isoform H [Apis mellifera]	Apis mellifera	413471	GB17873,LOC413471,	CG5670	FBgn0002921	Transport	4.673670007875714
26867	110764800	LOC552202	similar to CG8389-PA, isoform A	XP_624582.2	PREDICTED: similar to CG8389-PA, isoform A [Apis mellifera]	Apis mellifera	552202	GB19401,LOC552202,	CG8389	FBgn0034063	Transport	10.769975136266247
11941	66501107	LOC408646	similar to CG10019-PA	XP_392186.2	PREDICTED: similar to CG10019-PA isoform 1 [Apis mellifera]	Apis mellifera	408646	GB16011,LOC408646,	CG10019	FBgn0031568	Transport	4.868256736664495
24048	66517030	LOC409649	similar to Organic anion transporting polypeptide 33Ea CG5427-PA	XP_393147.2	PREDICTED: similar to Organic anion transporting polypeptide 33Ea CG5427-PA [Apis mellifera]	Apis mellifera	409649	GB19862,LOC409649,	CG5427	FBgn0032433	Transport	5.214453812539561
3709	110750016	LOC725415	similar to CG10830-PA	XP_001120405.1	PREDICTED: similar to CG10830-PA [Apis mellifera]	Apis mellifera	725415	GB11726,LOC725415,	CG10830	FBgn0038839	Transport	5.09258691341136
20716	48098560	LOC410626	similar to CG7720-PB, isoform B	XP_394103.1	PREDICTED: similar to CG7720-PB, isoform B [Apis mellifera]	Apis mellifera	410626	GB11610,LOC410626,	CG7720	FBgn0038652	Transport	4.649916345216263
2576	110763906	LOC411429	similar to CG17119-PA, isoform A	XP_394902.3	PREDICTED: similar to CG17119-PA, isoform A [Apis mellifera]	Apis mellifera	411429	GB15127,LOC411429,	CG17119	FBgn0039045	Transport	3.960428674499939
5279	66513390	LOC552193	similar to CG7888-PB, isoform B	XP_624573.1	PREDICTED: similar to CG7888-PB, isoform B [Apis mellifera]	Apis mellifera	552193	GB17013,LOC552193,	CG7888	FBgn0036116	Transport	3.874841828626351
10733	110764226	LOC412316	similar to solute carrier family 24, member 5	XP_395777.3	PREDICTED: similar to solute carrier family 24, member 5 [Apis mellifera]	Apis mellifera	412316	GB14667,LOC412316,	No homolog		Transport	6.675753691600448
23376	110760431	LOC726470	organic anion transporting polypeptide 33Eb ortholog	XP_001122202.1	PREDICTED: similar to Organic anion transporting polypeptide 33Eb CG6417-PA [Apis mellifera]	Apis mellifera	726470	GB17017,LOC726470,	CG6417	FBgn0032435	Transport	6.043930596685184
19656	110748894	LOC410752	similar to Vesicular glutamate transporter CG9887-PA	XP_394228.3	PREDICTED: similar to Vesicular glutamate transporter CG9887-PA [Apis mellifera]	Apis mellifera	410752	GB19507,LOC410752,	CG9887	FBgn0031424	Transport	3.4474611323959574
23753	66504044	LOC411764	similar to Bestrophin 1 CG6264-PA	XP_395231.2	PREDICTED: similar to Bestrophin 1 CG6264-PA [Apis mellifera]	Apis mellifera	411764	GB17300,LOC411764,	CG6264	FBgn0040238	Transport	3.4491451935819546
44261	110755759	LOC411052	similar to CG40263-PA.3	XP_394525.3	PREDICTED: similar to CG40263-PA.3 [Apis mellifera]	Apis mellifera	411052	GB16577,LOC411052,	CG40263	FBgn0058263	Transport	2.96727182815252
25434	66503793	LOC410803	similar to solute carrier family 41 member 1	XP_394279.2	PREDICTED: similar to solute carrier family 41 member 1 [Apis mellifera]	Apis mellifera	410803	GB11360,LOC410803,	No homolog		Transport	2.812177170075149
8966	110750977	LOC725165	similar to CG4019-PA, isoform A	XP_001121043.1	PREDICTED: similar to CG4019-PA, isoform A [Apis mellifera]	Apis mellifera	725165	GB15389,LOC725165,	CG4019	FBgn0034885	Transport	4.877143787139211
10323	48095262	LOC410920	similar to CG4726-PA	XP_394396.1	PREDICTED: similar to CG4726-PA [Apis mellifera]	Apis mellifera	410920	GB14202,LOC410920,	CG4726	FBgn0031307	Transport	2.666846191152084
9251	110749795	LOC409792	similar to Na+-driven anion exchanger 1 CG4675-PB, isoform B	XP_393286.3	PREDICTED: similar to Na+-driven anion exchanger 1 CG4675-PB, isoform B isoform 1 [Apis mellifera]	Apis mellifera	409792	GB19698,LOC409792,	CG4675	FBgn0259111	Transport	2.9575213048994566
63833	66553925	LOC552136	similar to sodium chloride cotransporter 69 CG4357-PA, isoform A	XP_624518.1	PREDICTED: similar to sodium chloride cotransporter 69 CG4357-PA, isoform A, partial [Apis mellifera]	Apis mellifera	552136	LOC552136,	CG4357	FBgn0036279	Transport	2.8367192897022004
8915	110750240	LOC727661	similar to Anion/Bicarbonate TranSporter family member (abts-1)	XP_001121065.1	PREDICTED: similar to Anion/Bicarbonate TranSporter family member (abts-1) [Apis mellifera]	Apis mellifera	727661	LOC727661,	No homolog		Transport	2.7348276257687942
1531	66518310	LOC413509	similar to Choline transporter-like protein 1 (Solute carrier family 44 member 1) (CD92 antigen) (CDw92)	XP_396952.2	PREDICTED: similar to Choline transporter-like protein 1 (Solute carrier family 44 member 1) (CD92 antigen) (CDw92) [Apis mellifera]	Apis mellifera	413509	GB15647,LOC413509,	CG1311	FBgn0035523	Transport	2.7043327821423624
5624	66507096	LOC408807	hypothetical LOC408807	XP_397526.2	PREDICTED: hypothetical protein [Apis mellifera]	Apis mellifera	408807	GB10708,LOC408807,	hypothetical protein		Unknown function	63.285102577698694
3977	110758619	LOC724570	similar to CG32263-PA	XP_001120460.1	PREDICTED: similar to CG32263-PA [Apis mellifera]	Apis mellifera	724570	GB17823,LOC724570,	CG32263	FBgn0052263	Unknown function	16.005043975799676
7575	110750159	LOC724993	hypothetical protein LOC724993	XP_001120895.1	PREDICTED: hypothetical protein [Apis mellifera]	Apis mellifera	724993	LOC724993,	hypothetical protein		Unknown function	19.17700253552386
21395	66505111	LOC410888	similar to CG32791-PA	XP_394364.2	PREDICTED: similar to CG32791-PA [Apis mellifera]	Apis mellifera	410888	GB12833,LOC410888,	CG32791	FBgn0052791	Unknown function	12.908768635954395
2291	110758108	LOC724354	hypothetical protein LOC724354	XP_001120175.1	PREDICTED: hypothetical protein [Apis mellifera]	Apis mellifera	724354	LOC724354,	hypothetical protein		Unknown function	14.192276252442838
25392	66517017	LOC551496	hypothetical LOC551496	XP_625252.1	PREDICTED: hypothetical protein [Apis mellifera]	Apis mellifera	551496	GB14740,LOC551496,	hypothetical protein		Unknown function	8.01756051397557
26064	110760442	LOC726611	hypothetical protein LOC726611	XP_001122336.1	PREDICTED: hypothetical protein [Apis mellifera]	Apis mellifera	726611	GB12210,LOC726611,	hypothetical protein		Unknown function	6.506133358271232
20752	110756701	LOC726309	similar to CG40500-PA.3	XP_001122057.1	PREDICTED: similar to CG40500-PA.3 [Apis mellifera]	Apis mellifera	726309	GB15927,LOC726309,	CG40500	FBgn0259677	Unknown function	9.169876924171158
26400	110760444	LOC408280	hypothetical LOC408280	XP_397488.2	PREDICTED: hypothetical protein [Apis mellifera]	Apis mellifera	408280	GB16927,LOC408280,	hypothetical protein		Unknown function	5.221016613864583
2608	110756609	LOC724386	hypothetical protein LOC724386	XP_001120220.1	PREDICTED: hypothetical protein [Apis mellifera]	Apis mellifera	724386	GB14261,LOC724386,	hypothetical protein		Unknown function	10.39733874240173
7264	110762049	LOC724960	similar to CG14446-PA	XP_001120861.1	PREDICTED: similar to CG14446-PA [Apis mellifera]	Apis mellifera	724960	LOC724960,	CG14446	FBgn0262730	Unknown function	3.8961507093455094
15039	110756542	LOC725833	hypothetical protein LOC725833	XP_001121635.1	PREDICTED: hypothetical protein [Apis mellifera]	Apis mellifera	725833	GB18181,LOC725833,	hypothetical protein		Unknown function	5.703328579716953
11269	110750018	LOC551941	similar to CG4025-PA	XP_624327.2	PREDICTED: similar to CG4025-PA [Apis mellifera]	Apis mellifera	551941	GB11645,LOC551941,	CG4025	FBgn0025624	Unknown function	3.878392034915383
8620	110763321	LOC409603	similar to CG13842-PA	XP_393106.3	PREDICTED: similar to CG13842-PA [Apis mellifera]	Apis mellifera	409603	GB15246,LOC409603,	CG13842	FBgn0039009	Unknown function	8.737809415440847
2725	66521444	LOC410370	similar to CG3630-PA	XP_393850.2	PREDICTED: similar to CG3630-PA [Apis mellifera]	Apis mellifera	410370	GB18441,LOC410370,	CG3630	FBgn0023540	Unknown function	3.6310306890677047
6171	110759551	LOC726629	hypothetical protein LOC726629	XP_001120735.1	PREDICTED: hypothetical protein [Apis mellifera]	Apis mellifera	726629	GB17395,LOC726629,	hypothetical protein		Unknown function	3.7592624368597143
2378	110760646	LOC725773	similar to CG5630-PA	XP_001120189.1	PREDICTED: similar to CG5630-PA [Apis mellifera]	Apis mellifera	725773	GB16694,LOC725773,	CG5630	FBgn0038842	Unknown function	3.55810231815684
64820	110769113	LOC727344	similar to CG4409-PA	XP_001123053.1	PREDICTED: similar to CG4409-PA, partial [Apis mellifera]	Apis mellifera	727344	GB13966,LOC727344,	CG4409	FBgn0034128	Unknown function	8.2161340055033
16664	110761204	LOC725984	similar to CG9380-PB, isoform B	XP_001121765.1	PREDICTED: similar to CG9380-PB, isoform B [Apis mellifera]	Apis mellifera	725984	GB12008,LOC725984,	CG9380	FBgn0035094	Unknown function	5.169572547164172
13959	110750178	LOC725725	hypothetical protein LOC725725	XP_001121537.1	PREDICTED: hypothetical protein, partial [Apis mellifera]	Apis mellifera	725725	GB18334,LOC725725,	hypothetical protein		Unknown function	9.000834263753013
10025	66513663	LOC551717	hypothetical LOC551717	XP_625263.1	PREDICTED: hypothetical protein [Apis mellifera]	Apis mellifera	551717	GB10247,LOC551717,	hypothetical protein		Unknown function	3.4036310127011693
5581	110761704	LOC724772	similar to CG5096-PA	XP_001120669.1	PREDICTED: similar to CG5096-PA [Apis mellifera]	Apis mellifera	724772	GB18676,LOC724772,	CG5096	FBgn0032235	Unknown function	3.714097808829534
29187	110759563	LOC726750	hypothetical protein LOC726750	XP_001122470.1	PREDICTED: hypothetical protein [Apis mellifera]	Apis mellifera	726750	GB15696,LOC726750,	hypothetical protein		Unknown function	3.2037697554738767
38168	48097306	LOC408320	hypothetical LOC408320	XP_391872.1	PREDICTED: hypothetical protein [Apis mellifera]	Apis mellifera	408320	GB16201,LOC408320,	hypothetical protein		Unknown function	7.4280254773783145
5570	110760607	LOC724768	hypothetical protein LOC724768	XP_001120665.1	PREDICTED: hypothetical protein [Apis mellifera]	Apis mellifera	724768	GB16432,LOC724768,	hypothetical protein		Unknown function	4.070798125292609
20713	110762865	LOC408473	hypothetical LOC408473	XP_397501.3	PREDICTED: hypothetical protein isoform 1 [Apis mellifera]	Apis mellifera	408473	GB17397,LOC408473,	hypothetical protein		Unknown function	3.0163072711379306
25725	110760127	LOC726592	hypothetical protein LOC726592	XP_001122319.1	PREDICTED: hypothetical protein, partial [Apis mellifera]	Apis mellifera	726592	GB19022,LOC726592,	hypothetical protein		Unknown function	4.32609311496109
12059	110767219	LOC725523	similar to CG7131-PA, isoform A	XP_001121360.1	PREDICTED: similar to CG7131-PA, isoform A, partial [Apis mellifera]	Apis mellifera	725523	GB17357,LOC725523,	CG7131	FBgn0038598	Unknown function	2.7314893703200913
17354	66561565	LOC409185	hypothetical LOC409185	XP_392709.2	PREDICTED: hypothetical protein [Apis mellifera]	Apis mellifera	409185	GB11014,LOC409185,	hypothetical protein		Unknown function	3.550681162135514
30806	110751016	LOC726803	similar to CG33290-PA	XP_001122524.1	PREDICTED: similar to CG33290-PA [Apis mellifera]	Apis mellifera	726803	LOC726803,	CG33290	FBgn0053290	Unknown function	2.685602634215309
6264	110762690	LOC724846	hypothetical protein LOC724846	XP_001120750.1	PREDICTED: hypothetical protein [Apis mellifera]	Apis mellifera	724846	GB13807,LOC724846,	hypothetical protein		Unknown function	2.7795593014311626
28851	110759561	LOC726734	hypothetical protein LOC726734	XP_001122455.1	PREDICTED: hypothetical protein [Apis mellifera]	Apis mellifera	726734	LOC726734,	hypothetical protein		Unknown function	2.7726837138416833
10002	110756877	LOC725299	hypothetical protein LOC725299	XP_001121167.1	PREDICTED: hypothetical protein [Apis mellifera]	Apis mellifera	725299	GB14369,LOC725299,	hypothetical protein		Unknown function	2.680951378488389
84666	110774782	LOC727268	similar to CG18437-PA	XP_001122978.1	PREDICTED: similar to CG18437-PA, partial [Apis mellifera]	Apis mellifera	727268	LOC727268,	CG18437	FBgn0039536	Unknown function	3.0633974790146072
7021	110767545	LOC552453	similar to CG11694-PA	XP_624831.2	PREDICTED: similar to CG11694-PA [Apis mellifera]	Apis mellifera	552453	GB18403,LOC552453,	CG11694	FBgn0037571	Unknown function	2.693377771226857
10339	110756976	LOC408857	similar to CG33515-PA	XP_392388.3	PREDICTED: similar to CG33515-PA [Apis mellifera]	Apis mellifera	408857	GB17838,LOC408857,	CG33515	FBgn0259213	Unknown function	2.599442046570767
Up-regulated nurse bees compared to winter bees q=10%
contig no	protein GI accession	"Gene name"	"Gene Descr"	"Protein num"	"Protein name [organism reported by protein database]"	"Organism reported by NCBI"	Entrez GeneID	"GENE_SYMBOL"	"Drosophila ID"	"Flybase ID"	GO annotation	Fold change
23765	110755679	LOC409598	similar to pawn CG11101-PA	XP_393101.3	PREDICTED: similar to pawn CG11101-PA, partial [Apis mellifera]	Apis mellifera	409598	LOC409598,	CG11101	FBgn0003174	Binding	28.1015169022867
3823	66530147	ATPCL	ATP citrate lyase	XP_623155.1	PREDICTED: similar to ATP citrate lyase CG8322-PA, isoform A isoform 2 [Apis mellifera]	Apis mellifera	550686	GB10992,LOC550686,	CG8322	FBgn0020236	Binding	23.56666518190795
1451	66512788	BM-40-SPARC	BM-40-SPARC protein	XP_392466.2	PREDICTED: similar to BM-40-SPARC CG6378-PA isoform 1 [Apis mellifera]	Apis mellifera	408937	GB11432,LOC408937,	CG6378	FBgn0026562	Binding	10.01333241068769
9970	110764129	LOC725293	similar to viking CG16858-PA	XP_001121161.1	PREDICTED: similar to viking CG16858-PA [Apis mellifera]	Apis mellifera	725293	LOC725293,	CG16858	FBgn0016075	Binding	8.851190585683847
9634	110764127	LOC408552	similar to Collagen type IV CG4145-PA, isoform A	XP_392097.3	PREDICTED: similar to Collagen type IV CG4145-PA, isoform A isoform 1 [Apis mellifera]	Apis mellifera	408552	GB13353,LOC408552,	CG4145	FBgn0000299	Binding	8.083171862003045
17311	110749530	ft	cadherin-related tumor suppressor fat	XP_393497.3	PREDICTED: similar to Cadherin-related tumor suppressor precursor (Protein fat) [Apis mellifera]	Apis mellifera	410009	GB10152,LOC410009,	No homolog		Cell growth and development	16.141810596814942
3949	110756408	LOC724561	similar to CG11281-PA	XP_001120450.1	PREDICTED: similar to CG11281-PA [Apis mellifera]	Apis mellifera	724561	GB17341,LOC724561,	CG11281	FBgn0086916	Cell growth and development	8.482174957969393
38838	48097532	serp	serpentine	XP_391915.1	PREDICTED: similar to CG32209-PB [Apis mellifera]	Apis mellifera	408365	GB14037,LOC408365,	CG32209	FBgn0260653	Cuticular proteins, chitinase and chitin metabolic process	60.53920604609463
45577	110762958	LOC552724	similar to CG13676-PA	XP_625102.2	PREDICTED: similar to CG13676-PA isoform 2 [Apis mellifera]	Apis mellifera	552724	GB17331,LOC552724,	CG13676	FBgn0035844	Cuticular proteins, chitinase and chitin metabolic process	17.31430327873689
912	110755196	LOC724165	similar to dumpy CG33196-PB	XP_001119920.1	PREDICTED: similar to dumpy CG33196-PB [Apis mellifera]	Apis mellifera	724165	LOC724165,	CG33196	FBgn0053196	Cuticular proteins, chitinase and chitin metabolic process	9.038575173796731
2977	48096958	LOC411343	similar to CG14301-PA	XP_394817.1	PREDICTED: similar to CG14301-PA [Apis mellifera]	Apis mellifera	411343	GB11884,LOC411343,	CG14301	FBgn0038632	Cuticular proteins, chitinase and chitin metabolic process	8.686854000002059
11615	110760269	Cda5	chitin deacetylase-like 5	XP_624655.2	PREDICTED: similar to CG31973-PA, isoform A [Apis mellifera]	Apis mellifera	552276	GB11112,LOC552276,	CG31973	FBgn0051973	Cuticular proteins, chitinase and chitin metabolic process	24.605566123754137
10110	110760993	verm	vermiform	XP_623723.2	PREDICTED: similar to LDLa domain containing chitin binding protein 1 CG8756-PC, isoform C isoform 1 [Apis mellifera]	Apis mellifera	551323	GB11876,LOC551323,	CG8756	FBgn0261341	Cuticular proteins, chitinase and chitin metabolic process	18.990410172148135
12645	110762510	LOC413481	chitinase	XP_396925.3	PREDICTED: similar to CG1869-PA [Apis mellifera]	Apis mellifera	413481	GB11870,LOC413481,	CG1869	FBgn0035398	Cuticular proteins, chitinase and chitin metabolic process	15.355403770498807
9992	268607675	CPR19	cuticular protein 19	NP_001161365.1	cuticular protein 19 [Apis mellifera]	Apis mellifera	413115	GB16692,LOC413115,	No homolog		Cuticular proteins, chitinase and chitin metabolic process	118.22168707385813
6139	288869485	Cpap3-d	cuticular protein analogous to peritrophins 3-D	NP_001165850.1	cuticular protein analogous to peritrophins 3-D [Apis mellifera]	Apis mellifera	410065	Cpap3-d,GB13470,	No homolog		Cuticular proteins, chitinase and chitin metabolic process	63.40514953782196
1084	288869483	Cpap3-b	cuticular protein analogous to peritrophins 3-B	NP_001165849.1	cuticular protein analogous to peritrophins 3-B [Apis mellifera]	Apis mellifera	408726	Cpap3-b,GB17664,	CG4778	FBgn0027600	Cuticular proteins, chitinase and chitin metabolic process	26.238959020089
12008	110755961	CPR27	cuticular protein 27	XP_001121346.1	PREDICTED: similar to CG15884-PA [Apis mellifera]	Apis mellifera	725509	GB13208,LOC725509,	CG15884	FBgn0039481	Cuticular proteins, chitinase and chitin metabolic process	23.89382889101878
13016	110755965	LOC413113	similar to CG8927-PA, isoform A	XP_396564.3	PREDICTED: similar to CG8927-PA, isoform A [Apis mellifera]	Apis mellifera	413113	GB10965,LOC413113,	CG8927	FBgn0038405	Cuticular proteins, chitinase and chitin metabolic process	11.210327274112128
4598	110750956	Pu	GTP cyclohydrolase 1	XP_393086.3	PREDICTED: similar to Punch CG9441-PB, isoform B [Apis mellifera]	Apis mellifera	409582	GB15785,LOC409582,	CG9441	FBgn0003162	Cuticular proteins, chitinase and chitin metabolic process	11.046995062964907
2597	110755589	Cpap3-a	cuticular protein analogous to peritrophins 3-A	XP_001120217.1	PREDICTED: similar to CG17052-PA [Apis mellifera]	Apis mellifera	724382	Cpap3-a,	CG17052	FBgn0031097	Cuticular proteins, chitinase and chitin metabolic process	10.62637100648546
3931	110750666	CPR17	cuticular protein 17	XP_001120445.1	PREDICTED: similar to CG30045-PA [Apis mellifera]	Apis mellifera	724556	GB16381,LOC724556,	CG30045	FBgn0050045	Cuticular proteins, chitinase and chitin metabolic process	7.762313985892507
14620	110749191	LOC725776	similar to CG12029-PA	XP_001121583.1	PREDICTED: similar to CG12029-PA [Apis mellifera]	Apis mellifera	725776	GB17486,LOC725776,	CG12029	FBgn0035454	DNA binding, metabolism, replication and repair	9.730238418655382
24719	66517328	LOC410203	similar to ventral veins lacking CG10037-PA	XP_393686.2	PREDICTED: similar to ventral veins lacking CG10037-PA [Apis mellifera]	Apis mellifera	410203	GB16085,LOC410203,	CG10037	FBgn0086680	DNA binding, metabolism, replication and repair	8.656470129030572
51042	110768632	LOC727193	similar to CG17292-PA, isoform A	XP_001122903.1	PREDICTED: similar to CG17292-PA, isoform A, partial [Apis mellifera]	Apis mellifera	727193	GB13365,LOC727193,	CG17292	FBgn0032029	Lipid, phospholipid, fatty acid metabolism and fatty acid beta oxidation	10.588200360339123
7244	110759978	LOC724951	similar to CG3812-PA, isoform A	XP_001120852.1	PREDICTED: similar to CG3812-PA, isoform A [Apis mellifera]	Apis mellifera	724951	GB10676,LOC724951,	CG3812	FBgn0030421	Lipid, phospholipid, fatty acid metabolism and fatty acid beta oxidation	8.917146190561136
15659	110761621	LOC409778	similar to knockout CG10573-PA	XP_393271.3	PREDICTED: similar to knockout CG10573-PA [Apis mellifera]	Apis mellifera	409778	GB10978,LOC409778,	CG10573	FBgn0020294	Motor proteins and muscle	8.397649049387134
11348	66509789	LOC551176	similar to Actin-87E	XP_623736.1	PREDICTED: similar to Actin 88F CG5178-PA [Apis mellifera]	Apis mellifera	551176	GB18527,LOC551176,	CG5178	FBgn0000047	Motor proteins and muscle	13.797076229707828
4114	48095547	LOC410996	similar to tubulin, beta, 2	XP_394471.1	PREDICTED: similar to tubulin, beta, 2 [Apis mellifera]	Apis mellifera	410996	GB13049,LOC410996,	CG9277	FBgn0003887	Motor proteins and muscle	8.211492383188691
3920	110763912	LOC724552	similar to CG5326-PA, isoform A	XP_001120442.1	PREDICTED: similar to CG5326-PA, isoform A [Apis mellifera]	Apis mellifera	724552	GB12176,LOC724552,	CG5326	FBgn0038983	Neurogenesis	14.401332551764533
1795	118150502	CSP1	chemosensory protein 1	NP_001071288.1	chemosensory protein 1 [Apis mellifera]	Apis mellifera	725382	GB17875,LOC725382,	No homolog		Pathways and hormones	9.824594107498179
898	66526281	SCR-B2	scavenger receptor class B, type 2	XP_396852.2	PREDICTED: similar to CG1887-PA [Apis mellifera]	Apis mellifera	413408	GB11743,LOC413408,	CG1887	FBgn0035290	Pathways and hormones	8.385908065344843
14293	66501118	LOC410788	NMDA kainate sensitive receptor	XP_394264.2	PREDICTED: similar to CG3822-PA [Apis mellifera]	Apis mellifera	410788	GB10459,LOC410788,	CG3822	FBgn0038837	Pathways and hormones	8.577295876156489
9271	155369750	Hex110	hexamerin 110	NP_001094493.1	hexamerin 110 [Apis mellifera]	Apis mellifera	551648	GB14361,Hex110,	No homolog		Pathways and hormones	54.36509591752724
14688	110755245	LOC725792	similar to hamlet CG31753-PA	XP_001121599.1	PREDICTED: similar to hamlet CG31753-PA [Apis mellifera]	Apis mellifera	725792	GB12947,LOC725792,	CG31753	FBgn0045852	Transcription	9.60594750592422
39529	66523500	LOC410550	similar to Aminomethyltransferase, mitochondrial precursor (Glycine cleavage system T protein) (GCVT)	XP_394029.2	PREDICTED: similar to Aminomethyltransferase, mitochondrial precursor (Glycine cleavage system T protein) (GCVT) [Apis mellifera]	Apis mellifera	410550	GB12854,LOC410550,	CG8043	FBgn0037610	Transferase activity	11.251742016223826
19066	110756176	LOC410997	similar to CG9317-PA, isoform A	XP_394472.3	PREDICTED: similar to CG9317-PA, isoform A [Apis mellifera]	Apis mellifera	410997	GB12190,LOC410997,	CG9317	FBgn0032879	Transport	12.513840794940073
748	66514115	LOC552149	similar to Drip CG9023-PB, isoform B	XP_624531.1	PREDICTED: similar to Drip CG9023-PB, isoform B [Apis mellifera]	Apis mellifera	552149	GB14542,LOC552149,	CG9023	FBgn0015872	Transport	9.519068562455075
9438	66519838	LOC408361	similar to CG10237-PB, isoform B	XP_391911.2	PREDICTED: similar to CG10237-PB, isoform B isoform 1 [Apis mellifera]	Apis mellifera	408361	GB15272,LOC408361,	CG10237	FBgn0032783	Transport	14.878053130455534
38166	66519872	LOC552408	similar to CG10026-PA, isoform A	XP_624785.1	PREDICTED: similar to CG10026-PA, isoform A [Apis mellifera]	Apis mellifera	552408	GB12725,LOC552408,	CG10026	FBgn0032785	Transport	11.006306612346615
15741	66514755	LOC552685	hypothetical LOC552685	XP_625294.1	PREDICTED: hypothetical protein [Apis mellifera]	Apis mellifera	552685	GB11550,LOC552685,	hypothetical protein		Unknown function	408.65634371356913
469	48105655	LOC412520	similar to CG33257-PA	XP_395976.1	PREDICTED: similar to CG33257-PA [Apis mellifera]	Apis mellifera	412520	GB17885,LOC412520,	CG33257	FBgn0053257	Unknown function	134.22417445886754
47621	110755774	LOC727165	hypothetical protein LOC727165	XP_001122876.1	PREDICTED: hypothetical protein [Apis mellifera]	Apis mellifera	727165	GB19850,LOC727165,	hypothetical protein		Unknown function	27.347675011855237
31453	66521560	LOC552190	hypothetical LOC552190	XP_625280.1	PREDICTED: hypothetical protein [Apis mellifera]	Apis mellifera	552190	GB13936,LOC552190,	hypothetical protein		Unknown function	24.79002968947579
6560	110749604	LOC410021	similar to CG12492-PA	XP_393508.3	PREDICTED: similar to CG12492-PA [Apis mellifera]	Apis mellifera	410021	GB13612,LOC410021,	CG12492	FBgn0085384	Unknown function	27.366218966458906
14396	66514482	LOC408970	similar to CG3777-PB, isoform B	XP_392499.2	PREDICTED: similar to CG3777-PB, isoform B [Apis mellifera]	Apis mellifera	408970	GB10453,LOC408970,	CG3777	FBgn0024989	Unknown function	25.05103926544877
19106	110759415	LOC552217	similar to CG8927-PA, isoform A	XP_624597.2	PREDICTED: similar to CG8927-PA, isoform A isoform 2 [Apis mellifera]	Apis mellifera	552217	GB10209,LOC552217,	CG8927	FBgn0038405	Unknown function	20.08978197640808
23825	110768362	LOC726502	hypothetical protein LOC726502	XP_001122234.1	PREDICTED: hypothetical protein, partial [Apis mellifera]	Apis mellifera	726502	LOC726502,	hypothetical protein		Unknown function	12.538671962796707
3975	110758398	LOC724569	similar to CG15080-PA	XP_001120459.1	PREDICTED: similar to CG15080-PA [Apis mellifera]	Apis mellifera	724569	GB19919,LOC724569,	CG15080	FBgn0034391	Unknown function	13.41272894166091
47709	110766038	LOC727170	hypothetical protein LOC727170	XP_001122881.1	PREDICTED: hypothetical protein, partial [Apis mellifera]	Apis mellifera	727170	LOC727170,	hypothetical protein		Unknown function	10.929630332094288
19425	110758022	LOC726210	hypothetical protein LOC726210	XP_001121966.1	PREDICTED: hypothetical protein [Apis mellifera]	Apis mellifera	726210	LOC726210,	hypothetical protein		Unknown function	10.521625595170278
6283	110750681	LOC413237	similar to tartan CG11280-PA	XP_396683.3	PREDICTED: similar to tartan CG11280-PA [Apis mellifera]	Apis mellifera	413237	GB12882,LOC413237,	CG11280	FBgn0010452	Unknown function	10.126935504152508
8964	110750850	LOC725164	similar to Location Of Vulva defective family member (lov-1)	XP_001121042.1	PREDICTED: similar to Location Of Vulva defective family member (lov-1) [Apis mellifera]	Apis mellifera	725164	GB13093,LOC725164,	hypothetical protein		Unknown function	9.640752446039757
31163	66541422	LOC551929	CG30101-like	XP_624317.1	PREDICTED: similar to CG30101-PA [Apis mellifera]	Apis mellifera	551929	GB12705,LOC551929,	CG30101	FBgn0050101	Unknown function	8.987142668611352
37591	66530060	LOC552773	similar to CG14661-PA	XP_625151.1	PREDICTED: similar to CG14661-PA [Apis mellifera]	Apis mellifera	552773	GB16884,LOC552773,	CG14661	FBgn0037288	Unknown function	8.93005924018665
8937	110761334	LOC552459	hypothetical LOC552459	XP_625289.2	PREDICTED: hypothetical protein [Apis mellifera]	Apis mellifera	552459	GB12495,LOC552459,	hypothetical protein		Unknown function	8.59880558331708
2864	110749588	LOC724412	muscle segmentation homeobox-like protein	XP_001120268.1	PREDICTED: similar to Drop CG1897-PA [Apis mellifera]	Apis mellifera	724412	GB13830,LOC724412,	CG1897	FBgn0000492	Unknown function	9.354179556060902
14966	66501230	LOC408637	hypothetical LOC408637	XP_392177.2	PREDICTED: hypothetical protein [Apis mellifera]	Apis mellifera	408637	GB13303,LOC408637,	hypothetical protein		Unknown function	7.46613491968561
Up-regulated in winter bees compared to nurse bees q=10%
contig no	protein GI accession	"Gene name"	"Gene Descr"	"Protein num"	"Protein name [organism reported by protein database]"	"Organism reported by NCBI"	Entrez GeneID	"GENE_SYMBOL"	"Drosophila ID"	"Flybase ID"	GO annotation	Fold change
16311	110748803	KLHL10	kelch-like 10 (Drosophila)	XP_395435.3	PREDICTED: similar to Kelch-like protein 10 [Apis mellifera]	Apis mellifera	411968	GB12199,LOC411968,	CG12423	FBgn0040038	Autophagy and cell death	6.38822767271353
7243	66518243	LOC413270	similar to kelch-like 10	XP_396715.2	PREDICTED: similar to kelch-like 10 [Apis mellifera]	Apis mellifera	413270	GB13707,LOC413270,	CG12423	FBgn0040038	Autophagy and cell death	4.10508683247182
1508	66536215	inx7	innexin 7	XP_624664.1	PREDICTED: similar to Innexin inx7 (Innexin-7) (Gap junction protein prp7) (Pas-related protein 7) [Apis mellifera]	Apis mellifera	552285	GB10774,LOC552285,	CG2977	FBgn0027106	Behaviour, sensory, learning and memory	5.34619978351317
1153	58585150	Uvop	ultraviolet-sensitive opsin	NP_001011605.1	opsin, ultraviolet-sensitive [Apis mellifera]	Apis mellifera	406127	GB18171,UVOP,	CG10888	FBgn0003249	Behaviour, sensory, learning and memory	5.26692660367213
3109	66508242	LOC409063	similar to black CG7811-PA	XP_392588.2	PREDICTED: similar to black CG7811-PA [Apis mellifera]	Apis mellifera	409063	GB19363,LOC409063,	CG7811	FBgn0000153	Behaviour, sensory, learning and memory	3.52651172066353
5340	110767380	LOC724752	similar to dappled CG1624-PC, isoform C	XP_001120644.1	PREDICTED: similar to dappled CG1624-PC, isoform C [Apis mellifera]	Apis mellifera	724752	GB18033,LOC724752,	CG1624	FBgn0259745	Binding	11.3021402049739
9295	66532039	LOC552081	similar to CG4495-PA	XP_624462.1	PREDICTED: similar to CG4495-PA isoform 2, partial [Apis mellifera]	Apis mellifera	552081	GB13828,LOC552081,	CG4495	FBgn0031893	Binding	3.46059322046995
3568	110762035	LOC552409	similar to CG15561-PA	XP_624786.2	PREDICTED: similar to CG15561-PA [Apis mellifera]	Apis mellifera	552409	GB15188,LOC552409,	CG15561	FBgn0039829	Binding	3.22544317337996
22355	66500804	LOC413576	similar to CG10960-PB, isoform B	XP_397017.2	PREDICTED: similar to CG10960-PB, isoform B [Apis mellifera]	Apis mellifera	413576	GB14871,LOC413576,	CG10960	FBgn0036316	Carbohydrate metabolic process	34.8295997909879
6556	110750293	LOC727668	similar to CG10960-PB, isoform B	XP_001122112.1	PREDICTED: similar to CG10960-PB, isoform B [Apis mellifera]	Apis mellifera	727668	LOC727668,	CG10960	FBgn0036316	Carbohydrate metabolic process	32.6452806212832
1843	110765839	LOC412522	pyruvate dehydrogenase 2	XP_625073.2	PREDICTED: similar to CG11876-PD, isoform D [Apis mellifera]	Apis mellifera	412522	GB18293,LOC412522,	CG11876	FBgn0039635	Carbohydrate metabolic process	5.60039082441551
37625	110776695	LOC727006	similar to 4GT1 CG17223-PA	XP_001122720.1	PREDICTED: similar to 4GT1 CG17223-PA, partial [Apis mellifera]	Apis mellifera	727006	LOC727006,	CG17223	FBgn0031491	Carbohydrate metabolic process	7.10474577957532
24854	110765071	CycB	G2/mitotic-specific cyclin-B	XP_624171.2	PREDICTED: similar to G2/mitotic-specific cyclin-B1 [Apis mellifera]	Apis mellifera	551783	GB14560,LOC551783,	CG3510	FBgn0000405	Cell growth and development	9.2995309284313
20704	66522342	DNApol-alpha60	DNA primase large subunit	XP_624130.1	PREDICTED: similar to DNAprim CG5553-PA [Apis mellifera]	Apis mellifera	551739	GB14053,LOC551739,	CG5553	FBgn0259676	Cell growth and development	3.74896768378975
14674	110764151	LOC411669	similar to Papilin CG33103-PA, isoform A	XP_395137.3	PREDICTED: similar to Papilin CG33103-PA, isoform A [Apis mellifera]	Apis mellifera	411669	GB19643,LOC411669,	CG33103	FBgn0003137	Cell growth and development	4.86384171428572
3350	66556492	isopeptidase-T-3	isopeptidase-T-3 protein	XP_395186.2	PREDICTED: similar to ubiquitin associated domain containing 1 [Apis mellifera]	Apis mellifera	411718	GB13333,LOC411718,	CG11025	FBgn0028372	Cell growth and development	4.12203758175498
2075	110750764	LOC724449	similar to Protein lethal(2)essential for life (Protein Efl21)	XP_001120137.1	PREDICTED: similar to Protein lethal(2)essential for life (Protein Efl21) [Apis mellifera]	Apis mellifera	724449	LOC724449,	CG4533	FBgn0011296	Chaperone	4.72568692207001
17697	110764058	LOC726070	similar to lethal (3) 87Df CG7620-PA	XP_001121840.1	PREDICTED: similar to lethal (3) 87Df CG7620-PA [Apis mellifera]	Apis mellifera	726070	GB12668,LOC726070,	CG7620	FBgn0002354	Chaperone	4.49793368605728
7988	66509670	Mcm7	minichromosome maintenance 7	XP_393469.2	PREDICTED: similar to Minichromosome maintenance 7 CG4978-PA [Apis mellifera]	Apis mellifera	409979	GB12635,LOC409979,	CG4978	FBgn0020633	Chromosome maitenance	5.4769316983187
34808	110761283	LOC726931	similar to Protein ovarian tumor locus	XP_001122648.1	PREDICTED: similar to Protein ovarian tumor locus [Apis mellifera]	Apis mellifera	726931	LOC726931,	No homolog		Chromosome maitenance	5.28712418327621
15752	110766467	CycA	G2/mitotic-specific cyclin-A	XP_623507.2	PREDICTED: similar to G2/mitotic-specific cyclin-A [Apis mellifera]	Apis mellifera	551108	GB14847,LOC551108,	CG5940	FBgn0000404	Chromosome maitenance	3.96885945907771
28431	48097793	LOC410410	similar to CG3238-PA	XP_393890.1	PREDICTED: similar to CG3238-PA [Apis mellifera]	Apis mellifera	410410	GB18243,LOC410410,	CG3238	FBgn0031540	Chromosome maitenance	3.47660804443612
7583	66517547	mad2	mitotic spindle assembly checkpoint protein Mad2	XP_393696.2	PREDICTED: similar to mad2 CG17498-PA [Apis mellifera]	Apis mellifera	410213	GB12183,LOC410213,	CG17498	FBgn0035640	Chromosome maitenance	3.46395720954786
1192	110750185	LOC724199	similar to CG10154-PA	XP_001119969.1	PREDICTED: similar to CG10154-PA [Apis mellifera]	Apis mellifera	724199	GB13546,LOC724199,	CG10154	FBgn0036361	Cuticular proteins, chitinase and chitin metabolic process	15.5160508264566
59118	110764365	LOC727291	similar to krotzkopf verkehrt CG2666-PA, isoform A	XP_001123000.1	PREDICTED: similar to krotzkopf verkehrt CG2666-PA, isoform A, partial [Apis mellifera]	Apis mellifera	727291	LOC727291,	CG2666	FBgn0001311	Cuticular proteins, chitinase and chitin metabolic process	3.86149672207801
34573	66533338	LOC411645	similar to krotzkopf verkehrt CG2666-PA, isoform A	XP_395114.2	PREDICTED: similar to krotzkopf verkehrt CG2666-PA, isoform A, partial [Apis mellifera]	Apis mellifera	411645	GB12511,LOC411645,	CG2666	FBgn0001311	Cuticular proteins, chitinase and chitin metabolic process	2.96795014711224
23103	110756573	LOC413705	chitinase	XP_397146.3	PREDICTED: similar to CG9357-PA [Apis mellifera]	Apis mellifera	413705	GB15116,LOC413705,	CG9357	FBgn0034580	Cuticular proteins, chitinase and chitin metabolic process	53.2660072866874
92060	110777654	LOC727535	chitinase	XP_001123244.1	PREDICTED: similar to CG10531-PA, partial [Apis mellifera]	Apis mellifera	727535	GB12203,LOC727535,	CG10531	FBgn0034582	Cuticular proteins, chitinase and chitin metabolic process	24.6532594578381
15053	66511507	Cht5	chitinase 5	XP_623995.1	PREDICTED: similar to CG9307-PA isoform 2 [Apis mellifera]	Apis mellifera	551600	GB16986,LOC551600,	CG9307	FBgn0038180	Cuticular proteins, chitinase and chitin metabolic process	5.03627707723341
19059	66552255	LOC552811	similar to CG30437-PA, isoform A	XP_625189.1	PREDICTED: similar to CG30437-PA, isoform A [Apis mellifera]	Apis mellifera	552811	GB15548,LOC552811,	CG30437	FBgn0259247	Cuticular proteins, chitinase and chitin metabolic process	8.9988714631591
10007	110757444	CPR13	cuticular protein 13	XP_001121168.1	PREDICTED: similar to CG32405-PA [Apis mellifera]	Apis mellifera	725300	GB15754,LOC725300,	CG32405	FBgn0052405	Cuticular proteins, chitinase and chitin metabolic process	3.14956787696174
11369	110758646	LOC725438	similar to Im not dead yet CG3979-PA, isoform A	XP_001121287.1	PREDICTED: similar to Im not dead yet CG3979-PA, isoform A [Apis mellifera]	Apis mellifera	725438	GB15354,LOC725438,	CG3979	FBgn0036816	Determination of adult lifespan	5.31634394625001
27386	110749107	cad	homeotic protein caudal	XP_001122398.1	PREDICTED: similar to caudal CG1759-PA, isoform A [Apis mellifera]	Apis mellifera	726676	GB10821,LOC726676,	CG1759	FBgn0000251	DNA binding, metabolism, replication and repair	19.3050390336657
18352	110762103	LOC408411	similar to SoxNeuro CG18024-PA	XP_391958.3	PREDICTED: similar to SoxNeuro CG18024-PA isoform 1 [Apis mellifera]	Apis mellifera	408411	GB19937,LOC408411,	CG18024	FBgn0029123	DNA binding, metabolism, replication and repair	5.4717099155774
24825	110766831	LOC412308	flap endonuclease 1	XP_395769.3	PREDICTED: similar to Flap endonuclease 1 CG8648-PA [Apis mellifera]	Apis mellifera	412308	GB15388,LOC412308,	CG8648	FBgn0025832	DNA binding, metabolism, replication and repair	4.82127002415256
7627	66505302	LOC550962	similar to tosca CG10387-PA	XP_623359.1	PREDICTED: similar to tosca CG10387-PA, partial [Apis mellifera]	Apis mellifera	550962	LOC550962,	CG10387	FBgn0015553	DNA binding, metabolism, replication and repair	4.40171363643429
10638	110763600	Orc1	origin recognition complex subunit 1	XP_392056.3	PREDICTED: similar to Origin recognition complex subunit 1 (DmORC1) [Apis mellifera]	Apis mellifera	408512	GB17820,LOC408512,	CG10667	FBgn0022772	DNA binding, metabolism, replication and repair	3.48941183391258
34574	110767826	nmdyn-D7	nucleoside diphosphate kinase 7	XP_396235.3	PREDICTED: similar to Nucleoside diphosphate kinase 7 (NDK 7) (NDP kinase 7) (nm23-R7) [Apis mellifera]	Apis mellifera	412782	GB15059,LOC412782,	CG8362	FBgn0028997	DNA binding, metabolism, replication and repair	3.41865603487892
12081	110764586	LOC725527	similar to Ubiquinol-cytochrome c reductase iron-sulfur subunit, mitochondrial precursor (Rieske iron-sulfur protein) (RISP) (Liver regeneration-related protein LRRGT00195)	XP_001121362.1	PREDICTED: similar to Ubiquinol-cytochrome c reductase iron-sulfur subunit, mitochondrial precursor (Rieske iron-sulfur protein) (RISP) (Liver regeneration-related protein LRRGT00195) [Apis mellifera]	Apis mellifera	725527	GB17154,LOC725527,	No homolog		Energy	3.15740148125883
23695	110749564	LOC726487	similar to Histone H2B	XP_001122218.1	PREDICTED: similar to Histone H2B [Apis mellifera]	Apis mellifera	726487	LOC726487,	CG33910	FBgn0053910	Histones	17.1727981229871
17435	110767242	LOC411568	similar to RIKEN cDNA 2410016O06	XP_395039.3	PREDICTED: similar to RIKEN cDNA 2410016O06, partial [Apis mellifera]	Apis mellifera	411568	GB19248,LOC411568,	CG2982	FBgn0029704	Histones	4.42426540116417
21065	110751287	LOC726332	similar to CREB binding protein	XP_001122076.1	PREDICTED: similar to CREB binding protein [Apis mellifera]	Apis mellifera	726332	GB10171,LOC726332,	CG4107	FBgn0020388	Histones	3.94791336544541
7735	195442970	DwilGK10382	GK10382 gene product from transcript GK10382-RA	XP_002069213.1	GK10382 [Drosophila willistoni]	Drosophila willistoni	6646540	Dwil\GK10382,dwil_GLEANR_10325,GK10382,GK23626,	CG10382	FBgn0025878	Histones	5.41540720768594
24836	110768962	LOC726555	similar to Peroxiredoxin-2 (Thioredoxin peroxidase 1) (Thioredoxin-dependent peroxide reductase 1) (Thiol-specific antioxidant protein) (TSA)	XP_001122282.1	PREDICTED: similar to Peroxiredoxin-2 (Thioredoxin peroxidase 1) (Thioredoxin-dependent peroxide reductase 1) (Thiol-specific antioxidant protein) (TSA), partial [Apis mellifera]	Apis mellifera	726555	GB15788,LOC726555,	No homolog		Immune defence, xenobiotic metabolism, stress response	4.41318888511306
8946	110762305	PGRP-S1	peptidoglycan recognition protein S1	XP_001121036.1	PREDICTED: similar to Peptidoglycan recognition protein LB CG14704-PA, isoform A [Apis mellifera]	Apis mellifera	725158	GB15371,LOC725158,	CG14704	FBgn0037906	Immune defence, xenobiotic metabolism, stress response	17.8356717616357
3987	66552010	LOC552587	similar to Gram-negative bacteria binding protein 3 CG5008-PA	XP_624965.1	PREDICTED: similar to Gram-negative bacteria binding protein 3 CG5008-PA, partial [Apis mellifera]	Apis mellifera	552587	GB19391,LOC552587,	CG5008	FBgn0040321	Immune defence, xenobiotic metabolism, stress response	3.11618380244616
10967	66524211	Nox	NADPH oxidase	XP_391999.2	PREDICTED: similar to CG3896-PA [Apis mellifera]	Apis mellifera	408451	GB14555,nox,	CG3896	FBgn0085428	Immune defence, xenobiotic metabolism, stress response	4.07160403430643
1103	94158854	AGLU2	alpha glucosidase 2	NP_001035326.1	alpha glucosidase 2 [Apis mellifera]	Apis mellifera	409889	GB12607,hbg1,	CG14934	FBgn0032381	Immune defence, xenobiotic metabolism, stress response	45.8082810229912
1771	58585090	LOC406081	glucose oxidase	NP_001011574.1	glucose oxidase [Apis mellifera]	Apis mellifera	406081	GB19418,LOC406081,	CG1152	FBgn0001112	Immune defence, xenobiotic metabolism, stress response	6.54475249459434
8948	110762387	CYP6AS10	cytochrome P450 6AS10	XP_001121037.1	PREDICTED: similar to Probable cytochrome P450 6a14 (CYPVIA14) [Apis mellifera]	Apis mellifera	725159	GB14594,LOC725159,	No homolog		Immune defence, xenobiotic metabolism, stress response	20.4627743239456
1052	66522976	CYP6AS17	cytochrome P450 6AS17	XP_624020.1	PREDICTED: similar to Probable cytochrome P450 6a17 (CYPVIA17) [Apis mellifera]	Apis mellifera	551626	GB10668,LOC551626,	No homolog		Immune defence, xenobiotic metabolism, stress response	9.05211813067244
3162	237681308	GstS1	glutathione S-transferase S1	NP_001153742.1	glutathione S-transferase S1 [Apis mellifera]	Apis mellifera	552304	GB16959,LOC552304,	CG8938	FBgn0010226	Immune defence, xenobiotic metabolism, stress response	5.74851933012855
27548	110769830	LOC727598	similar to Probable cytochrome P450 6a13 (CYPVIA13)	XP_001123306.1	PREDICTED: similar to Probable cytochrome P450 6a13 (CYPVIA13), partial [Apis mellifera]	Apis mellifera	727598	LOC727598,	CG2397	FBgn0033304	Immune defence, xenobiotic metabolism, stress response	3.3430131827147
23793	66512983	LOC409801	similar to CG4382-PA	XP_393293.2	PREDICTED: similar to CG4382-PA [Apis mellifera]	Apis mellifera	409801	GB16889,LOC409801,	CG4382	FBgn0032132	Immune defence, xenobiotic metabolism, stress response	3.25678350303127
15671	66524154	Stk6	serine/threonine protein kinase 6	XP_395732.2	PREDICTED: similar to Serine/threonine-protein kinase 6 (Aurora-family kinase 1) (Aurora/IPL1-related kinase 1) (Ipl1- and aurora-related kinase 1) (Aurora-A) (Serine/threonine-protein kinase Ayk1) [Apis mellifera]	Apis mellifera	412271	GB14418,LOC412271,	CG3068	FBgn0000147	Kinase	8.71403580901848
13385	110758654	LOC725670	similar to R151.4a	XP_001121492.1	PREDICTED: similar to R151.4a [Apis mellifera]	Apis mellifera	725670	GB19027,LOC725670,	No homolog		Kinase	8.80735456256407
21743	110755169	LOC726376	similar to cGMP-dependent protein kinase 21D CG3324-PA	XP_001122119.1	PREDICTED: similar to cGMP-dependent protein kinase 21D CG3324-PA [Apis mellifera]	Apis mellifera	726376	LOC726376,	CG3324	FBgn0000442	Kinase	5.91451829398803
22079	66513303	LOC551714	similar to cGMP-dependent protein kinase 21D CG3324-PA	XP_624106.1	PREDICTED: similar to cGMP-dependent protein kinase 21D CG3324-PA [Apis mellifera]	Apis mellifera	551714	GB12535,LOC551714,	CG3324	FBgn0000442	Kinase	48.103706509264
337	58585214	Fabp	FABP-like protein	NP_001011636.1	FABP-like protein [Apis mellifera]	Apis mellifera	409798	FABP,GB15990,	CG6783	FBgn0037913	Lipid, phospholipid, fatty acid metabolism and fatty acid beta oxidation	7.07980269164693
20444	110759001	LOC409553	similar to pancreatic lipase precursor	XP_393060.3	PREDICTED: similar to pancreatic lipase precursor [Apis mellifera]	Apis mellifera	409553	GB15123,LOC409553,	No homolog		Lipid, phospholipid, fatty acid metabolism and fatty acid beta oxidation	8.33345619675517
25450	110756206	LOC726585	similar to C25A1.5	XP_001122312.1	PREDICTED: similar to C25A1.5 [Apis mellifera]	Apis mellifera	726585	GB16787,LOC726585,	CG30502	FBgn0050502	Lipid, phospholipid, fatty acid metabolism and fatty acid beta oxidation	11.9844651459072
941	66511404	LOC411692	similar to elongation of very long chain fatty acids (FEN1/Elo2, SUR4/Elo3, yeast)-like 4	XP_395160.2	PREDICTED: similar to elongation of very long chain fatty acids (FEN1/Elo2, SUR4/Elo3, yeast)-like 4 [Apis mellifera]	Apis mellifera	411692	GB11136,LOC411692,	CG5278	FBgn0038986	Lipid, phospholipid, fatty acid metabolism and fatty acid beta oxidation	3.9250458985421
20108	66514513	LOC411353	similar to CG31871-PA	XP_394827.2	PREDICTED: similar to CG31871-PA [Apis mellifera]	Apis mellifera	411353	GB17745,LOC411353,	CG31871	FBgn0051871	Lipid, phospholipid, fatty acid metabolism and fatty acid beta oxidation	10.74779276388
17093	110759718	LOC408992	similar to Niemann-Pick Type C-1 CG5722-PA	XP_392524.3	PREDICTED: similar to Niemann-Pick Type C-1 CG5722-PA [Apis mellifera]	Apis mellifera	408992	GB14749,LOC408992,	CG5722	FBgn0024320	Lipid, phospholipid, fatty acid metabolism and fatty acid beta oxidation	5.86290916282197
20793	110766810	LOC726315	similar to CG15533-PA	XP_001122062.1	PREDICTED: similar to CG15533-PA [Apis mellifera]	Apis mellifera	726315	GB13620,LOC726315,	CG15533	FBgn0039768	Lipid, phospholipid, fatty acid metabolism and fatty acid beta oxidation	27.5319146430637
11741	66529610	LOC411781	similar to Na-Ca exchanger 5	XP_395248.2	PREDICTED: similar to Na-Ca exchanger 5 [Apis mellifera]	Apis mellifera	411781	GB18264,LOC411781,	CG2893	FBgn0040030	Membrane	11.7252444484155
6940	110763313	LOC724916	similar to T14G10.6	XP_001120816.1	PREDICTED: similar to T14G10.6 [Apis mellifera]	Apis mellifera	724916	LOC724916,	hypothetical protein		Membrane	3.4021822323975
7903	110748765	LOC725041	similar to CG8561-PA	XP_001120937.1	PREDICTED: similar to CG8561-PA [Apis mellifera]	Apis mellifera	725041	GB16716,LOC725041,	CG8561	FBgn0261269	Motor protein and muscle	4.84321003225135
1181	110749214	kinesin-8	kinesin 8	XP_001119963.1	PREDICTED: similar to Kinesin-like protein at 67A CG10923-PA [Apis mellifera]	Apis mellifera	724193	GB10037,LOC724193,	CG10923	FBgn0004379	Motor protein and muscle	5.84049565324004
11648	110763951	kinesin-7A	kinesin 7A	XP_001121311.1	PREDICTED: similar to Centromeric protein E (CENP-E protein) [Apis mellifera]	Apis mellifera	725469	GB17822,LOC725469,	No homolog		Motor protein and muscle	5.28084166784156
7616	110763930	kinesin-7B	kinesin 7B	XP_001120908.1	PREDICTED: similar to M151.4 [Apis mellifera]	Apis mellifera	725006	LOC725006,	No homolog		Motor protein and muscle	4.5172121837395
24055	110761092	kinesin-14	kinesin 14	XP_001122238.1	PREDICTED: similar to Protein claret segregational [Apis mellifera]	Apis mellifera	726506	GB13977,LOC726506,	CG10718	FBgn0004374	Motor protein and muscle	4.01113148565776
9965	110763439	LOC551562	dynein heavy chain at 93AB ortholog	XP_623957.2	PREDICTED: similar to Dynein heavy chain at 93AB CG3723-PA [Apis mellifera]	Apis mellifera	551562	GB10147,LOC551562,	CG3723	FBgn0013812	Motor protein and muscle	3.26985419019111
34838	110751035	kinesin-A	kinesin A	XP_624103.2	PREDICTED: similar to M-phase phosphoprotein 1 [Apis mellifera]	Apis mellifera	551711	GB18655,LOC551711,	CG9191	FBgn0004378	Motor protein and muscle	3.69117737363207
2314	110766922	LOC411894	similar to Dynein heavy chain at 93AB CG3723-PA	XP_395361.3	PREDICTED: similar to Dynein heavy chain at 93AB CG3723-PA [Apis mellifera]	Apis mellifera	411894	GB11916,LOC411894,	CG3723	FBgn0013812	Motor protein and muscle	4.00495684445852
4291	66509418	Myo1A	myosin 1A	XP_624678.1	PREDICTED: similar to Myosin IA (MIA) (Brush border myosin IA) (BBMIA) [Apis mellifera]	Apis mellifera	552299	GB16816,LOC552299,	CG7438	FBgn0086347	Motor protein and muscle	3.52657099074041
19022	66521795	LOC410381	similar to popeye protein 3	XP_393861.2	PREDICTED: similar to popeye protein 3 [Apis mellifera]	Apis mellifera	410381	GB17293,LOC410381,	No homolog		Motor protein and muscle	3.74251373036729
25786	110756208	LOC726602	similar to sarcoma antigen NY-SAR-41	XP_001122329.1	PREDICTED: similar to sarcoma antigen NY-SAR-41 [Apis mellifera]	Apis mellifera	726602	GB14521,LOC726602,	No homolog		Motor protein and muscle	3.03331940370598
9293	110763435	LOC725202	similar to Headcase protein	XP_001121077.1	PREDICTED: similar to Headcase protein [Apis mellifera]	Apis mellifera	725202	GB11140,LOC725202,	CG15532	FBgn0010113	Neurogenesis	6.05485180590124
20466	110768518	LOC726292	similar to CG13321-PA	XP_001122043.1	PREDICTED: similar to CG13321-PA, partial [Apis mellifera]	Apis mellifera	726292	LOC726292,	CG13321	FBgn0033787	Neurogenesis	6.19850742452619
16014	66524972	Oat	ornithine aminotransferase, mitochondrial	XP_394061.2	PREDICTED: similar to Ornithine aminotransferase precursor CG8782-PA [Apis mellifera]	Apis mellifera	410583	GB12326,LOC410583,	CG8782	FBgn0022774	Neurogenesis	3.86913111342297
14371	110756995	Tspan3	tetraspanin 3	XP_001121569.1	PREDICTED: similar to Tetraspanin 2A CG11415-PA [Apis mellifera]	Apis mellifera	725760	GB16410,LOC725760,	CG11415	FBgn0024361	Neurogenesis	3.20759871129314
7919	110760247	LOC725047	similar to Nopp140 CG7421-PB, isoform B	XP_001120943.1	PREDICTED: similar to Nopp140 CG7421-PB, isoform B [Apis mellifera]	Apis mellifera	725047	GB17653,LOC725047,	CG7421	FBgn0037137	Neurogenesis	3.55975265408557
1277	66511409	LOC551046	cys-loop ligand-gated ion channel subunit 12344	XP_623445.1	PREDICTED: similar to CG12344-PA [Apis mellifera]	Apis mellifera	551046	AmCG12344,GB18933,LOC551046,	CG12344	FBgn0033558	Neurogenesis	7.69108708880647
1162	48107653	RpL10	60S ribosomal protein L10	XP_393092.1	PREDICTED: similar to Qm CG17521-PA, isoform A isoform 1 [Apis mellifera]	Apis mellifera	409589	GB14595,LOC409589,	CG17521	FBgn0024733	Nuclear ribosomal protein	5.33087827989741
10172	48120555	RpS5a	ribosomal protein S5a	XP_393226.1	PREDICTED: similar to ribosomal protein S5 isoform 1 [Apis mellifera]	Apis mellifera	409728	GB11132,LOC409728,	CG8922	FBgn0002590	Nuclear ribosomal protein	4.53296843078874
2328	94158813	Obp20	odorant binding protein 20	NP_001035312.1	odorant binding protein 20 [Apis mellifera]	Apis mellifera	677672	GB12319,OBP20,	No homolog		Odorant binding proteins and receptors	3.28613218583009
18038	110750985	Or31	odorant receptor 31	XP_001121864.1	PREDICTED: similar to Odorant receptor 2a [Apis mellifera]	Apis mellifera	726097	GB18055,LOC726097,	CG17871	FBgn0036474	Odorant binding proteins and receptors	3.4851537296322
2272	110756607	LOC724348	similar to CG12068-PA	XP_001120169.1	PREDICTED: similar to CG12068-PA [Apis mellifera]	Apis mellifera	724348	GB10499,LOC724348,	CG12068	FBgn0262112	Pathways and hormones	3.8392080659811
7282	110764118	LOC410639	similar to Aromatic-L-amino-acid decarboxylase (AADC) (DOPA decarboxylase) (DDC)	XP_394116.3	PREDICTED: similar to Aromatic-L-amino-acid decarboxylase (AADC) (DOPA decarboxylase) (DDC) [Apis mellifera]	Apis mellifera	410639	GB14019,LOC410639,	CG10697	FBgn0000422	Pathways and hormones	5.84288378150446
22481	110768353	LOC726424	similar to Metabotropic glutamate receptor 4 precursor (mGluR4)	XP_001122161.1	PREDICTED: similar to Metabotropic glutamate receptor 4 precursor (mGluR4), partial [Apis mellifera]	Apis mellifera	726424	GB15878,LOC726424,	CG11144	FBgn0019985	Pathways and hormones	4.9909514200971
28843	66514252	LOC411596	similar to thyroid hormone receptor interactor 13	XP_395066.2	PREDICTED: similar to thyroid hormone receptor interactor 13 [Apis mellifera]	Apis mellifera	411596	GB11545,LOC411596,	CG31453	FBgn0051453	Pathways and hormones	4.7936746708439
34908	110767493	CCAPR	cardioacceleratory peptide receptor	XP_001122652.1	PREDICTED: similar to Cardioacceleratory peptide receptor, partial [Apis mellifera]	Apis mellifera	726935	CCAPR,GB19289,	CG33344	FBgn0039396	Pathways and hormones	3.58180834831779
15083	110767233	LOC725841	similar to Hyaluronan mediated motility receptor (Intracellular hyaluronic acid-binding protein) (Receptor for hyaluronan-mediated motility)	XP_001121644.1	PREDICTED: similar to Hyaluronan mediated motility receptor (Intracellular hyaluronic acid-binding protein) (Receptor for hyaluronan-mediated motility) [Apis mellifera]	Apis mellifera	725841	GB17459,LOC725841,	hypothetical protein		Pathways and hormones	4.24109373433065
21407	110755167	Sur	sulfonylurea receptor	XP_394420.3	PREDICTED: similar to ATP-binding cassette transporter sub-family C member 8 (Sulfonylurea receptor 1) [Apis mellifera]	Apis mellifera	410944	GB13238,LOC410944,	CG5772	FBgn0028675	Pathways and hormones	3.43084784368078
2226	110762275	LOC551887	similar to Adenosine deaminase-related growth factor A CG5992-PA, isoform A	XP_624276.2	PREDICTED: similar to Adenosine deaminase-related growth factor A CG5992-PA, isoform A [Apis mellifera]	Apis mellifera	551887	GB11581,LOC551887,	CG5992	FBgn0036752	Pathways and hormones	3.32987075581367
24400	267844881	NPF	neuropeptide F	NP_001161192.1	neuropeptide Y-like [Apis mellifera]	Apis mellifera	726526	GB16364,LOC726526,	CG1147	FBgn0037408	Pathways and hormones	3.23564892439049
2891	66560555	lkb1	polarization-related protein LKB1	XP_623596.1	PREDICTED: similar to lkb1 CG9374-PB, isoform B, partial [Apis mellifera]	Apis mellifera	551198	GB10693,LOC551198,	CG9374	FBgn0038167	Pathways and hormones	5.48261699277044
28844	66514624	LOC411651	similar to Bardet-Biedl syndrome 7	XP_395119.2	PREDICTED: similar to Bardet-Biedl syndrome 7 [Apis mellifera]	Apis mellifera	411651	GB18131,LOC411651,	No homolog		Pathways and hormones	4.99319261734703
15961	110748976	yl	yolkless	XP_001121707.1	PREDICTED: similar to yolkless CG1372-PA, isoform A [Apis mellifera]	Apis mellifera	725920	GB16571,LOC725920,	CG1372	FBgn0004649	Pathways and hormones	7.48476970394409
20018	66520566	Y-g2	yellow-g2	XP_396825.2	PREDICTED: similar to yellow-g2 CG13804-PA [Apis mellifera]	Apis mellifera	413380	GB18218,Y-g2,	CG13804	FBgn0035328	Pathways and hormones	6.67054241575192
29177	110758711	LOC413185	similar to CG17739-PA	XP_396636.3	PREDICTED: similar to CG17739-PA [Apis mellifera]	Apis mellifera	413185	GB17587,LOC413185,	CG17739	FBgn0033710	Protein metabolism, processing, stability, maitenance and repair	5.66188128454404
25181	110764253	LOC726571	similar to CG9451-PA	XP_001122299.1	PREDICTED: similar to CG9451-PA, partial [Apis mellifera]	Apis mellifera	726571	GB19394,LOC726571,	CG9451	FBgn0036876	Protein metabolism, processing, stability, maitenance and repair	17.655645579528
130008	110771459	LOC727614	similar to CG9452-PA	XP_001123321.1	PREDICTED: similar to CG9452-PA, partial [Apis mellifera]	Apis mellifera	727614	LOC727614,	CG9452	FBgn0036877	Protein metabolism, processing, stability, maitenance and repair	9.5413859940722
24078	110763665	LOC726510	similar to M-phase inducer phosphatase (Protein string) (Cdc25-like protein)	XP_001122242.1	PREDICTED: similar to M-phase inducer phosphatase (Protein string) (Cdc25-like protein) [Apis mellifera]	Apis mellifera	726510	GB19251,LOC726510,	hypothetical protein		Protein metabolism, processing, stability, maitenance and repair	8.02993286552678
11969	66522511	LOC410442	similar to protein tyrosine phosphatase domain containing 1 protein isoform 2	XP_393922.2	PREDICTED: similar to protein tyrosine phosphatase domain containing 1 protein isoform 2 [Apis mellifera]	Apis mellifera	410442	GB12206,LOC410442,	hypothetical protein		Protein metabolism, processing, stability, maitenance and repair	3.85538727736668
23455	110757828	LOC726481	inositol-1-(or 4-)monophosphatase	XP_001122213.1	PREDICTED: similar to CG17029-PA [Apis mellifera]	Apis mellifera	726481	GB15176,LOC726481,	CG17029	FBgn0036551	Protein metabolism, processing, stability, maitenance and repair	3.34825915171262
27860	110768976	LOC726703	similar to CG9451-PA	XP_001122426.1	PREDICTED: similar to CG9451-PA, partial [Apis mellifera]	Apis mellifera	726703	LOC726703,	CG9451	FBgn0036876	Protein metabolism, processing, stability, maitenance and repair	3.28419255564799
3917	110763414	SP44	serine protease 44	XP_392080.3	PREDICTED: similar to Anionic trypsin-2 precursor (Anionic trypsin II) (Pretrypsinogen II) [Apis mellifera]	Apis mellifera	408534	GB15453,LOC408534,	CG8213	FBgn0033359	Protein metabolism, processing, stability, maitenance and repair	17.5933889050632
34901	110759788	SPH50	serine protease homolog 50	XP_001122651.1	PREDICTED: similar to CG14945-PA, isoform A [Apis mellifera]	Apis mellifera	726934	GB14001,LOC726934,	CG14945	FBgn0032402	Protein metabolism, processing, stability, maitenance and repair	3.68324945251726
2301	110759058	mael	maelstrom	XP_393065.3	PREDICTED: similar to maelstrom CG11254-PA, isoform A [Apis mellifera]	Apis mellifera	409557	GB17844,LOC409557,	CG11254	FBgn0016034	Protein metabolism, processing, stability, maitenance and repair	10.76814206006
11731	110768673	SP35	serine protease 35	XP_624680.2	PREDICTED: similar to CG9676-PA, partial [Apis mellifera]	Apis mellifera	552301	GB16021,LOC552301,	CG9676	FBgn0030773	Protein metabolism, processing, stability, maitenance and repair	33.0238816591833
23779	66509573	LOC411381	similar to Caspase precursor (drICE)	XP_394855.2	PREDICTED: similar to Caspase precursor (drICE) [Apis mellifera]	Apis mellifera	411381	GB16450,LOC411381,	CG7788	FBgn0019972	Protein metabolism, processing, stability, maitenance and repair	28.4240168810894
19043	48095159	SP36	serine protease 36	XP_394370.1	PREDICTED: similar to CG5255-PA [Apis mellifera]	Apis mellifera	410894	GB19846,LOC410894,	CG5255	FBgn0038485	Protein metabolism, processing, stability, maitenance and repair	28.8372506114843
18359	66524124	LOC551327	similar to Carboxypeptidase B precursor (Pancreas-specific protein) (PASP)	XP_623727.1	PREDICTED: similar to Carboxypeptidase B precursor (Pancreas-specific protein) (PASP) [Apis mellifera]	Apis mellifera	551327	GB13658,LOC551327,	CG2915	FBgn0033241	Protein metabolism, processing, stability, maitenance and repair	24.8665705752959
92732	110777657	LOC552436	similar to CG32808-PA	XP_624813.2	PREDICTED: similar to CG32808-PA, partial [Apis mellifera]	Apis mellifera	552436	LOC552436,	CG32808	FBgn0052808	Protein metabolism, processing, stability, maitenance and repair	20.1111997574852
23844	66559019	LOC551524	similar to CG17633-PA	XP_623922.1	PREDICTED: similar to CG17633-PA, partial [Apis mellifera]	Apis mellifera	551524	GB15611,LOC551524,	CG17633	FBgn0032144	Protein metabolism, processing, stability, maitenance and repair	22.7249364488856
21713	110762229	LOC726372	similar to CG7142-PA	XP_001122115.1	PREDICTED: similar to CG7142-PA [Apis mellifera]	Apis mellifera	726372	LOC726372,	CG7142	FBgn0038595	Protein metabolism, processing, stability, maitenance and repair	15.9083108794181
6943	110763768	SPH55	serine protease homolog 55	XP_001120817.1	PREDICTED: similar to scarface CG11066-PB, isoform B [Apis mellifera]	Apis mellifera	724917	GB15254,LOC724917,	CG11066	FBgn0033033	Protein metabolism, processing, stability, maitenance and repair	11.4016133031683
2278	66553833	SP22	serine protease 22	XP_397087.2	PREDICTED: similar to CG31954-PA [Apis mellifera]	Apis mellifera	413645	GB13791,LOC413645,	CG31954	FBgn0051954	Protein metabolism, processing, stability, maitenance and repair	14.9113618347024
21377	110762227	SP17	serine protease 17	XP_001122095.1	PREDICTED: similar to CG16996-PA [Apis mellifera]	Apis mellifera	726352	GB14603,LOC726352,	CG16996	FBgn0032412	Protein metabolism, processing, stability, maitenance and repair	12.2638658226578
8359	110766269	fzy	fizzy	XP_624567.2	PREDICTED: similar to fizzy CG4274-PA [Apis mellifera]	Apis mellifera	552186	GB10871,LOC552186,	CG4274	FBgn0001086	Protein metabolism, processing, stability, maitenance and repair	7.16269790780708
21782	48101574	LOC409162	similar to CG3344-PA	XP_392686.1	PREDICTED: similar to CG3344-PA [Apis mellifera]	Apis mellifera	409162	GB11273,LOC409162,	CG3344	FBgn0035154	Protein metabolism, processing, stability, maitenance and repair	7.16534793612183
11596	110749179	LOC410729	similar to CG3734-PA	XP_623676.2	PREDICTED: similar to CG3734-PA [Apis mellifera]	Apis mellifera	410729	GB17481,LOC410729,	CG3734	FBgn0038700	Protein metabolism, processing, stability, maitenance and repair	7.37650941108056
23728	110762125	SP33	serine protease 33	XP_393316.3	PREDICTED: similar to CG8213-PA [Apis mellifera]	Apis mellifera	409826	GB14309,LOC409826,	CG8213	FBgn0033359	Protein metabolism, processing, stability, maitenance and repair	3.45276721067802
20665	66565892	LOC551580	ubiquitin-related modifier 1 homolog	XP_623975.1	PREDICTED: similar to CG33276-PA [Apis mellifera]	Apis mellifera	551580	GB11747,LOC551580,	CG33276	FBgn0053276	Protein metabolism, processing, stability, maitenance and repair	3.06348815053958
86011	110777375	LOC727512	similar to Chmp1 CG4108-PA	XP_001123221.1	PREDICTED: similar to Chmp1 CG4108-PA, partial [Apis mellifera]	Apis mellifera	727512	LOC727512,	CG4108	FBgn0036805	Protein metabolism, processing, stability, maitenance and repair	3.40105793461234
2293	110758259	LOC551180	similar to CG14516-PA, isoform A	XP_623576.2	PREDICTED: similar to CG14516-PA, isoform A, partial [Apis mellifera]	Apis mellifera	551180	GB10441,LOC551180,	CG14516	FBgn0039640	Protein metabolism, processing, stability, maitenance and repair	84.7395823581083
3958	110757366	SP18	serine protease 18	XP_001120454.1	PREDICTED: similar to CG31954-PA [Apis mellifera]	Apis mellifera	724565	GB10222,LOC724565,	CG31954	FBgn0051954	Protein metabolism, processing, stability, maitenance and repair	37.5310010771007
2629	66512410	LOC551224	similar to CG14516-PA, isoform A	XP_623622.1	PREDICTED: similar to CG14516-PA, isoform A [Apis mellifera]	Apis mellifera	551224	GB11149,LOC551224,	CG14516	FBgn0039640	Protein metabolism, processing, stability, maitenance and repair	6.66667725485882
20087	66510617	SP40	serine protease 40	XP_393127.2	PREDICTED: similar to Plasma kallikrein precursor (Plasma prekallikrein) (Kininogenin) (Fletcher factor) [Apis mellifera]	Apis mellifera	409626	GB13263,LOC409626,	CG6378	FBgn0026562	Protein metabolism, processing, stability, maitenance and repair	4.47660111753025
613	110758250	LOC724134	similar to CG14516-PA, isoform A	XP_001119867.1	PREDICTED: similar to CG14516-PA, isoform A, partial [Apis mellifera]	Apis mellifera	724134	LOC724134,	CG14516	FBgn0039640	Protein metabolism, processing, stability, maitenance and repair	4.17174056879424
21041	110762221	SP32	serine protease 32	XP_001122073.1	PREDICTED: similar to CG7142-PA [Apis mellifera]	Apis mellifera	726329	GB11511,LOC726329,	CG7142	FBgn0038595	Protein metabolism, processing, stability, maitenance and repair	3.71716456522232
1285	110758254	LOC409619	similar to CG14516-PA, isoform A	XP_393122.3	PREDICTED: similar to CG14516-PA, isoform A [Apis mellifera]	Apis mellifera	409619	GB17753,LOC409619,	CG14516	FBgn0039640	Protein metabolism, processing, stability, maitenance and repair	3.87450969169415
7147	66509567	LOC408864	similar to WAP four-disulfide core domain 2	XP_623074.1	PREDICTED: similar to WAP four-disulfide core domain 2 isoform 2 [Apis mellifera]	Apis mellifera	408864	GB10310,LOC408864,	No homolog		Protein metabolism, processing, stability, maitenance and repair	3.27008373534864
1521	110749647	LOC724237	similar to CG7497-PA	XP_001120030.1	PREDICTED: similar to CG7497-PA [Apis mellifera]	Apis mellifera	724237	GB19123,LOC724237,	CG7497	FBgn0036742	Receptor activity	3.51431821728836
3979	110758797	LOC724571	similar to CG3216-PB, isoform B	XP_001120461.1	PREDICTED: similar to CG3216-PB, isoform B [Apis mellifera]	Apis mellifera	724571	GB10108,LOC724571,	CG3216	FBgn0034568	Receptor activity	3.99143401920789
3291	66511275	LOC408878	similar to CG31004-PA, isoform A	XP_392408.2	PREDICTED: similar to CG31004-PA, isoform A isoform 1 [Apis mellifera]	Apis mellifera	408878	GB18077,LOC408878,	CG31004	FBgn0051004	Signaling	29.819708085922
11745	110764584	LOC413631	similar to Vanin-like protein 1 precursor	XP_397073.3	PREDICTED: similar to Vanin-like protein 1 precursor, partial [Apis mellifera]	Apis mellifera	413631	GB19799,LOC413631,	CG32750	FBgn0052750	Signaling	3.89830229514713
4315	48124380	LOC409770	similar to CG32238-PA	XP_393263.1	PREDICTED: similar to CG32238-PA [Apis mellifera]	Apis mellifera	409770	GB11147,LOC409770,	CG32238	FBgn0052238	Signaling	3.62965971457352
3487	66530147	ATPCL	ATP citrate lyase	XP_623155.1	PREDICTED: similar to ATP citrate lyase CG8322-PA, isoform A isoform 2 [Apis mellifera]	Apis mellifera	550686	GB10992,LOC550686,	CG8322	FBgn0020236	TCA	14.3254656541718
23139	66515853	LOC413768	similar to CG33791-PC, isoform C	XP_397207.2	PREDICTED: similar to CG33791-PC, isoform C [Apis mellifera]	Apis mellifera	413768	GB13923,LOC413768,	CG33791	FBgn0035240	TCA	8.49061608635497
17729	110756788	LOC726074	similar to CG13692-PA	XP_001121845.1	PREDICTED: similar to CG13692-PA [Apis mellifera]	Apis mellifera	726074	GB15129,LOC726074,	CG13692	FBgn0031254	Transcription	5.86047201531359
23471	110759262	LOC412647	similar to CG9699-PA, isoform A	XP_396102.3	PREDICTED: similar to CG9699-PA, isoform A, partial [Apis mellifera]	Apis mellifera	412647	GB11172,LOC412647,	CG9699	FBgn0259923	Transcription	5.04615810289886
10294	66499932	exu	maternal protein exuperantia	XP_623977.1	PREDICTED: similar to Maternal protein exuperantia [Apis mellifera]	Apis mellifera	551582	GB19360,LOC551582,	CG8994	FBgn0000615	Transcription	3.28341500564787
13302	110774799	LOC727341	similar to CG3542-PA, isoform A	XP_001123050.1	PREDICTED: similar to CG3542-PA, isoform A, partial [Apis mellifera]	Apis mellifera	727341	LOC727341,	CG3542	FBgn0031492	Transcription	4.10107542803561
5633	110756733	LOC411091	similar to RNA binding motif protein 34	XP_394565.3	PREDICTED: similar to RNA binding motif protein 34 [Apis mellifera]	Apis mellifera	411091	GB16757,LOC411091,	hypothetical protein		Transcription	3.71152134273392
64166	110765129	Ints12	integrator complex subunit 12	XP_393298.3	PREDICTED: similar to PHD finger protein 22 [Apis mellifera]	Apis mellifera	409806	GB14117,LOC409806,	CG5491	FBgn0039459	Transcription	3.18192608321312
46333	58585074	Kr-h1	kruppel-like protein 1	NP_001011566.1	kruppel-like protein 1 [Apis mellifera]	Apis mellifera	406069	Kr-h1,	CG18783	FBgn0028420	Transcription	13.7899384774823
10944	110760371	LOC725389	similar to GATA-binding factor-A (Transcription factor GATA-A) (dGATA-A) (Protein pannier)	XP_001121244.1	PREDICTED: similar to GATA-binding factor-A (Transcription factor GATA-A) (dGATA-A) (Protein pannier) [Apis mellifera]	Apis mellifera	725389	GB14169,LOC725389,	hypothetical protein		Transcription	12.6148250828142
8330	110757579	LOC725094	similar to Sox102F CG11153-PA, isoform A	XP_001120983.1	PREDICTED: similar to Sox102F CG11153-PA, isoform A [Apis mellifera]	Apis mellifera	725094	LOC725094,	CG11153	FBgn0039938	Transcription	5.07803788794037
19014	110761478	LOC727672	similar to Sox21b CG32139-PA	XP_001122749.1	PREDICTED: similar to Sox21b CG32139-PA, partial [Apis mellifera]	Apis mellifera	727672	LOC727672,	CG32139	FBgn0042630	Transcription	4.41739346513184
42581	110755752	LOC727085	POU domain, class 2, transcription factor 1	XP_001122799.1	PREDICTED: similar to zinc finger protein 111 [Apis mellifera]	Apis mellifera	727085	GB16262,LOC727085,	No homolog		Transcription	3.38047483359166
42917	110755754	LOC727092	similar to nubbin CG6246-PA	XP_001122806.1	PREDICTED: similar to nubbin CG6246-PA [Apis mellifera]	Apis mellifera	727092	LOC727092,	CG6246	FBgn0085424	Transcription	3.09796402952435
24778	110756201	LOC726550	similar to CCAAT/enhancer-binding protein gamma (C/EBP gamma) (Immunoglobulin enhancer-binding protein 1) (IG/EBP-1) (Granulocyte colony-stimulating factor promoter element 1-binding protein) (GPE1-binding protein) (GPE1-BP)	XP_001122278.1	PREDICTED: similar to CCAAT/enhancer-binding protein gamma (C/EBP gamma) (Immunoglobulin enhancer-binding protein 1) (IG/EBP-1) (Granulocyte colony-stimulating factor promoter element 1-binding protein) (GPE1-binding protein) (GPE1-BP) [Apis mellifera]	Apis mellifera	726550	GB14919,LOC726550,	No homolog		Transcription	3.27258076701023
11953	283549178	Dnmt1a	DNA methyltransferase 1a	NP_001164522.1	DNA methyltransferase 1a [Apis mellifera]	Apis mellifera			No homolog		Transferase activity	3.90824511755284
17796	110776659	LOC726675	similar to SET domain and mariner transposase fusion	XP_001122397.1	PREDICTED: similar to SET domain and mariner transposase fusion, partial [Apis mellifera]	Apis mellifera	726675	LOC726675,	CG4565	FBgn0037841	Transferase activity	38.0491158794486
19005	66517981	LOC550998	chondroitin 4-O-sulfotransferase	XP_623396.1	PREDICTED: similar to CG31743-PA [Apis mellifera]	Apis mellifera	550998	GB10157,LOC550998,	CG31743	FBgn0032618	Transferase activity	8.51437156925452
15678	110763628	LOC410582	ornithine aminotransferase, mitochondrial	XP_394060.3	PREDICTED: similar to Ornithine aminotransferase precursor CG8782-PA [Apis mellifera]	Apis mellifera	410582	GB15171,LOC410582,	CG8782	FBgn0022774	Transferase activity	4.84003708090489
1525	110749933	LOC724239	similar to Kynurenine/alpha-aminoadipate aminotransferase mitochondrial precursor	XP_001120032.1	PREDICTED: similar to Kynurenine/alpha-aminoadipate aminotransferase mitochondrial precursor (KAT/AadAT) (Kynurenine--oxoglutarate transaminase II) (Kynurenine aminotransferase II) (Kynurenine--oxoglutarate aminotransferase II) (2-aminoadipate transaminase) (... [Apis mellifera]	Apis mellifera	724239	GB10285,LOC724239,	No homolog		Transferase activity	4.30349062546043
5625	110756020	LOC724781	similar to CG10513-PA	XP_001120680.1	PREDICTED: similar to CG10513-PA [Apis mellifera]	Apis mellifera	724781	GB18082,LOC724781,	CG10513	FBgn0039311	Transferase activity	3.87741350734801
11007	110777631	LOC727511	similar to cysteine and glycine-rich protein 2 binding protein	XP_001123220.1	PREDICTED: similar to cysteine and glycine-rich protein 2 binding protein, partial [Apis mellifera]	Apis mellifera	727511	LOC727511,	CG4889	FBgn0004009	Transferase activity	3.85952069288746
60141	110766056	LOC727304	similar to 4GT2 CG5878-PA	XP_001123013.1	PREDICTED: similar to 4GT2 CG5878-PA, partial [Apis mellifera]	Apis mellifera	727304	GB15966,LOC727304,	CG5878	FBgn0039378	Transferase activity	3.80386577340021
11602	110749734	LOC725458	similar to CG31751-PA, isoform A	XP_001121301.1	PREDICTED: similar to CG31751-PA, isoform A [Apis mellifera]	Apis mellifera	725458	GB17022,LOC725458,	CG31751	FBgn0086909	Transferase activity	4.10299693293613
26867	110764800	LOC552202	similar to CG8389-PA, isoform A	XP_624582.2	PREDICTED: similar to CG8389-PA, isoform A [Apis mellifera]	Apis mellifera	552202	GB19401,LOC552202,	CG8389	FBgn0034063	Transport	37.7518871925151
24057	110761409	st	scarlet	XP_001122240.1	PREDICTED: similar to scarlet CG4314-PA [Apis mellifera]	Apis mellifera	726508	GB13148,LOC726508,	CG4314	FBgn0003515	Transport	6.28549843597389
8966	110750977	LOC725165	similar to CG4019-PA, isoform A	XP_001121043.1	PREDICTED: similar to CG4019-PA, isoform A [Apis mellifera]	Apis mellifera	725165	GB15389,LOC725165,	CG4019	FBgn0034885	Transport	6.97084493108557
37496	110761292	LOC410269	similar to CG4562-PA	XP_393750.3	PREDICTED: similar to CG4562-PA [Apis mellifera]	Apis mellifera	410269	GB17987,LOC410269,	CG4562	FBgn0038740	Transport	4.85410822976648
15097	110771600	LOC725845	similar to Copper transporter 1A CG3977-PA	XP_001121648.1	PREDICTED: similar to Copper transporter 1A CG3977-PA [Apis mellifera]	Apis mellifera	725845	GB19262,LOC725845,	CG3977	FBgn0062413	Transport	5.31912379081831
31801	110762912	LOC726839	similar to CG4797-PB, isoform B	XP_001122557.1	PREDICTED: similar to CG4797-PB, isoform B [Apis mellifera]	Apis mellifera	726839	GB13501,LOC726839,	CG4797	FBgn0034909	Transport	5.16203940000161
15299	66500724	LOC410683	similar to CG9657-PA	XP_394160.2	PREDICTED: similar to CG9657-PA [Apis mellifera]	Apis mellifera	410683	GB15759,LOC410683,	CG9657	FBgn0029950	Transport	4.89658439769024
6998	110758321	LOC410067	similar to CG3409-PA	XP_393553.3	PREDICTED: similar to CG3409-PA [Apis mellifera]	Apis mellifera	410067	GB10418,LOC410067,	CG3409	FBgn0033095	Transport	3.70823300909775
80288	110764572	LOC727479	similar to CG5130-PA, isoform A	XP_001123187.1	PREDICTED: similar to CG5130-PA, isoform A [Apis mellifera]	Apis mellifera	727479	GB10128,LOC727479,	CG5130	FBgn0037000	Transport	3.56596617855645
22019	66500808	LOC413575	similar to CG1213-PA, isoform A	XP_397016.2	PREDICTED: similar to CG1213-PA, isoform A [Apis mellifera]	Apis mellifera	413575	GB12135,LOC413575,	CG1213	FBgn0037387	Transport	3.39554829561635
23851	110765858	LOC726505	similar to CG10960-PB, isoform B	XP_001122237.1	PREDICTED: similar to CG10960-PB, isoform B [Apis mellifera]	Apis mellifera	726505	GB14306,LOC726505,	CG10960	FBgn0036316	Transport	3.82862446189983
23376	110760431	LOC726470	organic anion transporting polypeptide 33Eb ortholog	XP_001122202.1	PREDICTED: similar to Organic anion transporting polypeptide 33Eb CG6417-PA [Apis mellifera]	Apis mellifera	726470	GB17017,LOC726470,	CG6417	FBgn0032435	Transport	27.5662582256048
10733	110764226	LOC412316	similar to solute carrier family 24, member 5	XP_395777.3	PREDICTED: similar to solute carrier family 24, member 5 [Apis mellifera]	Apis mellifera	412316	GB14667,LOC412316,	No homolog		Transport	7.66038460662977
1681	66499088	LOC551761	similar to CG2663-PB, isoform B	XP_624151.1	PREDICTED: similar to CG2663-PB, isoform B [Apis mellifera]	Apis mellifera	551761	GB16852,LOC551761,	CG2663	FBgn0037323	Transport	3.46062844936581
20752	110756701	LOC726309	similar to CG40500-PA.3	XP_001122057.1	PREDICTED: similar to CG40500-PA.3 [Apis mellifera]	Apis mellifera	726309	GB15927,LOC726309,	CG40500	FBgn0259677	Unknown function	17.8871569567969
13959	110750178	LOC725725	hypothetical protein LOC725725	XP_001121537.1	PREDICTED: hypothetical protein, partial [Apis mellifera]	Apis mellifera	725725	GB18334,LOC725725,	hypothetical protein		Unknown function	26.9880754029945
12059	110767219	LOC725523	similar to CG7131-PA, isoform A	XP_001121360.1	PREDICTED: similar to CG7131-PA, isoform A, partial [Apis mellifera]	Apis mellifera	725523	GB17357,LOC725523,	CG7131	FBgn0038598	Unknown function	15.1703485364823
64820	110769113	LOC727344	similar to CG4409-PA	XP_001123053.1	PREDICTED: similar to CG4409-PA, partial [Apis mellifera]	Apis mellifera	727344	GB13966,LOC727344,	CG4409	FBgn0034128	Unknown function	19.2102424463758
97752	110771329	LOC727548	hypothetical protein LOC727548	XP_001123257.1	PREDICTED: hypothetical protein, partial [Apis mellifera]	Apis mellifera	727548	LOC727548,	hypothetical protein		Unknown function	20.4375961984951
16328	110761202	LOC552843	similar to CG9380-PA, isoform A	XP_625222.2	PREDICTED: similar to CG9380-PA, isoform A [Apis mellifera]	Apis mellifera	552843	GB15518,LOC552843,	CG9380	FBgn0035094	Unknown function	16.8745134653075
38168	48097306	LOC408320	hypothetical LOC408320	XP_391872.1	PREDICTED: hypothetical protein [Apis mellifera]	Apis mellifera	408320	GB16201,LOC408320,	hypothetical protein		Unknown function	18.3231787074614
8620	110763321	LOC409603	similar to CG13842-PA	XP_393106.3	PREDICTED: similar to CG13842-PA [Apis mellifera]	Apis mellifera	409603	GB15246,LOC409603,	CG13842	FBgn0039009	Unknown function	13.6253477616969
5581	110761704	LOC724772	similar to CG5096-PA	XP_001120669.1	PREDICTED: similar to CG5096-PA [Apis mellifera]	Apis mellifera	724772	GB18676,LOC724772,	CG5096	FBgn0032235	Unknown function	11.062634592976
2608	110756609	LOC724386	hypothetical protein LOC724386	XP_001120220.1	PREDICTED: hypothetical protein [Apis mellifera]	Apis mellifera	724386	GB14261,LOC724386,	hypothetical protein		Unknown function	11.5389032898859
16664	110761204	LOC725984	similar to CG9380-PB, isoform B	XP_001121765.1	PREDICTED: similar to CG9380-PB, isoform B [Apis mellifera]	Apis mellifera	725984	GB12008,LOC725984,	CG9380	FBgn0035094	Unknown function	10.6929788992549
5570	110760607	LOC724768	hypothetical protein LOC724768	XP_001120665.1	PREDICTED: hypothetical protein [Apis mellifera]	Apis mellifera	724768	GB16432,LOC724768,	hypothetical protein		Unknown function	10.3286538273148
4915	110762330	LOC724687	hypothetical protein LOC724687	XP_001120578.1	PREDICTED: hypothetical protein [Apis mellifera]	Apis mellifera	724687	GB13655,LOC724687,	hypothetical protein		Unknown function	9.07462233975399
3866	110749004	LOC724536	similar to CG31974-PA	XP_001120425.1	PREDICTED: similar to CG31974-PA [Apis mellifera]	Apis mellifera	724536	GB11217,LOC724536,	CG31974	FBgn0051974	Unknown function	9.92486658518963
21395	66505111	LOC410888	similar to CG32791-PA	XP_394364.2	PREDICTED: similar to CG32791-PA [Apis mellifera]	Apis mellifera	410888	GB12833,LOC410888,	CG32791	FBgn0052791	Unknown function	12.3611033683689
17354	66561565	LOC409185	hypothetical LOC409185	XP_392709.2	PREDICTED: hypothetical protein [Apis mellifera]	Apis mellifera	409185	GB11014,LOC409185,	hypothetical protein		Unknown function	6.7631528005652
6264	110762690	LOC724846	hypothetical protein LOC724846	XP_001120750.1	PREDICTED: hypothetical protein [Apis mellifera]	Apis mellifera	724846	GB13807,LOC724846,	hypothetical protein		Unknown function	6.87294275991212
2291	110758108	LOC724354	hypothetical protein LOC724354	XP_001120175.1	PREDICTED: hypothetical protein [Apis mellifera]	Apis mellifera	724354	LOC724354,	hypothetical protein		Unknown function	5.88977382027374
56765	110764293	LOC727260	hypothetical protein LOC727260	XP_001122970.1	PREDICTED: hypothetical protein [Apis mellifera]	Apis mellifera	727260	GB18594,LOC727260,	hypothetical protein		Unknown function	5.03084419267336
15039	110756542	LOC725833	hypothetical protein LOC725833	XP_001121635.1	PREDICTED: hypothetical protein [Apis mellifera]	Apis mellifera	725833	GB18181,LOC725833,	hypothetical protein		Unknown function	5.36014494921833
1539	110760672	LOC412147	hypothetical LOC412147	XP_395611.3	PREDICTED: hypothetical protein [Apis mellifera]	Apis mellifera	412147	GB15564,LOC412147,	hypothetical protein		Unknown function	5.6574566502391
3977	110758619	LOC724570	similar to CG32263-PA	XP_001120460.1	PREDICTED: similar to CG32263-PA [Apis mellifera]	Apis mellifera	724570	GB17823,LOC724570,	CG32263	FBgn0052263	Unknown function	5.498272971368
36869	110755727	LOC726980	similar to CG3884-PB, isoform B	XP_001122695.1	PREDICTED: similar to CG3884-PB, isoform B [Apis mellifera]	Apis mellifera	726980	GB19006,LOC726980,	CG3884	FBgn0033786	Unknown function	5.49523184498532
13713	110757996	LOC725708	hypothetical protein LOC725708	XP_001121525.1	PREDICTED: hypothetical protein [Apis mellifera]	Apis mellifera	725708	GB12427,LOC725708,	hypothetical protein		Unknown function	4.67521128821484
44686	66565428	LOC409105	hypothetical LOC409105	XP_392630.2	PREDICTED: hypothetical protein isoform 1 [Apis mellifera]	Apis mellifera	409105	GB11580,LOC409105,	hypothetical protein		Unknown function	4.12682288963998
5624	66507096	LOC408807	hypothetical LOC408807	XP_397526.2	PREDICTED: hypothetical protein [Apis mellifera]	Apis mellifera	408807	GB10708,LOC408807,	hypothetical protein		Unknown function	4.18443528413934
61369	110763032	LOC727313	similar to CG13310-PA	XP_001123022.1	PREDICTED: similar to CG13310-PA [Apis mellifera]	Apis mellifera	727313	GB15678,LOC727313,	CG13310	FBgn0035928	Unknown function	3.75285791165277
16063	110757802	LOC725935	similar to CG32251-PA	XP_001121723.1	PREDICTED: similar to CG32251-PA [Apis mellifera]	Apis mellifera	725935	LOC725935,	CG32251	FBgn0052251	Unknown function	3.87138301902453
5416	66522157	LOC550955	similar to CG2811-PA	XP_623476.1	PREDICTED: similar to CG2811-PA isoform 2 [Apis mellifera]	Apis mellifera	550955	GB14034,LOC550955,	CG2811	FBgn0035082	Unknown function	5.46545407102496
12354	110756891	LOC412641	similar to CG11048-PA	XP_396096.3	PREDICTED: similar to CG11048-PA [Apis mellifera]	Apis mellifera	412641	GB15971,LOC412641,	CG11048	FBgn0034487	Unknown function	3.89853424101977
53073	110764639	LOC727216	hypothetical protein LOC727216	XP_001122926.1	PREDICTED: hypothetical protein [Apis mellifera]	Apis mellifera	727216	LOC727216,	hypothetical protein		Unknown function	3.72809391429513
1963	110758789	LOC724314	hypothetical protein LOC724314	XP_001120118.1	PREDICTED: hypothetical protein [Apis mellifera]	Apis mellifera	724314	GB18597,LOC724314,	hypothetical protein		Unknown function	3.905806253803
1475	110767203	LOC724871	hypothetical protein LOC724871	XP_001120017.1	PREDICTED: hypothetical protein [Apis mellifera]	Apis mellifera	724871	GB18652,LOC724871,	hypothetical protein		Unknown function	3.90277707517457
21400	110751192	LOC726356	similar to CG14814-PB, isoform B	XP_001122099.1	PREDICTED: similar to CG14814-PB, isoform B [Apis mellifera]	Apis mellifera	726356	GB18389,LOC726356,	CG14814	FBgn0023515	Unknown function	3.95290391168842
5295	66508458	LOC551993	hypothetical LOC551993	XP_625272.1	PREDICTED: hypothetical protein [Apis mellifera]	Apis mellifera	551993	GB12862,LOC551993,	hypothetical protein		Unknown function	3.81577539283241
145127	110770941	LOC727651	similar to CG2310-PA, isoform A	XP_001123358.1	PREDICTED: similar to CG2310-PA, isoform A, partial [Apis mellifera]	Apis mellifera	727651	GB14410,LOC727651,	CG2310	FBgn0039665	Unknown function	3.71564659781179
26766	110763679	LOC726651	hypothetical protein LOC726651	XP_001122372.1	PREDICTED: hypothetical protein [Apis mellifera]	Apis mellifera	726651	GB13902,LOC726651,	hypothetical protein		Unknown function	3.59237309696333
14685	110754984	LOC725791	hypothetical protein LOC725791	XP_001121598.1	PREDICTED: hypothetical protein [Apis mellifera]	Apis mellifera	725791	GB16365,LOC725791,	hypothetical protein		Unknown function	3.82595803719435
2725	66521444	LOC410370	similar to CG3630-PA	XP_393850.2	PREDICTED: similar to CG3630-PA [Apis mellifera]	Apis mellifera	410370	GB18441,LOC410370,	CG3630	FBgn0023540	Unknown function	3.59551484952988
3280	110775366	LOC725229	hypothetical protein LOC725229	XP_001121106.1	PREDICTED: hypothetical protein, partial [Apis mellifera]	Apis mellifera	725229	LOC725229,	hypothetical protein		Unknown function	3.86070122525661
6889	110748939	LOC551556	hypothetical LOC551556	XP_625255.2	PREDICTED: hypothetical protein [Apis mellifera]	Apis mellifera	551556	GB15241,LOC551556,	hypothetical protein		Unknown function	3.49886755864071
13970	110760641	LOC725727	hypothetical protein LOC725727	XP_001121539.1	PREDICTED: hypothetical protein [Apis mellifera]	Apis mellifera	725727	GB12461,LOC725727,	hypothetical protein		Unknown function	3.61623164207729
6995	110758133	LOC551661	similar to CG10841-PA	XP_624053.2	PREDICTED: similar to CG10841-PA [Apis mellifera]	Apis mellifera	551661	GB19267,LOC551661,	CG10841	FBgn0038163	Unknown function	3.53525968731817
9699	110759478	LOC725265	hypothetical protein LOC725265	XP_001121137.1	PREDICTED: hypothetical protein [Apis mellifera]	Apis mellifera	725265	LOC725265,	hypothetical protein		Unknown function	3.3977474562068
10958	66521752	LOC410394	similar to CG6597-PA, isoform A	XP_393874.2	PREDICTED: similar to CG6597-PA, isoform A [Apis mellifera]	Apis mellifera	410394	GB10252,LOC410394,	CG6597	FBgn0036967	Unknown function	3.26695144531005
2211	110760675	LOC724335	hypothetical protein LOC724335	XP_001120156.1	PREDICTED: hypothetical protein [Apis mellifera]	Apis mellifera	724335	GB11787,LOC724335,	hypothetical protein		Unknown function	3.21251409631244
475	110768640	LOC724114	hypothetical protein LOC724114	XP_001119842.1	PREDICTED: hypothetical protein [Apis mellifera]	Apis mellifera	724114	LOC724114,	hypothetical protein		Unknown function	3.00239736900367
36243	66515758	LOC409009	hypothetical LOC409009	XP_392538.2	PREDICTED: hypothetical protein isoform 1 [Apis mellifera]	Apis mellifera	409009	GB18908,LOC409009,	hypothetical protein		Unknown function	3.32018009177475
Up-regulated nurse bees compared to VgKnockdowns q=10%
contig no	protein GI accession	"Gene name"	"Gene Descr"	"Protein num"	"Protein name [organism reported by protein database]"	"Organism reported by NCBI"	Entrez GeneID	"GENE_SYMBOL"	"Drosophila ID"	"Flybase ID"	GO annotation	Fold change
26144	110772628	LOC727590	similar to 5-hydroxytryptamine 1A receptor (5-HT-1A) (Serotonin receptor 1A) (5-HT1A)	XP_001123298.1	PREDICTED: similar to 5-hydroxytryptamine 1A receptor (5-HT-1A) (Serotonin receptor 1A) (5-HT1A), partial [Apis mellifera]	Apis mellifera	727590	GB17507,LOC727590,	CG7485	FBgn0004514	Behaviour, sensory, learning and memory	9.329393481725171
23765	110755679	LOC409598	similar to pawn CG11101-PA	XP_393101.3	PREDICTED: similar to pawn CG11101-PA, partial [Apis mellifera]	Apis mellifera	409598	LOC409598,	CG11101	FBgn0003174	Binding	10.363309516054937
12320	66526701	LOC551991	similar to CG13607-PA	XP_624377.1	PREDICTED: similar to CG13607-PA [Apis mellifera]	Apis mellifera	551991	GB16487,LOC551991,	CG13607	FBgn0039151	Binding	9.669682487054185
8604	110761659	LOC410368	similar to Cad74A CG6445-PA, isoform A	XP_393848.3	PREDICTED: similar to Cad74A CG6445-PA, isoform A [Apis mellifera]	Apis mellifera	410368	GB13293,LOC410368,	CG6445	FBgn0036715	Binding	7.793272184526793
16714	110756166	LOC725994	similar to CG33281-PA	XP_001121776.1	PREDICTED: similar to CG33281-PA [Apis mellifera]	Apis mellifera	725994	GB20048,LOC725994,	CG33281	FBgn0053281	Carbohydrate metabolic process	25.717767028921305
17311	110749530	ft	cadherin-related tumor suppressor fat	XP_393497.3	PREDICTED: similar to Cadherin-related tumor suppressor precursor (Protein fat) [Apis mellifera]	Apis mellifera	410009	GB10152,LOC410009,	No homolog		Cell growth and development	12.243526875639903
4253	110763416	hdc	headcase	XP_001120492.1	PREDICTED: similar to Headcase protein [Apis mellifera]	Apis mellifera	724595	GB11853,LOC724595,	CG15532	FBgn0010113	Cell growth and development	11.056467137356316
2249	66504141	LOC552073	glucosinolate sulphatase	XP_624454.1	PREDICTED: similar to CG8646-PA [Apis mellifera]	Apis mellifera	552073	GB13184,LOC552073,	CG8646	FBgn0033763	Cell growth and development	18.027578064377224
5317	110758269	LOC724749	similar to pericardin CG5700-PB	XP_001120641.1	PREDICTED: similar to pericardin CG5700-PB [Apis mellifera]	Apis mellifera	724749	GB19347,LOC724749,	CG5700	FBgn0028573	Cell growth and development	22.98618991087797
38838	48097532	serp	serpentine	XP_391915.1	PREDICTED: similar to CG32209-PB [Apis mellifera]	Apis mellifera	408365	GB14037,LOC408365,	CG32209	FBgn0260653	Cuticular proteins, chitinase and chitin metabolic process	27.379620886508942
45577	110762958	LOC552724	similar to CG13676-PA	XP_625102.2	PREDICTED: similar to CG13676-PA isoform 2 [Apis mellifera]	Apis mellifera	552724	GB17331,LOC552724,	CG13676	FBgn0035844	Cuticular proteins, chitinase and chitin metabolic process	20.32119804469189
59118	110764365	LOC727291	similar to krotzkopf verkehrt CG2666-PA, isoform A	XP_001123000.1	PREDICTED: similar to krotzkopf verkehrt CG2666-PA, isoform A, partial [Apis mellifera]	Apis mellifera	727291	LOC727291,	CG2666	FBgn0001311	Cuticular proteins, chitinase and chitin metabolic process	9.015744033090451
34573	66533338	LOC411645	similar to krotzkopf verkehrt CG2666-PA, isoform A	XP_395114.2	PREDICTED: similar to krotzkopf verkehrt CG2666-PA, isoform A, partial [Apis mellifera]	Apis mellifera	411645	GB12511,LOC411645,	CG2666	FBgn0001311	Cuticular proteins, chitinase and chitin metabolic process	7.713644372322107
10110	110760993	verm	vermiform	XP_623723.2	PREDICTED: similar to LDLa domain containing chitin binding protein 1 CG8756-PC, isoform C isoform 1 [Apis mellifera]	Apis mellifera	551323	GB11876,LOC551323,	CG8756	FBgn0261341	Cuticular proteins, chitinase and chitin metabolic process	18.89894196977498
4134	110757723	Cda4	chitin deacetylase-like 4	XP_001120478.1	PREDICTED: similar to CG32499-PA [Apis mellifera]	Apis mellifera	725813	GB16974,LOC725813,	CG32499	FBgn0052499	Cuticular proteins, chitinase and chitin metabolic process	14.689937312843071
9992	268607675	CPR19	cuticular protein 19	NP_001161365.1	cuticular protein 19 [Apis mellifera]	Apis mellifera	413115	GB16692,LOC413115,	No homolog		Cuticular proteins, chitinase and chitin metabolic process	118.15499340859992
16035	288869506	Cpap3-c	cuticular protein analogous to peritrophins 3-C	NP_001165860.1	cuticular protein analogous to peritrophins 3-C [Apis mellifera]	Apis mellifera	725932	Cpap3-c,GB13298,	No homolog		Cuticular proteins, chitinase and chitin metabolic process	32.82508749720105
6139	288869485	Cpap3-d	cuticular protein analogous to peritrophins 3-D	NP_001165850.1	cuticular protein analogous to peritrophins 3-D [Apis mellifera]	Apis mellifera	410065	Cpap3-d,GB13470,	No homolog		Cuticular proteins, chitinase and chitin metabolic process	16.25970161975172
12008	110755961	CPR27	cuticular protein 27	XP_001121346.1	PREDICTED: similar to CG15884-PA [Apis mellifera]	Apis mellifera	725509	GB13208,LOC725509,	CG15884	FBgn0039481	Cuticular proteins, chitinase and chitin metabolic process	14.650583919863257
2597	110755589	Cpap3-a	cuticular protein analogous to peritrophins 3-A	XP_001120217.1	PREDICTED: similar to CG17052-PA [Apis mellifera]	Apis mellifera	724382	Cpap3-a,	CG17052	FBgn0031097	Cuticular proteins, chitinase and chitin metabolic process	10.62637100648546
13016	110755965	LOC413113	similar to CG8927-PA, isoform A	XP_396564.3	PREDICTED: similar to CG8927-PA, isoform A [Apis mellifera]	Apis mellifera	413113	GB10965,LOC413113,	CG8927	FBgn0038405	Cuticular proteins, chitinase and chitin metabolic process	8.88055450728562
1084	288869483	Cpap3-b	cuticular protein analogous to peritrophins 3-B	NP_001165849.1	cuticular protein analogous to peritrophins 3-B [Apis mellifera]	Apis mellifera	408726	Cpap3-b,GB17664,	CG4778	FBgn0027600	Cuticular proteins, chitinase and chitin metabolic process	7.0944292363194625
399	110751046	LOC724187	similar to leucine rich repeat containing 40	XP_001119831.1	PREDICTED: similar to leucine rich repeat containing 40 [Apis mellifera]	Apis mellifera	724187	LOC724187,	CG13521	FBgn0005631	DNA binding, metabolism, replication and repair	9.892278993965075
31105	110760570	CTL3	C-type lectin 3	XP_393774.3	PREDICTED: similar to CG9134-PB, isoform B [Apis mellifera]	Apis mellifera	410293	GB18049,LOC410293,	CG9134	FBgn0035199	Immune defence, xenobiotic metabolism, stress response	11.940323101400313
843	110749123	GMCOX12	GMC oxidoreductase 12	XP_394210.3	PREDICTED: similar to CG9514-PA [Apis mellifera]	Apis mellifera	410734	GB12121,LOC410734,	CG9514	FBgn0030592	Immune defence, xenobiotic metabolism, stress response	10.374083456847707
22796	66514540	LOC552024	similar to CG3609-PA	XP_624408.1	PREDICTED: similar to CG3609-PA [Apis mellifera]	Apis mellifera	552024	GB19935,LOC552024,	CG3609	FBgn0031418	Immune defence, xenobiotic metabolism, stress response	10.370440627394084
32253	66558893	CYP6AS15	cytochrome P450 6AS15	XP_623595.1	PREDICTED: similar to Probable cytochrome P450 6a14 (CYPVIA14) [Apis mellifera]	Apis mellifera	551197	GB14913,LOC551197,	No homolog		Immune defence, xenobiotic metabolism, stress response	13.45064532675156
30870	110766210	LOC413590	similar to BE10.2	XP_397032.3	PREDICTED: similar to BE10.2 [Apis mellifera]	Apis mellifera	413590	GB18268,LOC413590,	No homolog		Lipid, phospholipid, fatty acid metabolism and fatty acid beta oxidation	9.356241917526065
4256	66535318	LOC550828	similar to CG31522-PA, isoform A	XP_623221.1	PREDICTED: similar to CG31522-PA, isoform A, partial [Apis mellifera]	Apis mellifera	550828	GB19268,LOC550828,	CG31522	FBgn0051522	Lipid, phospholipid, fatty acid metabolism and fatty acid beta oxidation	14.81747554922418
51042	110768632	LOC727193	similar to CG17292-PA, isoform A	XP_001122903.1	PREDICTED: similar to CG17292-PA, isoform A, partial [Apis mellifera]	Apis mellifera	727193	GB13365,LOC727193,	CG17292	FBgn0032029	Lipid, phospholipid, fatty acid metabolism and fatty acid beta oxidation	24.102498263398907
19024	110762106	Vhdl	larval-specific very high density lipoprotein	XP_001121939.1	PREDICTED: hypothetical protein [Apis mellifera]	Apis mellifera	726182	GB15055,Vhdl,	No homolog		Lipid, phospholipid, fatty acid metabolism and fatty acid beta oxidation	23.02843351906272
7244	110759978	LOC724951	similar to CG3812-PA, isoform A	XP_001120852.1	PREDICTED: similar to CG3812-PA, isoform A [Apis mellifera]	Apis mellifera	724951	GB10676,LOC724951,	CG3812	FBgn0030421	Lipid, phospholipid, fatty acid metabolism and fatty acid beta oxidation	27.600711243139337
15086	110767753	LOC725842	similar to Baldspot CG3971-PA, isoform A	XP_001121645.1	PREDICTED: similar to Baldspot CG3971-PA, isoform A [Apis mellifera]	Apis mellifera	725842	GB12340,LOC725842,	CG3971	FBgn0260960	Membrane	25.23423403742528
1552	58585256	TpnCIIb	troponin C type IIb	NP_001011654.1	troponin C type IIb [Apis mellifera]	Apis mellifera	494501	GB13484,TpnCIIb,	No homolog		Motor proteins and muscle	6.46651878400472
3920	110763912	LOC724552	similar to CG5326-PA, isoform A	XP_001120442.1	PREDICTED: similar to CG5326-PA, isoform A [Apis mellifera]	Apis mellifera	724552	GB12176,LOC724552,	CG5326	FBgn0038983	Neurogenesis	54.82767312510872
22058	94158822	Obp14	odorant binding protein 14	NP_001035313.1	odorant binding protein 14 [Apis mellifera]	Apis mellifera	677673	OBP14,	No homolog		Odorant binding proteins and receptors	72.61303545189249
1795	118150502	CSP1	chemosensory protein 1	NP_001071288.1	chemosensory protein 1 [Apis mellifera]	Apis mellifera	725382	GB17875,LOC725382,	No homolog		Pathways and hormones	12.28912817252197
1506	94158810	Obp13	odorant binding protein 13	NP_001035314.1	odorant binding protein 13 [Apis mellifera]	Apis mellifera	677674	GB18363,OBP13,	No homolog		Pathways and hormones	10.574151818089703
898	66526281	SCR-B2	scavenger receptor class B, type 2	XP_396852.2	PREDICTED: similar to CG1887-PA [Apis mellifera]	Apis mellifera	413408	GB11743,LOC413408,	CG1887	FBgn0035290	Pathways and hormones	7.854654281959013
9271	155369750	Hex110	hexamerin 110	NP_001094493.1	hexamerin 110 [Apis mellifera]	Apis mellifera	551648	GB14361,Hex110,	No homolog		Pathways and hormones	117.74079725150905
13380	110758243	LOC725668	similar to CG7365-PA	XP_001121490.1	PREDICTED: similar to CG7365-PA [Apis mellifera]	Apis mellifera	725668	LOC725668,	CG7365	FBgn0036939	Phagocytosis	22.1525131717311
15740	110758978	LOC725902	similar to b6 CG3100-PA	XP_001121696.1	PREDICTED: similar to b6 CG3100-PA [Apis mellifera]	Apis mellifera	725902	GB13803,LOC725902,	CG3100	FBgn0024897	Receptor activity	7.2108975148347
8284	110763319	LOC412774	similar to CG6969-PA	XP_396227.3	PREDICTED: similar to CG6969-PA isoform 1 [Apis mellifera]	Apis mellifera	412774	GB13579,LOC412774,	CG6969	FBgn0039005	Transcription	7.6871753995764065
36174	110763714	LOC726965	similar to CG9259-PA	XP_001122681.1	PREDICTED: similar to CG9259-PA [Apis mellifera]	Apis mellifera	726965	GB16298,LOC726965,	CG9259	FBgn0032913	Transferase activity	9.503173955120817
19066	110756176	LOC410997	similar to CG9317-PA, isoform A	XP_394472.3	PREDICTED: similar to CG9317-PA, isoform A [Apis mellifera]	Apis mellifera	410997	GB12190,LOC410997,	CG9317	FBgn0032879	Transport	20.470304300983482
22086	110755870	LOC726395	similar to CG4797-PB, isoform B	XP_001122137.1	PREDICTED: similar to CG4797-PB, isoform B [Apis mellifera]	Apis mellifera	726395	GB11908,LOC726395,	CG4797	FBgn0034909	Transport	13.443314390365103
14314	66521047	LOC412797	similar to CG1213-PA, isoform A	XP_396250.2	PREDICTED: similar to CG1213-PA, isoform A isoform 1, partial [Apis mellifera]	Apis mellifera	412797	GB10764,LOC412797,	CG1213	FBgn0037387	Transport	16.7262324552754
18779	110767250	LOC726140	similar to CG6600-PA	XP_001121903.1	PREDICTED: similar to CG6600-PA, partial [Apis mellifera]	Apis mellifera	726140	LOC726140,	CG6600	FBgn0259164	Transport	11.27536487141918
15299	66500724	LOC410683	similar to CG9657-PA	XP_394160.2	PREDICTED: similar to CG9657-PA [Apis mellifera]	Apis mellifera	410683	GB15759,LOC410683,	CG9657	FBgn0029950	Transport	12.608066891135383
7905	110749683	LOC410705	similar to CG3690-PA	XP_394182.3	PREDICTED: similar to CG3690-PA [Apis mellifera]	Apis mellifera	410705	GB14379,LOC410705,	CG3690	FBgn0040350	Transport	6.771351706392871
23712	110760433	LOC409650	similar to Organic anion transporting polypeptide 58Dc CG3380-PA	XP_393148.3	PREDICTED: similar to Organic anion transporting polypeptide 58Dc CG3380-PA [Apis mellifera]	Apis mellifera	409650	GB14105,LOC409650,	CG3380	FBgn0034716	Transport	17.509471736643068
30410	66499523	LOC551241	similar to CG32250-PA	XP_623636.1	PREDICTED: similar to CG32250-PA [Apis mellifera]	Apis mellifera	551241	GB13621,LOC551241,	CG32250	FBgn0052250	Transport	7.322242030166112
38166	66519872	LOC552408	similar to CG10026-PA, isoform A	XP_624785.1	PREDICTED: similar to CG10026-PA, isoform A [Apis mellifera]	Apis mellifera	552408	GB12725,LOC552408,	CG10026	FBgn0032785	Transport	7.885533738700065
15741	66514755	LOC552685	hypothetical LOC552685	XP_625294.1	PREDICTED: hypothetical protein [Apis mellifera]	Apis mellifera	552685	GB11550,LOC552685,	hypothetical protein		Unknown function	310.3334559256065
88346	110772508	LOC727522	similar to CG4409-PA	XP_001123230.1	PREDICTED: similar to CG4409-PA [Apis mellifera]	Apis mellifera	727522	GB12716,LOC727522,	CG4409	FBgn0034128	Unknown function	86.53418427632619
19106	110759415	LOC552217	similar to CG8927-PA, isoform A	XP_624597.2	PREDICTED: similar to CG8927-PA, isoform A isoform 2 [Apis mellifera]	Apis mellifera	552217	GB10209,LOC552217,	CG8927	FBgn0038405	Unknown function	67.71397031541886
47621	110755774	LOC727165	hypothetical protein LOC727165	XP_001122876.1	PREDICTED: hypothetical protein [Apis mellifera]	Apis mellifera	727165	GB19850,LOC727165,	hypothetical protein		Unknown function	54.27119292682613
37591	66530060	LOC552773	similar to CG14661-PA	XP_625151.1	PREDICTED: similar to CG14661-PA [Apis mellifera]	Apis mellifera	552773	GB16884,LOC552773,	CG14661	FBgn0037288	Unknown function	45.404765029181014
8964	110750850	LOC725164	similar to Location Of Vulva defective family member (lov-1)	XP_001121042.1	PREDICTED: similar to Location Of Vulva defective family member (lov-1) [Apis mellifera]	Apis mellifera	725164	GB13093,LOC725164,	hypothetical protein		Unknown function	38.706069463576235
469	48105655	LOC412520	similar to CG33257-PA	XP_395976.1	PREDICTED: similar to CG33257-PA [Apis mellifera]	Apis mellifera	412520	GB17885,LOC412520,	CG33257	FBgn0053257	Unknown function	33.10478679036989
14396	66514482	LOC408970	similar to CG3777-PB, isoform B	XP_392499.2	PREDICTED: similar to CG3777-PB, isoform B [Apis mellifera]	Apis mellifera	408970	GB10453,LOC408970,	CG3777	FBgn0024989	Unknown function	30.12583840702633
20768	66550509	LOC552600	similar to CG9796-PA	XP_624977.1	PREDICTED: similar to CG9796-PA [Apis mellifera]	Apis mellifera	552600	GB16552,LOC552600,	CG9796	FBgn0038149	Unknown function	25.996405117936835
1239	110751048	LOC724210	hypothetical protein LOC724210	XP_001119980.1	PREDICTED: hypothetical protein [Apis mellifera]	Apis mellifera	724210	GB14396,LOC724210,	hypothetical protein		Unknown function	24.033828480140983
45941	110755766	LOC727136	hypothetical protein LOC727136	XP_001122849.1	PREDICTED: hypothetical protein [Apis mellifera]	Apis mellifera	727136	LOC727136,	hypothetical protein		Unknown function	17.31889767401485
6560	110749604	LOC410021	similar to CG12492-PA	XP_393508.3	PREDICTED: similar to CG12492-PA [Apis mellifera]	Apis mellifera	410021	GB13612,LOC410021,	CG12492	FBgn0085384	Unknown function	13.252676832159784
9337	110757537	LOC725217	hypothetical protein LOC725217	XP_001121093.1	PREDICTED: hypothetical protein [Apis mellifera]	Apis mellifera	725217	LOC725217,	hypothetical protein		Unknown function	11.693141782933559
47709	110766038	LOC727170	hypothetical protein LOC727170	XP_001122881.1	PREDICTED: hypothetical protein, partial [Apis mellifera]	Apis mellifera	727170	LOC727170,	hypothetical protein		Unknown function	8.570642288494108
23825	110768362	LOC726502	hypothetical protein LOC726502	XP_001122234.1	PREDICTED: hypothetical protein, partial [Apis mellifera]	Apis mellifera	726502	LOC726502,	hypothetical protein		Unknown function	7.881365333862065
77609	110765354	LOC412222	similar to CG32972-PB, isoform B	XP_395684.3	PREDICTED: similar to CG32972-PB, isoform B isoform 1, partial [Apis mellifera]	Apis mellifera	412222	GB10875,LOC412222,	CG32972	FBgn0028905	Unknown function	6.70837066165465
31453	66521560	LOC552190	hypothetical LOC552190	XP_625280.1	PREDICTED: hypothetical protein [Apis mellifera]	Apis mellifera	552190	GB13936,LOC552190,	hypothetical protein		Unknown function	6.548316433601865
12299	110771370	LOC727567	hypothetical protein LOC727567	XP_001123276.1	PREDICTED: hypothetical protein, partial [Apis mellifera]	Apis mellifera	727567	LOC727567,	hypothetical protein		Unknown function	6.629627569923365
Up-regulated VgKnockdowns compared to nurse bees q=10%
contig no	protein GI accession	"Gene name"	"Gene Descr"	"Protein num"	"Protein name [organism reported by protein database]"	"Organism reported by NCBI"	Entrez GeneID	"GENE_SYMBOL"	"Drosophila ID"	"Flybase ID"	GO annotation	Fold change
16311	110748803	KLHL10	kelch-like 10 (Drosophila)	XP_395435.3	PREDICTED: similar to Kelch-like protein 10 [Apis mellifera]	Apis mellifera	411968	GB12199,LOC411968,	CG12423	FBgn0040038	Autophagy and cell death	4.13816430749174
1730	110763079	Det	deterin	XP_001119827.1	PREDICTED: similar to baculoviral IAP repeat-containing 5 [Apis mellifera]	Apis mellifera	409405	GB15066,LOC409405,	CG12265	FBgn0259784	Autophagy and cell death	2.76699326036549
4757	66525291	LOC409667	similar to CG5059-PA, isoform A	XP_393165.2	PREDICTED: similar to CG5059-PA, isoform A isoform 1 [Apis mellifera]	Apis mellifera	409667	GB17541,LOC409667,	CG5059	FBgn0037007	Autophagy and cell death	4.1721714775267
1889	48097884	Spx	spliceosomal protein on the X ortholog	XP_393914.1	PREDICTED: similar to splicing factor 3b, subunit 4 [Apis mellifera]	Apis mellifera	410434	GB12347,LOC410434,	CG3780	FBgn0011659	Autophagy and cell death	3.40574038355681
1284	66512744	LOC408934	similar to Choline O-acetyltransferase (CHOACTase) (Choline acetylase) (Acetyl-CoA) (ChAT)	XP_392463.2	PREDICTED: similar to Choline O-acetyltransferase (CHOACTase) (Choline acetylase) (Acetyl-CoA) (ChAT), partial [Apis mellifera]	Apis mellifera	408934	GB15117,LOC408934,	CG12345	FBgn0000303	Autophagy and cell death	2.50865026627606
63827	110775283	LanA	laminin A	XP_396118.3	PREDICTED: similar to Laminin A CG10236-PA, partial [Apis mellifera]	Apis mellifera	412663	GB11202,LOC412663,	CG10236	FBgn0002526	Behaviour, sensory, learning and memory	4.47402765164215
13427	110764784	LOC725675	similar to CG15173-PA	XP_001121497.1	PREDICTED: similar to CG15173-PA [Apis mellifera]	Apis mellifera	725675	LOC725675,	CG15173	FBgn0032744	Behaviour, sensory, learning and memory	3.62235479234025
3047	66517414	Arr2	arrestin 2	XP_623184.1	PREDICTED: similar to Arrestin 2 CG5962-PA [Apis mellifera]	Apis mellifera	550791	GB12766,LOC550791,	CG5962	FBgn0000121	Behaviour, sensory, learning and memory	3.40583719166086
37966	110778062	LOC727011	similar to Laminin A CG10236-PA	XP_001122725.1	PREDICTED: similar to Laminin A CG10236-PA, partial [Apis mellifera]	Apis mellifera	727011	LOC727011,	CG10236	FBgn0002526	Behaviour, sensory, learning and memory	2.76811929062053
40841	110750374	LOC727673	similar to smooth CG9218-PA, isoform A	XP_001122774.1	PREDICTED: similar to smooth CG9218-PA, isoform A, partial [Apis mellifera]	Apis mellifera	727673	LOC727673,	CG9218	FBgn0003435	Behaviour, sensory, learning and memory	2.71602821027819
12977	110762199	LOC725619	similar to dpr4 CG33512-PA	XP_001121446.1	PREDICTED: similar to dpr4 CG33512-PA, partial [Apis mellifera]	Apis mellifera	725619	GB19310,LOC725619,	CG33512	FBgn0053512	Behaviour, sensory, learning and memory	3.22856490449246
26518	66543613	Mvl	malvolio	XP_623946.1	PREDICTED: similar to Malvolio CG3671-PA, isoform A, partial [Apis mellifera]	Apis mellifera	494509	GB15139,mvl,	CG3671	FBgn0011672	Behaviour, sensory, learning and memory	8.48990261347418
444	58585208	TyHyd	tyrosine hydroxylase	NP_001011633.1	tyrosine hydroxylase [Apis mellifera]	Apis mellifera	408930	GB15303,TyHyd,	CG10118	FBgn0005626	Behaviour, sensory, learning and memory	25.9705277223914
5340	110767380	LOC724752	similar to dappled CG1624-PC, isoform C	XP_001120644.1	PREDICTED: similar to dappled CG1624-PC, isoform C [Apis mellifera]	Apis mellifera	724752	GB18033,LOC724752,	CG1624	FBgn0259745	Binding	4.32528487218506
70885	110765009	LOC727401	similar to F02C12.1	XP_001123110.1	PREDICTED: similar to F02C12.1, partial [Apis mellifera]	Apis mellifera	727401	GB10160,LOC727401,	hypothetical protein		Binding	3.66803726770996
956	48103639	LOC409367	similar to calcyphosine-like	XP_392882.1	PREDICTED: similar to calcyphosine-like [Apis mellifera]	Apis mellifera	409367	GB11935,LOC409366,	CG10126	FBgn0038088	Binding	2.73648891345551
20368	66522338	LOC410432	L-threonine 3-dehydrogenase	XP_393912.2	PREDICTED: similar to CG5955-PA [Apis mellifera]	Apis mellifera	410432	GB18964,LOC410432,	CG5955	FBgn0036997	Binding	2.6909618692713
31203	110759569	LOC726818	similar to Beta-hexosaminidase beta chain precursor (N-acetyl-beta-glucosaminidase) (Beta-N-acetylhexosaminidase) (Hexosaminidas	XP_001122538.1	PREDICTED: similar to Beta-hexosaminidase beta chain precursor (N-acetyl-beta-glucosaminidase) (Beta-N-acetylhexosaminidase) (Hexosaminidase B) [Apis mellifera]	Apis mellifera	726818	LOC726818,	CG1318	FBgn0041630	Carbohydrate metabolic process	4.63665999287487
18986	110749063	LOC726177	similar to Glucose dehydrogenase	XP_001121934.1	PREDICTED: similar to Glucose dehydrogenase [Apis mellifera]	Apis mellifera	726177	LOC726177,	CG12529	FBgn0004057	Carbohydrate metabolic process	3.63053705235612
4760	66526635	LOC408559	similar to CG31075-PA	XP_623252.1	PREDICTED: similar to CG31075-PA [Apis mellifera]	Apis mellifera	408559	GB18004,LOC408559,	CG31075	FBgn0051075	Carbohydrate metabolic process	10.719857724481
2458	66512883	LOC550682	phosphopyruvate hydratase 1	XP_623080.1	PREDICTED: similar to Enolase CG17654-PA, isoform A [Apis mellifera]	Apis mellifera	550682	GB11216,LOC550682,	CG17654	FBgn0000579	Carbohydrate metabolic process	3.86366400111863
3195	110776746	LOC411484	similar to N-acetylgalactosamine kinase (GalNAc kinase) (Galactokinase 2)	XP_394957.3	PREDICTED: similar to N-acetylgalactosamine kinase (GalNAc kinase) (Galactokinase 2), partial [Apis mellifera]	Apis mellifera	411484	GB10505,LOC411484,	CG5288	FBgn0035950	Carbohydrate metabolic process	4.05725987957485
12640	66522238	Cdk4	cyclin-dependent kinase 4	XP_391955.2	PREDICTED: similar to cyclin-dependent kinase 6 [Apis mellifera]	Apis mellifera	408406	GB16688,LOC408406,	CG5072	FBgn0016131	Cell growth and development	8.72856205190177
62132	110769100	LOC727321	similar to POLO Kinase family member (plk-2)	XP_001123030.1	PREDICTED: similar to POLO Kinase family member (plk-2), partial [Apis mellifera]	Apis mellifera	727321	GB14377,LOC727321,	CG12306	FBgn0003124	Cell growth and development	2.80165321302903
15009	110764048	LOC412890	similar to ADAM metallopeptidase with thrombospondin type 1 motif, 3 proprotein	XP_396342.3	PREDICTED: similar to ADAM metallopeptidase with thrombospondin type 1 motif, 3 proprotein [Apis mellifera]	Apis mellifera	412890	GB18514,LOC412890,	No homolog		Cell growth and development	2.89848269181363
4728	66546790	Inos	inositol-3-phosphate synthase	XP_623542.1	PREDICTED: similar to myo-inositol 1-phosphate synthase A1 isoform 2 [Apis mellifera]	Apis mellifera	551143	GB11572,LOC551143,	CG11143	FBgn0025885	Cell growth and development	3.43011617854385
16633	66499167	kek1	kekkon-1	XP_624568.1	PREDICTED: similar to kekkon-1 CG12283-PA [Apis mellifera]	Apis mellifera	552187	GB17490,LOC552187,	CG12283	FBgn0015399	Cell growth and development	3.31124296009279
15784	110776356	LOC725911	similar to homogentisate 1,2-dioxygenase CG4779-PA	XP_001121705.1	PREDICTED: similar to homogentisate 1,2-dioxygenase CG4779-PA, partial [Apis mellifera]	Apis mellifera	725911	LOC725911,	CG4779	FBgn0040211	Cell growth and development	31.7284340528806
3350	66556492	isopeptidase-T-3	isopeptidase-T-3 protein	XP_395186.2	PREDICTED: similar to ubiquitin associated domain containing 1 [Apis mellifera]	Apis mellifera	411718	GB13333,LOC411718,	CG11025	FBgn0028372	Cell growth and development	3.08558731529399
17697	110764058	LOC726070	similar to lethal (3) 87Df CG7620-PA	XP_001121840.1	PREDICTED: similar to lethal (3) 87Df CG7620-PA [Apis mellifera]	Apis mellifera	726070	GB12668,LOC726070,	CG7620	FBgn0002354	Chaperone	4.350270823688
2189	110749221	LOC724329	similar to DnaJ homolog subfamily A member 4	XP_001120150.1	PREDICTED: similar to DnaJ homolog subfamily A member 4 [Apis mellifera]	Apis mellifera	724329	GB11751,LOC724329,	No homolog		Chaperone	3.13665500008116
1403	110750758	LOC724367	similar to Protein lethal(2)essential for life (Protein Efl21)	XP_001120006.1	PREDICTED: similar to Protein lethal(2)essential for life (Protein Efl21) [Apis mellifera]	Apis mellifera	724367	GB14435,LOC724367,	CG4533	FBgn0011296	Chaperone	3.05159084292847
391	66559527	LOC552616	similar to lethal (1) G0136 CG8198-PA	XP_624993.1	PREDICTED: similar to lethal (1) G0136 CG8198-PA [Apis mellifera]	Apis mellifera	552616	GB10611,LOC552616,	CG8198	FBgn0026666	Chaperone	2.98336123999596
6391	48103834	LOC412197	similar to Protein lethal(2)essential for life (Protein Efl21)	XP_395659.1	PREDICTED: similar to Protein lethal(2)essential for life (Protein Efl21) isoform 1 [Apis mellifera]	Apis mellifera	412197	GB19995,LOC412197,	No homolog		Chaperone	2.77934768802371
1061	229892265	LOC410620	heat shock protein Hsp70Ab-like	NP_001153544.1	heat shock protein Hsp70Ab-like [Apis mellifera]	Apis mellifera	410620	GB19503,LOC410620,	CG8937	FBgn0001216	Chaperone	2.76891592950769
1817	66532753	LOC409613	similar to sar1 CG7073-PA, isoform A	XP_623373.1	PREDICTED: similar to sar1 CG7073-PA, isoform A isoform 2 [Apis mellifera]	Apis mellifera	409613	GB19208,LOC409613,	CG7073	FBgn0038947	Cuticular proteins, chitinase and chitin metabolic process	3.09540338493065
19059	66552255	LOC552811	similar to CG30437-PA, isoform A	XP_625189.1	PREDICTED: similar to CG30437-PA, isoform A [Apis mellifera]	Apis mellifera	552811	GB15548,LOC552811,	CG30437	FBgn0259247	Cuticular proteins, chitinase and chitin metabolic process	37.9065230573304
10007	110757444	CPR13	cuticular protein 13	XP_001121168.1	PREDICTED: similar to CG32405-PA [Apis mellifera]	Apis mellifera	725300	GB15754,LOC725300,	CG32405	FBgn0052405	Cuticular proteins, chitinase and chitin metabolic process	10.1126733399544
27174	66564779	CPR5	cuticular protein 5	XP_624729.1	PREDICTED: similar to CG1259-PB [Apis mellifera]	Apis mellifera	552350	GB20042,LOC552350,	CG1259	FBgn0035513	Cuticular proteins, chitinase and chitin metabolic process	7.15546015488443
37288	110765256	LOC726995	cuticular protein 49Ah ortholog	XP_001122709.1	PREDICTED: similar to CG8515-PA, partial [Apis mellifera]	Apis mellifera	726995	GB11134,LOC726995,	CG8515	FBgn0033731	Cuticular proteins, chitinase and chitin metabolic process	4.94938161156448
25072	110762129	LOC726565	peritrophin-like	XP_001122292.1	PREDICTED: similar to CG17826-PA [Apis mellifera]	Apis mellifera	726565	GB10487,LOC726565,	CG17826	FBgn0036227	Cuticular proteins, chitinase and chitin metabolic process	3.07742637823978
28508	110759040	CPR23	cuticular protein 23	XP_001122447.1	PREDICTED: similar to CG6305-PA [Apis mellifera]	Apis mellifera	726725	GB20015,LOC726725,	CG6305	FBgn0033869	Cuticular proteins, chitinase and chitin metabolic process	2.69638567170798
27072	66517005	LOC551389	similar to Neural Lazarillo CG33126-PA	XP_623787.1	PREDICTED: similar to Neural Lazarillo CG33126-PA isoform 2 [Apis mellifera]	Apis mellifera	551389	GB11723,LOC551389,	CG33126	FBgn0053126	Determination of adult life span	2.58818185803782
5620	110755519	LOC724780	similar to methuselah-like 10 CG17061-PB, isoform B	XP_001120679.1	PREDICTED: similar to methuselah-like 10 CG17061-PB, isoform B [Apis mellifera]	Apis mellifera	724780	GB11695,LOC724780,	CG17061	FBgn0035132	Determination of adult life span	2.61361035013716
44003	110775225	LOC727109	similar to disc proliferation abnormal CG1616-PA	XP_001122823.1	PREDICTED: similar to disc proliferation abnormal CG1616-PA, partial [Apis mellifera]	Apis mellifera	727109	LOC727109,	CG1616	FBgn0015929	DNA binding, metabolism, replication and repair	4.49292121310306
70558	110778165	LOC727398	similar to TAR RNA binding protein 1	XP_001123107.1	PREDICTED: similar to TAR RNA binding protein 1, partial [Apis mellifera]	Apis mellifera	727398	LOC727398,	hypothetical protein		DNA binding, metabolism, replication and repair	2.2797238216432
20016	110760414	Reps	Reps protein	XP_397364.3	PREDICTED: hypothetical protein [Apis mellifera]	Apis mellifera	413925	GB12720,LOC413925,	CG6192	FBgn0032341	DNA binding, metabolism, replication and repair	2.6783884974298
8912	66500225	LOC412948	similar to CG7470-PA	XP_396399.2	PREDICTED: similar to CG7470-PA [Apis mellifera]	Apis mellifera	412948	GB15049,LOC412948,	CG7470	FBgn0037146	DNA binding, metabolism, replication and repair	2.50279034740122
9125	110763552	LOC726978	similar to homeobox only domain	XP_001121061.1	PREDICTED: similar to homeobox only domain [Apis mellifera]	Apis mellifera	726978	GB16549,LOC726978,	No homolog		DNA binding, metabolism, replication and repair	6.18880585728071
9917	110749256	LOC725279	similar to zinc finger protein 617	XP_001121147.1	PREDICTED: similar to zinc finger protein 617 [Apis mellifera]	Apis mellifera	725279	LOC725279,	No homolog		DNA binding, metabolism, replication and repair	3.35523435650683
4628	110757067	LOC724654	similar to CG5157-PA	XP_001120546.1	PREDICTED: similar to CG5157-PA [Apis mellifera]	Apis mellifera	724654	GB18966,LOC724654,	CG5157	FBgn0036575	Energy	36.7190993358136
2166	48104307	LOC409420	similar to CG31648-PA	XP_392935.1	PREDICTED: similar to CG31648-PA isoform 1 [Apis mellifera]	Apis mellifera	409420	GB14973,LOC409420,	CG31648	FBgn0051648	Energy	2.56425052871057
133372	110773788	LOC727620	similar to HDAC6 CG6170-PA, isoform A	XP_001123327.1	PREDICTED: similar to HDAC6 CG6170-PA, isoform A, partial [Apis mellifera]	Apis mellifera	727620	LOC727620,	CG6170	FBgn0026428	Histone	5.39307368758135
23695	110749564	LOC726487	similar to Histone H2B	XP_001122218.1	PREDICTED: similar to Histone H2B [Apis mellifera]	Apis mellifera	726487	LOC726487,	CG33910	FBgn0053910	Histone	3.16170163065357
434	254910938	Def1	defensin 1	NP_001011616.2	defensin preproprotein [Apis mellifera]	Apis mellifera	406143	def,GB19392,	CG1385	FBgn0010385	Immune defence, xenobiotic metabolism, stress response	97.645930231561
3848	58585174	LOC406142	hymenoptaecin	NP_001011615.1	hymenoptaecin preproprotein [Apis mellifera]	Apis mellifera	406142	GB17538,LOC406142,	No homolog		Immune defence, xenobiotic metabolism, stress response	73.0636539721798
3049	58585178	LOC406144	abaecin	NP_001011617.1	abaecin precursor [Apis mellifera]	Apis mellifera	406144	GB18323,LOC406144,	No homolog		Immune defence, xenobiotic metabolism, stress response	11.2758992949845
7969	110755300	LOC725060	coenzyme Q-binding protein COQ10, mitochondrial	XP_001120956.1	PREDICTED: similar to CG9410-PA, isoform A [Apis mellifera]	Apis mellifera	725060	GB14776,LOC725060,	CG9410	FBgn0033086	Immune defence, xenobiotic metabolism, stress response	3.20581457020332
8946	110762305	PGRP-S1	peptidoglycan recognition protein S1	XP_001121036.1	PREDICTED: similar to Peptidoglycan recognition protein LB CG14704-PA, isoform A [Apis mellifera]	Apis mellifera	725158	GB15371,LOC725158,	CG14704	FBgn0037906	Immune defence, xenobiotic metabolism, stress response	14.2661418665286
9282	254910931	Pgrp-s2	peptidoglycan recognition protein S2	NP_001157188.1	peptidoglycan-recognition protein S2 [Apis mellifera]	Apis mellifera	412484	GB19301,Pgrp-s2,	CG14745	FBgn0043575	Immune defence, xenobiotic metabolism, stress response	4.73142251272174
15032	110755978	B-gluc2	beta-1,3-glucan recognition protein 2	XP_001121634.1	PREDICTED: similar to Gram-negative bacteria binding protein 1 CG6895-PA [Apis mellifera]	Apis mellifera	725832	GB19961,Gnbp1-1,	CG6895	FBgn0040323	Immune defence, xenobiotic metabolism, stress response	3.91617239296837
32897	110768400	TEPB	thiolester-containing protein B	XP_001122599.1	PREDICTED: similar to Thiolester containing protein II CG7052-PB, isoform B, partial [Apis mellifera]	Apis mellifera	726883	GB11563,LOC726883,	CG7052	FBgn0041182	Immune defence, xenobiotic metabolism, stress response	3.55574847376246
30867	110759567	Hexo2	hexosaminidase 2	XP_392543.3	PREDICTED: hypothetical protein [Apis mellifera]	Apis mellifera	409014	GB14634,LOC409014,	CG1787	FBgn0041629	Immune defence, xenobiotic metabolism, stress response	4.85474223866651
11075	110776178	LOC727044	similar to CG6124-PA	XP_001122756.1	PREDICTED: similar to CG6124-PA, partial [Apis mellifera]	Apis mellifera	727044	LOC727044,	CG6124	FBgn0243514	Immune defence, xenobiotic metabolism, stress response	3.03795718929068
21712	110762117	LOC726371	similar to cysteine dioxygenase, type I	XP_001122114.1	PREDICTED: similar to cysteine dioxygenase, type I [Apis mellifera]	Apis mellifera	726371	GB19875,LOC726371,	CG5493	FBgn0034364	Immune defence, xenobiotic metabolism, stress response	2.84403354287505
3139	66514094	ALDH1L2	aldehyde dehydrogenase 1 family, member L2	XP_623798.1	PREDICTED: similar to aldehyde dehydrogenase 1 family, member L2 [Apis mellifera]	Apis mellifera	551401	GB12327,LOC551401,	CG8665	FBgn0032945	Immune defence, xenobiotic metabolism, stress response	2.79735719519229
1228	110763290	LOC724208	similar to snake CG7996-PA	XP_001119978.1	PREDICTED: similar to snake CG7996-PA [Apis mellifera]	Apis mellifera	724208	LOC724208,	CG7996	FBgn0003450	Immune defence, xenobiotic metabolism, stress response	4.30138956831176
24129	110758038	LOC413168	similar to CG7675-PB, isoform B	XP_396619.3	PREDICTED: similar to CG7675-PB, isoform B [Apis mellifera]	Apis mellifera	413168	GB14824,LOC413168,	CG7675	FBgn0038610	Immune defence, xenobiotic metabolism, stress response	2.58892705488699
18650	110749061	GMCOX3	GMC oxidoreductase 3	XP_394223.3	PREDICTED: similar to Glucose dehydrogenase [Apis mellifera]	Apis mellifera	410747	GB16848,LOC410747,	No homolog		Immune defence, xenobiotic metabolism, stress response	5.19268692925025
6343	66535479	LOC551465	similar to Homogentisate 1,2-dioxygenase (Homogentisicase) (Homogentisate oxygenase) (Homogentisic acid oxidase)	XP_623863.1	PREDICTED: similar to Homogentisate 1,2-dioxygenase (Homogentisicase) (Homogentisate oxygenase) (Homogentisic acid oxidase), partial [Apis mellifera]	Apis mellifera	551465	GB11477,LOC551465,	CG4779	FBgn0040211	Immune defence, xenobiotic metabolism, stress response	26.4991369533831
31885	110767637	hgo	homogentisate 1,2-dioxygenase	XP_001122563.1	PREDICTED: similar to homogentisate 1,2-dioxygenase CG4779-PA, partial [Apis mellifera]	Apis mellifera	726845	GB15325,LOC726845,	CG4779	FBgn0040211	Immune defence, xenobiotic metabolism, stress response	19.2841192291187
26415	66522047	LOC551533	similar to pyridoxine 5-phosphate oxidase	XP_623931.1	PREDICTED: similar to pyridoxine 5-phosphate oxidase [Apis mellifera]	Apis mellifera	551533	GB13619,LOC551533,	CG31472	FBgn0051472	Immune defence, xenobiotic metabolism, stress response	5.48033493984658
10994	110755389	LOC725400	similar to CG11796-PA, isoform A	XP_001121254.1	PREDICTED: similar to CG11796-PA, isoform A [Apis mellifera]	Apis mellifera	725400	GB18360,LOC725400,	CG11796	FBgn0036992	Immune defence, xenobiotic metabolism, stress response	14.1559690151962
21446	110758371	LOC551089	similar to CG12164-PA	XP_623491.2	PREDICTED: similar to CG12164-PA isoform 2 [Apis mellifera]	Apis mellifera	551089	GB14811,LOC551089,	CG12164	FBgn0033158	Immune defence, xenobiotic metabolism, stress response	10.4355371727949
10967	66524211	Nox	NADPH oxidase	XP_391999.2	PREDICTED: similar to CG3896-PA [Apis mellifera]	Apis mellifera	408451	GB14555,nox,	CG3896	FBgn0085428	Immune defence, xenobiotic metabolism, stress response	2.70179888491612
2894	66521639	LOC552397	similar to CG9895-PA	XP_624772.1	PREDICTED: similar to CG9895-PA [Apis mellifera]	Apis mellifera	552397	GB12054,LOC552397,	CG9895	FBgn0261705	Immune defence, xenobiotic metabolism, stress response	8.63332846023638
404	110750695	LOC724275	hypothetical protein LOC724275	XP_001119832.1	PREDICTED: hypothetical protein [Apis mellifera]	Apis mellifera	724275	LOC724275,	hypothetical protein		Immune defence, xenobiotic metabolism, stress response	5.82350635616142
1771	58585090	LOC406081	glucose oxidase	NP_001011574.1	glucose oxidase [Apis mellifera]	Apis mellifera	406081	GB19418,LOC406081,	CG1152	FBgn0001112	Immune defence, xenobiotic metabolism, stress response	3.23046474098164
19737	66506789	cact2	NF-kappa-B inhibitor cactus 2	XP_394485.2	PREDICTED: similar to cactus CG5848-PB, isoform B [Apis mellifera]	Apis mellifera	411012	GB13520,LOC411012,	CG5848	FBgn0000250	Immune defence, xenobiotic metabolism, stress response	2.81952030707594
3521	110776794	CYP6AS13	cytochrome P450 6AS13	XP_623427.2	PREDICTED: similar to Probable cytochrome P450 6a14 (CYPVIA14) isoform 1 [Apis mellifera]	Apis mellifera	551028	GB17831,LOC551028,	No homolog		Immune defence, xenobiotic metabolism, stress response	5.08837810337525
6349	110767543	CYP6BE1	cytochrome P450 6BE1	XP_624795.2	PREDICTED: similar to Probable cytochrome P450 6a14 (CYPVIA14) [Apis mellifera]	Apis mellifera	552418	GB14612,LOC552418,	CG8733	FBgn0036910	Immune defence, xenobiotic metabolism, stress response	5.06165957459735
20438	66512130	CYP305D1	cytochrome P450 305D1	XP_623621.1	PREDICTED: similar to Probable cytochrome P450 305a1 (CYPCCCVA1) [Apis mellifera]	Apis mellifera	551223	GB11943,LOC551223,	No homolog		Immune defence, xenobiotic metabolism, stress response	4.11414963792286
23793	66512983	LOC409801	similar to CG4382-PA	XP_393293.2	PREDICTED: similar to CG4382-PA [Apis mellifera]	Apis mellifera	409801	GB16889,LOC409801,	CG4382	FBgn0032132	Immune defence, xenobiotic metabolism, stress response	4.06367411396497
1052	66522976	CYP6AS17	cytochrome P450 6AS17	XP_624020.1	PREDICTED: similar to Probable cytochrome P450 6a17 (CYPVIA17) [Apis mellifera]	Apis mellifera	551626	GB10668,LOC551626,	No homolog		Immune defence, xenobiotic metabolism, stress response	3.51364922287403
27548	110769830	LOC727598	similar to Probable cytochrome P450 6a13 (CYPVIA13)	XP_001123306.1	PREDICTED: similar to Probable cytochrome P450 6a13 (CYPVIA13), partial [Apis mellifera]	Apis mellifera	727598	LOC727598,	CG2397	FBgn0033304	Immune defence, xenobiotic metabolism, stress response	3.54199451352301
11373	110759091	LOC413048	similar to PAPS synthetase CG8363-PA, isoform A	XP_396499.3	PREDICTED: similar to PAPS synthetase CG8363-PA, isoform A [Apis mellifera]	Apis mellifera	413048	GB11122,LOC413048,	CG8363	FBgn0020389	Kinase	3.87655690966651
6913	110760483	Ipk2	inositol tetrakisphosphate 5-kinase	XP_001120810.1	PREDICTED: similar to Ipk2 CG13688-PA [Apis mellifera]	Apis mellifera	724909	GB12983,LOC724909,	CG13688	FBgn0031267	Kinase	3.10911171689636
27205	110764945	LOC552472	similar to heme-regulated initiation factor 2-alpha kinase	XP_624848.2	PREDICTED: similar to heme-regulated initiation factor 2-alpha kinase [Apis mellifera]	Apis mellifera	552472	LOC552472,	CG2087	FBgn0037327	Kinase	2.98992646232101
6973	110756421	LOC411507	similar to CG7236-PA	XP_394980.3	PREDICTED: similar to CG7236-PA [Apis mellifera]	Apis mellifera	411507	GB13450,LOC411507,	CG7236	FBgn0031730	Kinase	2.56146184435307
10290	110762310	LOC409507	similar to CG30274-PA	XP_393014.3	PREDICTED: similar to CG30274-PA [Apis mellifera]	Apis mellifera	409507	GB16734,LOC409507,	CG30274	FBgn0050274	Kinase	3.09764460421377
23363	48139533	LOC413577	similar to serine/threonine kinase 32B	XP_397018.1	PREDICTED: similar to serine/threonine kinase 32B [Apis mellifera]	Apis mellifera	413577	GB18488,LOC413577,	No homolog		Kinase	3.90343448363943
50370	66534390	LOC551268	similar to CG7367-PA	XP_623663.1	PREDICTED: similar to CG7367-PA [Apis mellifera]	Apis mellifera	551268	GB11340,LOC551268,	CG7367	FBgn0031976	Lipid, phospholipid, fatty acid metabolism and fatty acid beta oxidation	3.88590817499762
47679	110768057	LOC727166	similar to CG15531-PA	XP_001122877.1	PREDICTED: similar to CG15531-PA [Apis mellifera]	Apis mellifera	727166	GB12710,LOC727166,	CG15531	FBgn0039755	Lipid, phospholipid, fatty acid metabolism and fatty acid beta oxidation	2.62808280881434
17093	110759718	LOC408992	similar to Niemann-Pick Type C-1 CG5722-PA	XP_392524.3	PREDICTED: similar to Niemann-Pick Type C-1 CG5722-PA [Apis mellifera]	Apis mellifera	408992	GB14749,LOC408992,	CG5722	FBgn0024320	Lipid, phospholipid, fatty acid metabolism and fatty acid beta oxidation	2.58758003934316
2627	66512834	LOC411599	similar to CG6330-PA, isoform A	XP_395069.2	PREDICTED: similar to CG6330-PA, isoform A [Apis mellifera]	Apis mellifera	411599	GB13199,LOC411599,	CG6330	FBgn0039464	Lipid, phospholipid, fatty acid metabolism and fatty acid beta oxidation	4.4702752760165
16333	66521438	LOC550795	similar to TD and POZ domain containing 5	XP_623188.1	PREDICTED: similar to TD and POZ domain containing 5 [Apis mellifera]	Apis mellifera	550795	GB13166,LOC550795,	No homolog		Membrane	5.72899973798857
3365	110749311	Taz	tafazzin	XP_623345.2	PREDICTED: similar to tafazzin CG8766-PA, isoform A isoform 2 [Apis mellifera]	Apis mellifera	550948	GB11956,LOC550948,	CG8766	FBgn0026619	Membrane	4.07300353713899
828	66554396	Tspan11	tetraspanin 11	XP_396149.2	PREDICTED: similar to Tetraspanin 29Fb CG9496-PB, isoform B [Apis mellifera]	Apis mellifera	412694	GB14068,LOC412694,	CG9496	FBgn0032075	Membrane	2.99225319604943
2984	66534019	LOC551883	similar to Ca-1T CG15899-PB	XP_624272.1	PREDICTED: similar to Ca-1T CG15899-PB, partial [Apis mellifera]	Apis mellifera	551883	GB19765,LOC551883,	CG15899	FBgn0029846	Membrane	2.11359487365352
15695	66513496	kinesin-12	kinesin 12	XP_394435.2	PREDICTED: similar to Kinesin-like protein at 54D CG15844-PA [Apis mellifera]	Apis mellifera	410959	GB15911,LOC410959,	CG15844	FBgn0004377	Motor proteins and muscle	3.91562418207462
7616	110763930	kinesin-7B	kinesin 7B	XP_001120908.1	PREDICTED: similar to M151.4 [Apis mellifera]	Apis mellifera	725006	LOC725006,	No homolog		Motor proteins and muscle	3.64371293468127
19122	110768512	LOC412174	similar to CG6053-PA	XP_395637.3	PREDICTED: similar to CG6053-PA [Apis mellifera]	Apis mellifera	412174	GB12459,LOC412174,	CG6053	FBgn0036195	Motor proteins and muscle	3.18666924325893
11686	110757395	DNAH5	dynein, axonemal, heavy chain 5	XP_001121322.1	PREDICTED: similar to dynein, axonemal, heavy polypeptide 5 [Apis mellifera]	Apis mellifera	725479	GB17001,LOC725479,	CG9492	FBgn0037726	Motor proteins and muscle	2.66153216912842
2314	110766922	LOC411894	similar to Dynein heavy chain at 93AB CG3723-PA	XP_395361.3	PREDICTED: similar to Dynein heavy chain at 93AB CG3723-PA [Apis mellifera]	Apis mellifera	411894	GB11916,LOC411894,	CG3723	FBgn0013812	Motor proteins and muscle	32.4590134579897
3585	66526511	LOC551252	similar to myosin, heavy polypeptide 9, non-muscle isoform 1	XP_623646.1	PREDICTED: similar to myosin, heavy polypeptide 9, non-muscle isoform 1 [Apis mellifera]	Apis mellifera	551252	GB10110,LOC551252,	hypothetical protein		Motor proteins and muscle	3.48401037574917
27516	110767461	Tsp	thrombospondin	XP_397221.3	PREDICTED: similar to Thrombospondin CG11326-PA, isoform A [Apis mellifera]	Apis mellifera	413782	GB13833,LOC413782,	CG11326	FBgn0031850	Motor proteins and muscle	3.27806371250951
82971	110773017	LOC727491	similar to CG40485-PB.3	XP_001123200.1	PREDICTED: similar to CG40485-PB.3, partial [Apis mellifera]	Apis mellifera	727491	LOC727491,	CG40485	FBgn0069973	Neurogenesis	4.75967538666896
40978	110774977	LOC412310	similar to CG5343-PA	XP_395771.3	PREDICTED: similar to CG5343-PA [Apis mellifera]	Apis mellifera	412310	GB19203,LOC412310,	CG5343	FBgn0032248	Neurogenesis	3.14638019084564
1032	66517155	14-3-3zeta	14-3-3 protein zeta	XP_623183.1	PREDICTED: similar to 14-3-3 CG17870-PA, isoform A isoform 2 [Apis mellifera]	Apis mellifera	408289	GB12951,LOC408289,	CG17870	FBgn0004907	Neurogenesis	2.90963350289643
22394	94158668	Obp15	odorant binding protein 15	NP_001035298.1	odorant binding protein 15 [Apis mellifera]	Apis mellifera	677664	OBP15,	No homolog		Odorant binding proteins and receptors	3.11373331698179
7282	110764118	LOC410639	similar to Aromatic-L-amino-acid decarboxylase (AADC) (DOPA decarboxylase) (DDC)	XP_394116.3	PREDICTED: similar to Aromatic-L-amino-acid decarboxylase (AADC) (DOPA decarboxylase) (DDC) [Apis mellifera]	Apis mellifera	410639	GB14019,LOC410639,	CG10697	FBgn0000422	Pathways and hormones	22.1126397348493
3650	110759349	LOC724615	similar to no mechanoreceptor potential A CG13207-PB, isoform B	XP_001120509.1	PREDICTED: similar to no mechanoreceptor potential A CG13207-PB, isoform B [Apis mellifera]	Apis mellifera	724615	GB18445,LOC724615,	CG13207	FBgn0016047	Pathways and hormones	7.42411209941101
1352	58585136	TyrR	tyramine receptor	NP_001011594.1	tyramine receptor [Apis mellifera]	Apis mellifera	406110	GB17991,tyr1,	CG7485	FBgn0004514	Pathways and hormones	5.92439895542013
36919	110766380	LOC726981	similar to CG14661-PA	XP_001122696.1	PREDICTED: similar to CG14661-PA [Apis mellifera]	Apis mellifera	726981	GB13060,LOC726981,	CG14661	FBgn0037288	Pathways and hormones	4.80566086225468
3039	66501325	LOC408622	phenylalanine hydroxylase	XP_392163.2	PREDICTED: similar to Henna CG7399-PB, isoform B isoform 1 [Apis mellifera]	Apis mellifera	408622	GB18494,LOC408622,	CG7399	FBgn0001208	Pathways and hormones	5.03365533593526
121612	224809492	Dat	dopamine transporter	NP_001139210.1	dopamine transporter [Apis mellifera]	Apis mellifera	412285	dat,GB15426,	CG8380	FBgn0034136	Pathways and hormones	4.75636486469697
2481	118150500	CSP6	chemosensory protein 6	NP_001071287.1	chemosensory protein 6 [Apis mellifera]	Apis mellifera	725103	GB13325,LOC725103,	CG1362	FBgn0013435	Pathways and hormones	4.76767827770421
10933	110750014	TRPML	transient receptor potential mucolipin	XP_624283.2	PREDICTED: similar to CG8743-PA isoform 2 [Apis mellifera]	Apis mellifera	551894	GB18634,TRPML,	CG8743	FBgn0262516	Pathways and hormones	3.71751560561197
9013	110758281	LOC408922	similar to Discoidin domain receptor CG33531-PA	XP_392450.3	PREDICTED: similar to Discoidin domain receptor CG33531-PA [Apis mellifera]	Apis mellifera	408922	GB14767,LOC408922,	CG33531	FBgn0053531	Pathways and hormones	3.3504295606408
1852	221139712	Crzr	corazonin receptor	NP_001137393.1	corazonin receptor [Apis mellifera]	Apis mellifera	409042	Crzr,GB13022,	CG10698	FBgn0036278	Pathways and hormones	3.31268630669365
18101	148277581	nAChRa9	nicotinic acetylcholine receptor alpha9 subunit	NP_001091694.1	nicotinic acetylcholine receptor alpha9 subunit [Apis mellifera]	Apis mellifera	411303	GB16984,nAChRA9,	No homolog		Pathways and hormones	3.2691226470118
4292	110757065	TRP	transient receptor potential	XP_001120503.1	PREDICTED: similar to transient receptor potential CG7875-PA [Apis mellifera]	Apis mellifera	724608	GB16264,Trp,	CG7875	FBgn0003861	Pathways and hormones	3.3402594820522
43589	66507568	CUBN	cubilin (intrinsic factor-cobalamin receptor)	XP_394526.2	PREDICTED: similar to CG32702-PA [Apis mellifera]	Apis mellifera	411053	GB17517,LOC411053,	CG32702	FBgn0052702	Pathways and hormones	3.12001367603969
21736	122427833	LOC411672	neuropeptides capa receptor-like protein	NP_001073563.2	neuropeptides capa receptor-like protein [Apis mellifera]	Apis mellifera	411672	GB11169,LOC411672,	CG14575	FBgn0037100	Pathways and hormones	2.92309709122307
4269	110754954	FR	FMRFamide receptor	XP_001120499.1	PREDICTED: similar to Fmrf Receptor CG2114-PA, partial [Apis mellifera]	Apis mellifera	724602	GB14428,LOC724602,	CG2114	FBgn0035385	Pathways and hormones	3.05454372815588
22481	110768353	LOC726424	similar to Metabotropic glutamate receptor 4 precursor (mGluR4)	XP_001122161.1	PREDICTED: similar to Metabotropic glutamate receptor 4 precursor (mGluR4), partial [Apis mellifera]	Apis mellifera	726424	GB15878,LOC726424,	CG11144	FBgn0019985	Pathways and hormones	2.91510903795589
28844	66514624	LOC411651	similar to Bardet-Biedl syndrome 7	XP_395119.2	PREDICTED: similar to Bardet-Biedl syndrome 7 [Apis mellifera]	Apis mellifera	411651	GB18131,LOC411651,	No homolog		Pathways and hormones	4.44027938165323
2891	66560555	lkb1	polarization-related protein LKB1	XP_623596.1	PREDICTED: similar to lkb1 CG9374-PB, isoform B, partial [Apis mellifera]	Apis mellifera	551198	GB10693,LOC551198,	CG9374	FBgn0038167	Pathways and hormones	3.67517326334267
20018	66520566	Y-g2	yellow-g2	XP_396825.2	PREDICTED: similar to yellow-g2 CG13804-PA [Apis mellifera]	Apis mellifera	413380	GB18218,Y-g2,	CG13804	FBgn0035328	Pathways and hormones	7.79874256798007
4090	58585212	Y-f	yellow-f	NP_001011635.1	yellow-f [Apis mellifera]	Apis mellifera	409376	GB18137,LOC409373,	CG18550	FBgn0041710	Pathways and hormones	3.9508467962795
15961	110748976	yl	yolkless	XP_001121707.1	PREDICTED: similar to yolkless CG1372-PA, isoform A [Apis mellifera]	Apis mellifera	725920	GB16571,LOC725920,	CG1372	FBgn0004649	Pathways and hormones	3.22285611792558
1897	110762773	Y-x1	yellow-x1	XP_001120097.1	PREDICTED: similar to yellow-h CG1629-PA [Apis mellifera]	Apis mellifera	724293	GB18300,Y-x1,	CG1629	FBgn0039896	Pathways and hormones	2.68693833323755
19682	48137874	Y-g	yellow-g	XP_396824.1	PREDICTED: similar to yellow-g CG5717-PA [Apis mellifera]	Apis mellifera	413379	GB10842,Y-g,	CG5717	FBgn0041709	Pathways and hormones	2.71760193632467
3250	110764100	LOC724469	similar to branchless CG4608-PA	XP_001120331.1	PREDICTED: similar to branchless CG4608-PA [Apis mellifera]	Apis mellifera	724469	LOC724469,	CG4608	FBgn0014135	Pathways and hormones	4.85642453243237
3238	110762524	LOC724465	similar to Enhancer of split mbeta protein (E(spl)mbeta) (HLH-mbeta) (Split locus enhancer protein mA)	XP_001120327.1	PREDICTED: similar to Enhancer of split mbeta protein (E(spl)mbeta) (HLH-mbeta) (Split locus enhancer protein mA) [Apis mellifera]	Apis mellifera	724465	GB10585,LOC724465,	CG14548	FBgn0002733	Pathways and hormones	5.68691691766156
4582	48130104	LOC409822	E(spl)-like protein	XP_393312.1	PREDICTED: similar to Enhancer of split mgamma protein (E(spl)mgamma) (HLH-mgamma) (Split locus enhancer protein mB) [Apis mellifera]	Apis mellifera	409822	GB19475,LOC409822,	No homolog		Pathways and hormones	3.07892443912358
2909	110763810	LOC727666	similar to CG6124-PA	XP_001121715.1	PREDICTED: similar to CG6124-PA, partial [Apis mellifera]	Apis mellifera	727666	LOC727666,	CG6124	FBgn0243514	Phagocytosis	4.12479847407098
17729	110756788	LOC726074	similar to CG13692-PA	XP_001121845.1	PREDICTED: similar to CG13692-PA [Apis mellifera]	Apis mellifera	726074	GB15129,LOC726074,	CG13692	FBgn0031254	Protein metabolism, processing, stability, maitenance and repair	5.29516705149206
2120	48140312	Scp2	sarcoplasmic calcium-binding protein 2	XP_393500.1	PREDICTED: similar to Sarcoplasmic calcium-binding protein 2 CG14904-PA [Apis mellifera]	Apis mellifera	410013	GB10018,LOC410013,	CG14904	FBgn0020907	Protein metabolism, processing, stability, maitenance and repair	3.24766893657829
29177	110758711	LOC413185	similar to CG17739-PA	XP_396636.3	PREDICTED: similar to CG17739-PA [Apis mellifera]	Apis mellifera	413185	GB17587,LOC413185,	CG17739	FBgn0033710	Protein metabolism, processing, stability, maitenance and repair	33.8304855843914
13733	110759707	LOC411846	similar to F18A12.8a	XP_395313.3	PREDICTED: similar to F18A12.8a [Apis mellifera]	Apis mellifera	411846	GB13209,LOC411846,	CG9565	FBgn0031081	Protein metabolism, processing, stability, maitenance and repair	6.61778840007569
20380	48098562	LOC410627	similar to Dipeptidase B CG9285-PA, isoform A	XP_394104.1	PREDICTED: similar to Dipeptidase B CG9285-PA, isoform A [Apis mellifera]	Apis mellifera	410627	GB19499,LOC410627,	CG9285	FBgn0000454	Protein metabolism, processing, stability, maitenance and repair	3.97671270076359
4333	110767532	LOC724619	similar to Multiple inositol polyphosphate phosphatase 1 CG4123-PA, isoform A	XP_001120513.1	PREDICTED: similar to Multiple inositol polyphosphate phosphatase 1 CG4123-PA, isoform A, partial [Apis mellifera]	Apis mellifera	724619	GB18862,LOC724619,	CG4123	FBgn0026061	Protein metabolism, processing, stability, maitenance and repair	6.28468639795721
130008	110771459	LOC727614	similar to CG9452-PA	XP_001123321.1	PREDICTED: similar to CG9452-PA, partial [Apis mellifera]	Apis mellifera	727614	LOC727614,	CG9452	FBgn0036877	Protein metabolism, processing, stability, maitenance and repair	2.70032042444202
2268	66508134	LOC411058	similar to CG4406-PA	XP_394531.2	PREDICTED: similar to CG4406-PA [Apis mellifera]	Apis mellifera	411058	GB18506,LOC411058,	CG4406	FBgn0023545	Protein metabolism, processing, stability, maitenance and repair	7.39905793242577
6943	110763768	SPH55	serine protease homolog 55	XP_001120817.1	PREDICTED: similar to scarface CG11066-PB, isoform B [Apis mellifera]	Apis mellifera	724917	GB15254,LOC724917,	CG11066	FBgn0033033	Protein metabolism, processing, stability, maitenance and repair	5.22327648548616
77939	110764845	SP9	serine protease 9	XP_001123170.1	PREDICTED: similar to snake CG7996-PA [Apis mellifera]	Apis mellifera	727462	GB18732,LOC727462,	CG7996	FBgn0003450	Protein metabolism, processing, stability, maitenance and repair	4.26678149660739
2464	110758534	SPH42	serine protease homolog 42	XP_623150.2	PREDICTED: similar to CG5390-PA isoform 1 [Apis mellifera]	Apis mellifera	550683	GB11298,LOC550683,	CG5390	FBgn0032213	Protein metabolism, processing, stability, maitenance and repair	3.81378102109841
1564	110763292	SP10	serine protease 10	XP_001120043.1	PREDICTED: similar to CG11843-PA [Apis mellifera]	Apis mellifera	724250	GB17927,LOC724250,	CG11843	FBgn0039630	Protein metabolism, processing, stability, maitenance and repair	2.92964003118033
8918	110750075	SP14	serine protease 14	XP_001121032.1	PREDICTED: similar to CG2056-PA, isoform A [Apis mellifera]	Apis mellifera	725154	GB14044,LOC725154,	CG2056	FBgn0030051	Protein metabolism, processing, stability, maitenance and repair	2.77785596530896
44346	110776956	LOC727115	similar to CG8412-PA	XP_001122829.1	PREDICTED: similar to CG8412-PA, partial [Apis mellifera]	Apis mellifera	727115	LOC727115,	CG8412	FBgn0037743	Protein metabolism, processing, stability, maitenance and repair	2.4324633470048
20419	110757036	LOC726285	similar to CG30197-PA	XP_001122036.1	PREDICTED: similar to CG30197-PA [Apis mellifera]	Apis mellifera	726285	GB14992,LOC726285,	CG30197	FBgn0050197	Protein metabolism, processing, stability, maitenance and repair	6.76772389476865
54423	66549635	LOC551407	similar to ADAM metallopeptidase with thrombospondin type 1 motif, 14 isoform 2 preproprotein	XP_623804.1	PREDICTED: similar to ADAM metallopeptidase with thrombospondin type 1 motif, 14 isoform 2 preproprotein isoform 1, partial [Apis mellifera]	Apis mellifera	551407	GB19091,LOC551407,	No homolog		Protein metabolism, processing, stability, maitenance and repair	4.29593190310963
4966	110757372	LOC724702	similar to Stretchin-Mlck CG18255-PA, isoform A	XP_001120593.1	PREDICTED: similar to Stretchin-Mlck CG18255-PA, isoform A [Apis mellifera]	Apis mellifera	724702	GB11199,LOC724702,	CG18255	FBgn0013988	Protein metabolism, processing, stability, maitenance and repair	3.55470853841731
10689	66547672	LOC551405	similar to CG2680-PA	XP_623802.1	PREDICTED: similar to CG2680-PA [Apis mellifera]	Apis mellifera	551405	GB14528,LOC551405,	CG2680	FBgn0024995	Protein metabolism, processing, stability, maitenance and repair	3.77472023979317
86011	110777375	LOC727512	similar to Chmp1 CG4108-PA	XP_001123221.1	PREDICTED: similar to Chmp1 CG4108-PA, partial [Apis mellifera]	Apis mellifera	727512	LOC727512,	CG4108	FBgn0036805	Protein metabolism, processing, stability, maitenance and repair	3.63762822684382
7147	66509567	LOC408864	similar to WAP four-disulfide core domain 2	XP_623074.1	PREDICTED: similar to WAP four-disulfide core domain 2 isoform 2 [Apis mellifera]	Apis mellifera	408864	GB10310,LOC408864,	No homolog		Protein metabolism, processing, stability, maitenance and repair	2.91181776103343
613	110758250	LOC724134	similar to CG14516-PA, isoform A	XP_001119867.1	PREDICTED: similar to CG14516-PA, isoform A, partial [Apis mellifera]	Apis mellifera	724134	LOC724134,	CG14516	FBgn0039640	Protein metabolism, processing, stability, maitenance and repair	2.77279400751876
47957	66507549	LOC412993	similar to CG9935-PA	XP_396444.2	PREDICTED: similar to CG9935-PA isoform 1, partial [Apis mellifera]	Apis mellifera	412993	GB14352,LOC412993,	CG9935	FBgn0039916	Receptor activity	3.21934362931071
3239	66564258	LOC551704	similar to CG7385-PA	XP_624096.1	PREDICTED: similar to CG7385-PA [Apis mellifera]	Apis mellifera	551704	GB17718,LOC551704,	CG7385	FBgn0036937	Receptor activity	2.52245889679163
1521	110749647	LOC724237	similar to CG7497-PA	XP_001120030.1	PREDICTED: similar to CG7497-PA [Apis mellifera]	Apis mellifera	724237	GB19123,LOC724237,	CG7497	FBgn0036742	Signaling	2.56330566249242
621	110759054	LOC413568	similar to CG18678-PA	XP_397009.3	PREDICTED: similar to CG18678-PA, partial [Apis mellifera]	Apis mellifera	413568	GB18244,LOC413568,	CG18678	FBgn0085401	Signaling	3.17200620595471
12345	110756053	LOC411209	similar to Rgk2 CG15069-PA, isoform A	XP_394683.3	PREDICTED: similar to Rgk2 CG15069-PA, isoform A [Apis mellifera]	Apis mellifera	411209	GB13496,LOC411209,	CG15069	FBgn0085419	Signaling	3.22648222406545
3487	66530147	ATPCL	ATP citrate lyase	XP_623155.1	PREDICTED: similar to ATP citrate lyase CG8322-PA, isoform A isoform 2 [Apis mellifera]	Apis mellifera	550686	GB10992,LOC550686,	CG8322	FBgn0020236	TCA	4.71478164093593
4793	110756783	LOC409155	similar to CG5214-PA	XP_392679.3	PREDICTED: similar to CG5214-PA [Apis mellifera]	Apis mellifera	409155	GB13073,LOC409155,	CG5214	FBgn0037891	TCA	3.24577566411683
10294	66499932	exu	maternal protein exuperantia	XP_623977.1	PREDICTED: similar to Maternal protein exuperantia [Apis mellifera]	Apis mellifera	551582	GB19360,LOC551582,	CG8994	FBgn0000615	Transcription	3.53752621934027
897	66526537	Scr	sex combs reduced	XP_623903.1	PREDICTED: similar to Sex combs reduced CG1030-PA, isoform A [Apis mellifera]	Apis mellifera	551506	GB13491,scr,	CG1030	FBgn0003339	Transcription	3.6262150495626
2568	110762676	Oaz	O/E-associated zinc finger protein	XP_396910.3	PREDICTED: similar to CG17390-PA [Apis mellifera]	Apis mellifera	413466	GB16509,LOC413466,	CG17390	FBgn0261613	Transcription	3.6101229401897
528	110760333	AGO2	argonaute 2	XP_395048.3	PREDICTED: similar to GERp95 [Apis mellifera]	Apis mellifera	411577	GB15464,LOC411577,	CG6671	FBgn0026611	Transcription	3.45157220723738
14354	110755408	Phlpp	PH domain leucine-rich repeat protein phosphatase	XP_394402.3	PREDICTED: similar to CG10493-PA [Apis mellifera]	Apis mellifera	410926	GB11008,LOC410926,	CG10493	FBgn0032749	Transcription	3.04462197717588
18404	110757136	LOC552797	similar to ets homologous factor	XP_625175.2	PREDICTED: similar to ets homologous factor [Apis mellifera]	Apis mellifera	552797	GB15869,LOC552797,	No homolog		Transcription	2.96270647899833
2816	110766532	LOC409533	similar to Annexin-B9 (Annexin-9) (Annexin IX)	XP_623449.2	PREDICTED: similar to Annexin IX CG5730-PC, isoform C isoform 1 [Apis mellifera]	Apis mellifera	409533	GB16448,LOC409533,	CG5730	FBgn0000083	Transcription	2.51471704909341
9684	110758231	LOC411218	similar to CG2685-PA	XP_394692.3	PREDICTED: similar to CG2685-PA [Apis mellifera]	Apis mellifera	411218	GB12392,LOC411218,	CG2685	FBgn0024998	Transcription	2.72616003436633
46333	58585074	Kr-h1	kruppel-like protein 1	NP_001011566.1	kruppel-like protein 1 [Apis mellifera]	Apis mellifera	406069	Kr-h1,	CG18783	FBgn0028420	Transcription	21.0881858751458
19014	110761478	LOC727672	similar to Sox21b CG32139-PA	XP_001122749.1	PREDICTED: similar to Sox21b CG32139-PA, partial [Apis mellifera]	Apis mellifera	727672	LOC727672,	CG32139	FBgn0042630	Transcription	8.29133343361266
24778	110756201	LOC726550	similar to CCAAT/enhancer-binding protein gamma (C/EBP gamma) (Immunoglobulin enhancer-binding protein 1) (IG/EBP-1) (Granulocyte colony-stimulating factor promoter element 1-binding protein) (GPE1-binding protein) (GPE1-BP)	XP_001122278.1	PREDICTED: similar to CCAAT/enhancer-binding protein gamma (C/EBP gamma) (Immunoglobulin enhancer-binding protein 1) (IG/EBP-1) (Granulocyte colony-stimulating factor promoter element 1-binding protein) (GPE1-binding protein) (GPE1-BP) [Apis mellifera]	Apis mellifera	726550	GB14919,LOC726550,	No homolog		Transcription	3.8403527467853
28769	110762257	LOC726730	similar to CG13424-PA	XP_001122451.1	PREDICTED: similar to CG13424-PA [Apis mellifera]	Apis mellifera	726730	GB15934,LOC726730,	CG13424	FBgn0034520	Transcription	3.30125513579309
23729	110762240	LOC726491	similar to abrupt CG4807-PA, isoform A	XP_001122223.1	PREDICTED: similar to abrupt CG4807-PA, isoform A [Apis mellifera]	Apis mellifera	726491	GB15811,LOC726491,	CG4807	FBgn0259750	Transcription	3.30443571520242
9298	110769266	LOC551404	similar to CG1461-PA	XP_623801.2	PREDICTED: similar to CG1461-PA, partial [Apis mellifera]	Apis mellifera	551404	LOC551404,	CG1461	FBgn0030558	Transferase activity	10.3590459399384
1525	110749933	LOC724239	similar to Kynurenine/alpha-aminoadipate aminotransferase mitochondrial precursor	XP_001120032.1	PREDICTED: similar to Kynurenine/alpha-aminoadipate aminotransferase mitochondrial precursor (KAT/AadAT) (Kynurenine--oxoglutarate transaminase II) (Kynurenine aminotransferase II) (Kynurenine--oxoglutarate aminotransferase II) (2-aminoadipate transaminase) (... [Apis mellifera]	Apis mellifera	724239	GB10285,LOC724239,	No homolog		Transferase activity	28.8326035533488
5625	110756020	LOC724781	similar to CG10513-PA	XP_001120680.1	PREDICTED: similar to CG10513-PA [Apis mellifera]	Apis mellifera	724781	GB18082,LOC724781,	CG10513	FBgn0039311	Transferase activity	5.35668041424632
560	110763897	LOC724126	similar to CG13759-PA	XP_001119858.1	PREDICTED: similar to CG13759-PA [Apis mellifera]	Apis mellifera	724126	GB17163,LOC724126,	CG13759	FBgn0040376	Transferase activity	4.68044145967967
65835	110772952	LOC727351	similar to CG32699-PA	XP_001123060.1	PREDICTED: similar to CG32699-PA, partial [Apis mellifera]	Apis mellifera	727351	LOC727351,	CG32699	FBgn0052699	Transferase activity	4.40873399219112
6585	110761325	LOC724878	GalNAc-4-sulfotransferase	XP_001120778.1	PREDICTED: similar to CG14024-PA [Apis mellifera]	Apis mellifera	724878	GB17299,LOC724878,	CG14024	FBgn0031697	Transferase activity	3.35455812493012
942	66511562	LOC412889	similar to CG1673-PA	XP_396341.2	PREDICTED: similar to CG1673-PA isoform 1 [Apis mellifera]	Apis mellifera	412889	GB14457,LOC412889,	CG1673	FBgn0030482	Transferase activity	3.2100759068353
68193	66553193	LOC413242	heparan sulfate N-deacetylase/ N-sulfotransferase	XP_396688.2	PREDICTED: similar to sulfateless CG8339-PA, partial [Apis mellifera]	Apis mellifera	413242	GB18065,LOC413242,	CG8339	FBgn0052396	Transferase activity	2.94716180050764
9322	110756134	LOC408788	glucuronosyltransferase	XP_392319.3	PREDICTED: similar to CG17323-PA [Apis mellifera]	Apis mellifera	408788	GB16747,LOC408788,	CG17323	FBgn0032713	Transferase activity	2.5203964528619
33845	66507696	orb	oo18 RNA-binding protein	XP_395376.2	PREDICTED: similar to oo18 RNA-binding protein CG10868-PA, isoform A [Apis mellifera]	Apis mellifera	411907	GB12560,LOC411907,	CG10868	FBgn0004882	Translation	8.51366560595936
12022	110757397	PRM1	TAR RNA-binding protein 2	XP_001121349.1	PREDICTED: similar to loquacious CG6866-PB, isoform B [Apis mellifera]	Apis mellifera	725512	GB13705,LOC725512,	CG6866	FBgn0032515	Translation	4.17012143933908
29527	110766353	LOC726766	similar to Dicer-1 CG4792-PA	XP_001122487.1	PREDICTED: similar to Dicer-1 CG4792-PA [Apis mellifera]	Apis mellifera	726766	GB15170,LOC726766,	CG4792	FBgn0039016	Translation	3.65745827972982
63833	66553925	LOC552136	similar to sodium chloride cotransporter 69 CG4357-PA, isoform A	XP_624518.1	PREDICTED: similar to sodium chloride cotransporter 69 CG4357-PA, isoform A, partial [Apis mellifera]	Apis mellifera	552136	LOC552136,	CG4357	FBgn0036279	Transport	2.7347877918458
2576	110763906	LOC411429	similar to CG17119-PA, isoform A	XP_394902.3	PREDICTED: similar to CG17119-PA, isoform A [Apis mellifera]	Apis mellifera	411429	GB15127,LOC411429,	CG17119	FBgn0039045	Transport	6.03213084402853
11941	66501107	LOC408646	similar to CG10019-PA	XP_392186.2	PREDICTED: similar to CG10019-PA isoform 1 [Apis mellifera]	Apis mellifera	408646	GB16011,LOC408646,	CG10019	FBgn0031568	Transport	4.68857614557337
24057	110761409	st	scarlet	XP_001122240.1	PREDICTED: similar to scarlet CG4314-PA [Apis mellifera]	Apis mellifera	726508	GB13148,LOC726508,	CG4314	FBgn0003515	Transport	3.89326689690869
31801	110762912	LOC726839	similar to CG4797-PB, isoform B	XP_001122557.1	PREDICTED: similar to CG4797-PB, isoform B [Apis mellifera]	Apis mellifera	726839	GB13501,LOC726839,	CG4797	FBgn0034909	Transport	3.27511845819614
5883	66499640	LOC413471	similar to Na pump subunit CG5670-PH, isoform H	XP_396915.2	PREDICTED: similar to Na pump subunit CG5670-PH, isoform H [Apis mellifera]	Apis mellifera	413471	GB17873,LOC413471,	CG5670	FBgn0002921	Transport	3.90816225288331
1681	66499088	LOC551761	similar to CG2663-PB, isoform B	XP_624151.1	PREDICTED: similar to CG2663-PB, isoform B [Apis mellifera]	Apis mellifera	551761	GB16852,LOC551761,	CG2663	FBgn0037323	Transport	16.9275940172567
17017	110763096	LOC410532	similar to CG8083-PA, isoform A	XP_001121407.1	PREDICTED: similar to CG8083-PA, isoform A [Apis mellifera]	Apis mellifera	410532	GB18105,LOC410532,	CG8083	FBgn0025709	Transport	3.67537594365112
3894	110760825	LOC413816	similar to Epidermal stripes and patches CG7005-PA	XP_397255.3	PREDICTED: similar to Epidermal stripes and patches CG7005-PA [Apis mellifera]	Apis mellifera	413816	GB11534,LOC413816,	CG7005	FBgn0013953	Transport	3.39231864462271
9359	110759201	LOC551863	similar to CG15094-PA, isoform A	XP_624251.2	PREDICTED: similar to CG15094-PA, isoform A [Apis mellifera]	Apis mellifera	551863	GB16930,LOC551863,	CG15094	FBgn0034392	Transport	3.25982410453802
16658	66520616	LOC410296	similar to CG9413-PA, isoform A	XP_393777.2	PREDICTED: similar to CG9413-PA, isoform A [Apis mellifera]	Apis mellifera	410296	GB13460,LOC410296,	CG9413	FBgn0030574	Transport	2.88283350198388
18699	110763263	LOC411772	similar to CG1607-PA, isoform A	XP_395239.3	PREDICTED: similar to CG1607-PA, isoform A [Apis mellifera]	Apis mellifera	411772	GB19966,LOC411772,	CG1607	FBgn0039844	Transport	2.78061963206963
33902	110767822	LOC726907	similar to Ca-1T CG15899-PB	XP_001122624.1	PREDICTED: similar to Ca-1T CG15899-PB, partial [Apis mellifera]	Apis mellifera	726907	LOC726907,	CG15899	FBgn0029846	Transport	2.54646140285867
3902	110761833	LOC724546	similar to CG9657-PA	XP_001120435.1	PREDICTED: similar to CG9657-PA [Apis mellifera]	Apis mellifera	724546	GB14022,LOC724546,	CG9657	FBgn0029950	Transport	2.72144646309003
4431	58585134	Eaat-2	excitatory amino acid transporter 2	NP_001011597.1	excitatory amino acid transporter 2 [Apis mellifera]	Apis mellifera	406113	EAAT,GB16377,	CG3159	FBgn0026438	Transport	2.64590435220956
30230	66554040	LOC412065	similar to CG13646-PA	XP_395531.2	PREDICTED: similar to CG13646-PA [Apis mellifera]	Apis mellifera	412065	GB18888,LOC412065,	CG13646	FBgn0039255	Transport	2.62682776516389
2691	48138658	LOC413468	similar to ariadne CG5659-PA, isoform A	XP_396912.1	PREDICTED: similar to ariadne CG5659-PA, isoform A [Apis mellifera]	Apis mellifera	413468	GB15682,LOC413468,	CG5659	FBgn0017418	Ubiquitin	2.71523019625392
29187	110759563	LOC726750	hypothetical protein LOC726750	XP_001122470.1	PREDICTED: hypothetical protein [Apis mellifera]	Apis mellifera	726750	GB15696,LOC726750,	hypothetical protein		Unknown function	4.93515578763931
5624	66507096	LOC408807	hypothetical LOC408807	XP_397526.2	PREDICTED: hypothetical protein [Apis mellifera]	Apis mellifera	408807	GB10708,LOC408807,	hypothetical protein		Unknown function	77.2117711143537
10339	110756976	LOC408857	similar to CG33515-PA	XP_392388.3	PREDICTED: similar to CG33515-PA [Apis mellifera]	Apis mellifera	408857	GB17838,LOC408857,	CG33515	FBgn0259213	Unknown function	15.2751476000061
26064	110760442	LOC726611	hypothetical protein LOC726611	XP_001122336.1	PREDICTED: hypothetical protein [Apis mellifera]	Apis mellifera	726611	GB12210,LOC726611,	hypothetical protein		Unknown function	13.6449232767142
26400	110760444	LOC408280	hypothetical LOC408280	XP_397488.2	PREDICTED: hypothetical protein [Apis mellifera]	Apis mellifera	408280	GB16927,LOC408280,	hypothetical protein		Unknown function	9.07229187919975
25392	66517017	LOC551496	hypothetical LOC551496	XP_625252.1	PREDICTED: hypothetical protein [Apis mellifera]	Apis mellifera	551496	GB14740,LOC551496,	hypothetical protein		Unknown function	7.58249806877858
21395	66505111	LOC410888	similar to CG32791-PA	XP_394364.2	PREDICTED: similar to CG32791-PA [Apis mellifera]	Apis mellifera	410888	GB12833,LOC410888,	CG32791	FBgn0052791	Unknown function	6.77253406262074
8956	110763323	LOC725162	hypothetical protein LOC725162	XP_001121040.1	PREDICTED: hypothetical protein, partial [Apis mellifera]	Apis mellifera	725162	LOC725162,	hypothetical protein		Unknown function	5.65287768681948
28851	110759561	LOC726734	hypothetical protein LOC726734	XP_001122455.1	PREDICTED: hypothetical protein [Apis mellifera]	Apis mellifera	726734	LOC726734,	hypothetical protein		Unknown function	5.40882288092708
2725	66521444	LOC410370	similar to CG3630-PA	XP_393850.2	PREDICTED: similar to CG3630-PA [Apis mellifera]	Apis mellifera	410370	GB18441,LOC410370,	CG3630	FBgn0023540	Unknown function	5.26374309183881
10025	66513663	LOC551717	hypothetical LOC551717	XP_625263.1	PREDICTED: hypothetical protein [Apis mellifera]	Apis mellifera	551717	GB10247,LOC551717,	hypothetical protein		Unknown function	4.93559731637798
22810	110767097	LOC726443	similar to CG1265-PB	XP_001122178.1	PREDICTED: similar to CG1265-PB, partial [Apis mellifera]	Apis mellifera	726443	GB16821,LOC726443,	CG1265	FBgn0035517	Unknown function	4.81203869889429
7575	110750159	LOC724993	hypothetical protein LOC724993	XP_001120895.1	PREDICTED: hypothetical protein [Apis mellifera]	Apis mellifera	724993	LOC724993,	hypothetical protein		Unknown function	4.94833125466528
30806	110751016	LOC726803	similar to CG33290-PA	XP_001122524.1	PREDICTED: similar to CG33290-PA [Apis mellifera]	Apis mellifera	726803	LOC726803,	CG33290	FBgn0053290	Unknown function	4.59274853921047
3977	110758619	LOC724570	similar to CG32263-PA	XP_001120460.1	PREDICTED: similar to CG32263-PA [Apis mellifera]	Apis mellifera	724570	GB17823,LOC724570,	CG32263	FBgn0052263	Unknown function	4.72257526242222
16063	110757802	LOC725935	similar to CG32251-PA	XP_001121723.1	PREDICTED: similar to CG32251-PA [Apis mellifera]	Apis mellifera	725935	LOC725935,	CG32251	FBgn0052251	Unknown function	4.69013140289553
714	110762279	LOC724448	hypothetical protein LOC724448	XP_001119881.1	PREDICTED: hypothetical protein [Apis mellifera]	Apis mellifera	724448	LOC724448,	hypothetical protein		Unknown function	4.15323102152844
4915	110762330	LOC724687	hypothetical protein LOC724687	XP_001120578.1	PREDICTED: hypothetical protein [Apis mellifera]	Apis mellifera	724687	GB13655,LOC724687,	hypothetical protein		Unknown function	4.23673694929824
39969	110774727	LOC727053	similar to CG32085-PA	XP_001122766.1	PREDICTED: similar to CG32085-PA, partial [Apis mellifera]	Apis mellifera	727053	LOC727053,	CG32085	FBgn0052085	Unknown function	4.25770999300688
7021	110767545	LOC552453	similar to CG11694-PA	XP_624831.2	PREDICTED: similar to CG11694-PA [Apis mellifera]	Apis mellifera	552453	GB18403,LOC552453,	CG11694	FBgn0037571	Unknown function	4.20186946036559
28868	110768981	LOC726737	similar to CG9451-PA	XP_001122458.1	PREDICTED: similar to CG9451-PA [Apis mellifera]	Apis mellifera	726737	GB10483,LOC726737,	CG9451	FBgn0036876	Unknown function	3.74299844888393
7597	110761714	LOC725000	hypothetical protein LOC725000	XP_001120902.1	PREDICTED: hypothetical protein [Apis mellifera]	Apis mellifera	725000	LOC725000,	hypothetical protein		Unknown function	3.31376726231347
4876	110748732	LOC724679	similar to CG40498-PA.3	XP_001120570.1	PREDICTED: similar to CG40498-PA.3 [Apis mellifera]	Apis mellifera	724679	GB14921,LOC724679,	CG40498	FBgn0069969	Unknown function	3.35490908122179
3673	110771549	LOC410662	similar to CG31814-PA	XP_394139.3	PREDICTED: similar to CG31814-PA, partial [Apis mellifera]	Apis mellifera	410662	GB18058,LOC410662,	CG31814	FBgn0051814	Unknown function	3.26712824165055
24726	110760924	LOC410320	similar to CG8760-PA	XP_393801.3	PREDICTED: similar to CG8760-PA [Apis mellifera]	Apis mellifera	410320	GB15649,LOC410320,	CG8760	FBgn0085429	Unknown function	3.31945413057234
9658	110756324	LOC552132	similar to ENSANGP00000016534	XP_001121895.1	PREDICTED: similar to CG4341-PA, partial [Apis mellifera]	Apis mellifera	552132	GB17124,LOC552132,	CG4341	FBgn0028481	Unknown function	3.18861756599118
33916	110773429	LOC726910	hypothetical protein LOC726910	XP_001122627.1	PREDICTED: hypothetical protein [Apis mellifera]	Apis mellifera	726910	LOC726910,	hypothetical protein		Unknown function	2.99574990847774
20752	110756701	LOC726309	similar to CG40500-PA.3	XP_001122057.1	PREDICTED: similar to CG40500-PA.3 [Apis mellifera]	Apis mellifera	726309	GB15927,LOC726309,	CG40500	FBgn0259677	Unknown function	2.95719561483306
16664	110761204	LOC725984	similar to CG9380-PB, isoform B	XP_001121765.1	PREDICTED: similar to CG9380-PB, isoform B [Apis mellifera]	Apis mellifera	725984	GB12008,LOC725984,	CG9380	FBgn0035094	Unknown function	3.07876904926886
3849	110764660	LOC550835	similar to CG10077-PA, isoform A	XP_623668.2	PREDICTED: similar to CG10077-PA, isoform A isoform 1 [Apis mellifera]	Apis mellifera	550835	GB12312,LOC550835,	CG10077	FBgn0035720	Unknown function	2.92832411697425
6171	110759551	LOC726629	hypothetical protein LOC726629	XP_001120735.1	PREDICTED: hypothetical protein [Apis mellifera]	Apis mellifera	726629	GB17395,LOC726629,	hypothetical protein		Unknown function	3.04652848413654
5240	110761157	LOC724726	similar to CG13136-PA	XP_001120617.1	PREDICTED: similar to CG13136-PA [Apis mellifera]	Apis mellifera	724726	GB19029,LOC724726,	CG13136	FBgn0262032	Unknown function	2.90088619729549
57094	66544285	LOC552468	hypothetical LOC552468	XP_625290.1	PREDICTED: hypothetical protein, partial [Apis mellifera]	Apis mellifera	552468	GB15576,LOC552468,	hypothetical protein		Unknown function	2.90642302374991
3255	110751054	LOC724470	hypothetical protein LOC724470	XP_001120333.1	PREDICTED: hypothetical protein [Apis mellifera]	Apis mellifera	724470	GB15712,LOC724470,	hypothetical protein		Unknown function	2.83772423355531
6995	110758133	LOC551661	similar to CG10841-PA	XP_624053.2	PREDICTED: similar to CG10841-PA [Apis mellifera]	Apis mellifera	551661	GB19267,LOC551661,	CG10841	FBgn0038163	Unknown function	2.69214213346753
37255	110766382	LOC726992	similar to CG1124-PA	XP_001122706.1	PREDICTED: similar to CG1124-PA [Apis mellifera]	Apis mellifera	726992	LOC726992,	CG1124	FBgn0037290	Unknown function	2.74292872402372
24074	66550872	LOC552668	similar to CG32415-PA	XP_625047.1	PREDICTED: similar to CG32415-PA [Apis mellifera]	Apis mellifera	552668	GB14714,LOC552668,	CG32415	FBgn0259167	Unknown function	2.81918773045837
1410	110751318	LOC724582	hypothetical protein LOC724582	XP_001120008.1	PREDICTED: hypothetical protein [Apis mellifera]	Apis mellifera	724582	GB15494,LOC724582,	hypothetical protein		Unknown function	2.74225457863439
8610	66522801	LOC551116	similar to CG17219-PA	XP_623515.1	PREDICTED: similar to CG17219-PA [Apis mellifera]	Apis mellifera	551116	GB18102,LOC551116,	CG17219	FBgn0031494	Unknown function	3.05191906120317
16328	110761202	LOC552843	similar to CG9380-PA, isoform A	XP_625222.2	PREDICTED: similar to CG9380-PA, isoform A [Apis mellifera]	Apis mellifera	552843	GB15518,LOC552843,	CG9380	FBgn0035094	Unknown function	2.79770023460027
8273	110762172	LOC409962	similar to CG2150-PA	XP_393452.3	PREDICTED: similar to CG2150-PA [Apis mellifera]	Apis mellifera	409962	GB12811,LOC409962,	CG2150	FBgn0003065	Unknown function	2.72461324243828
145127	110770941	LOC727651	similar to CG2310-PA, isoform A	XP_001123358.1	PREDICTED: similar to CG2310-PA, isoform A, partial [Apis mellifera]	Apis mellifera	727651	GB14410,LOC727651,	CG2310	FBgn0039665	Unknown function	2.72469059946058
27087	110761998	LOC726669	hypothetical protein LOC726669	XP_001122391.1	PREDICTED: hypothetical protein [Apis mellifera]	Apis mellifera	726669	GB12022,LOC726669,	hypothetical protein		Unknown function	2.58602499148599
17431	110766306	LOC412531	similar to Hypothetical UPF0171 protein CG8783	XP_395986.3	PREDICTED: similar to Hypothetical UPF0171 protein CG8783 [Apis mellifera]	Apis mellifera	412531	GB16328,LOC412531,	CG8783	FBgn0036397	Unknown function	2.59728758926426
2212	110760742	LOC550938	hypothetical LOC550938	XP_623336.2	PREDICTED: hypothetical protein, partial [Apis mellifera]	Apis mellifera	550938	GB13848,LOC550938,	hypothetical protein		Unknown function	2.62575573878147
1963	110758789	LOC724314	hypothetical protein LOC724314	XP_001120118.1	PREDICTED: hypothetical protein [Apis mellifera]	Apis mellifera	724314	GB18597,LOC724314,	hypothetical protein		Unknown function	2.35755558953381
Nurse bees compared to methoprene treated bees q=10%
contig no	protein GI accession	"Gene name"	"Gene Descr"	"Protein num"	"Protein name [organism reported by protein database]"	"Organism reported by NCBI"	Entrez GeneID	"GENE_SYMBOL"	"Drosophila ID"	"Flybase ID"	GO annotation	Fold change
3823	66530147	ATPCL	ATP citrate lyase	XP_623155.1	PREDICTED: similar to ATP citrate lyase CG8322-PA, isoform A isoform 2 [Apis mellifera]	Apis mellifera	550686	GB10992,LOC550686,	CG8322	FBgn0020236	Binding	57.83657278363931
12320	66526701	LOC551991	similar to CG13607-PA	XP_624377.1	PREDICTED: similar to CG13607-PA [Apis mellifera]	Apis mellifera	551991	GB16487,LOC551991,	CG13607	FBgn0039151	Binding	18.379703777076383
16714	110756166	LOC725994	similar to CG33281-PA	XP_001121776.1	PREDICTED: similar to CG33281-PA [Apis mellifera]	Apis mellifera	725994	GB20048,LOC725994,	CG33281	FBgn0053281	Carbohydrate metabolic process	11.751224872623437
17311	110749530	ft	cadherin-related tumor suppressor fat	XP_393497.3	PREDICTED: similar to Cadherin-related tumor suppressor precursor (Protein fat) [Apis mellifera]	Apis mellifera	410009	GB10152,LOC410009,	No homolog		Cell growth and development	6.060875930029448
15353	110751264	LOC725862	similar to CG9587-PA	XP_001121660.1	PREDICTED: similar to CG9587-PA [Apis mellifera]	Apis mellifera	725862	LOC725862,	CG9587	FBgn0087007	Cell growth and development	7.016072715317921
2249	66504141	LOC552073	glucosinolate sulphatase	XP_624454.1	PREDICTED: similar to CG8646-PA [Apis mellifera]	Apis mellifera	552073	GB13184,LOC552073,	CG8646	FBgn0033763	Cell growth and development	8.120387944984937
5317	110758269	LOC724749	similar to pericardin CG5700-PB	XP_001120641.1	PREDICTED: similar to pericardin CG5700-PB [Apis mellifera]	Apis mellifera	724749	GB19347,LOC724749,	CG5700	FBgn0028573	Cell growth and development	18.64868387437398
45577	110762958	LOC552724	similar to CG13676-PA	XP_625102.2	PREDICTED: similar to CG13676-PA isoform 2 [Apis mellifera]	Apis mellifera	552724	GB17331,LOC552724,	CG13676	FBgn0035844	Cuticular proteins, chitinase and chitin metabolic process	18.458889091119037
38838	48097532	serp	serpentine	XP_391915.1	PREDICTED: similar to CG32209-PB [Apis mellifera]	Apis mellifera	408365	GB14037,LOC408365,	CG32209	FBgn0260653	Cuticular proteins, chitinase and chitin metabolic process	16.651888488556573
34573	66533338	LOC411645	similar to krotzkopf verkehrt CG2666-PA, isoform A	XP_395114.2	PREDICTED: similar to krotzkopf verkehrt CG2666-PA, isoform A, partial [Apis mellifera]	Apis mellifera	411645	GB12511,LOC411645,	CG2666	FBgn0001311	Cuticular proteins, chitinase and chitin metabolic process	8.974174326442371
59118	110764365	LOC727291	similar to krotzkopf verkehrt CG2666-PA, isoform A	XP_001123000.1	PREDICTED: similar to krotzkopf verkehrt CG2666-PA, isoform A, partial [Apis mellifera]	Apis mellifera	727291	LOC727291,	CG2666	FBgn0001311	Cuticular proteins, chitinase and chitin metabolic process	6.876258660904712
1192	110750185	LOC724199	similar to CG10154-PA	XP_001119969.1	PREDICTED: similar to CG10154-PA [Apis mellifera]	Apis mellifera	724199	GB13546,LOC724199,	CG10154	FBgn0036361	Cuticular proteins, chitinase and chitin metabolic process	7.4021576110284695
2977	48096958	LOC411343	similar to CG14301-PA	XP_394817.1	PREDICTED: similar to CG14301-PA [Apis mellifera]	Apis mellifera	411343	GB11884,LOC411343,	CG14301	FBgn0038632	Cuticular proteins, chitinase and chitin metabolic process	5.875306579647459
10110	110760993	verm	vermiform	XP_623723.2	PREDICTED: similar to LDLa domain containing chitin binding protein 1 CG8756-PC, isoform C isoform 1 [Apis mellifera]	Apis mellifera	551323	GB11876,LOC551323,	CG8756	FBgn0261341	Cuticular proteins, chitinase and chitin metabolic process	13.202282157099566
4134	110757723	Cda4	chitin deacetylase-like 4	XP_001120478.1	PREDICTED: similar to CG32499-PA [Apis mellifera]	Apis mellifera	725813	GB16974,LOC725813,	CG32499	FBgn0052499	Cuticular proteins, chitinase and chitin metabolic process	6.417555038064956
9992	268607675	CPR19	cuticular protein 19	NP_001161365.1	cuticular protein 19 [Apis mellifera]	Apis mellifera	413115	GB16692,LOC413115,	No homolog		Cuticular proteins, chitinase and chitin metabolic process	127.85900178246547
12008	110755961	CPR27	cuticular protein 27	XP_001121346.1	PREDICTED: similar to CG15884-PA [Apis mellifera]	Apis mellifera	725509	GB13208,LOC725509,	CG15884	FBgn0039481	Cuticular proteins, chitinase and chitin metabolic process	19.875962616429085
6139	288869485	Cpap3-d	cuticular protein analogous to peritrophins 3-D	NP_001165850.1	cuticular protein analogous to peritrophins 3-D [Apis mellifera]	Apis mellifera	410065	Cpap3-d,GB13470,	No homolog		Cuticular proteins, chitinase and chitin metabolic process	15.429254025082598
16035	288869506	Cpap3-c	cuticular protein analogous to peritrophins 3-C	NP_001165860.1	cuticular protein analogous to peritrophins 3-C [Apis mellifera]	Apis mellifera	725932	Cpap3-c,GB13298,	No homolog		Cuticular proteins, chitinase and chitin metabolic process	12.391347745342754
13016	110755965	LOC413113	similar to CG8927-PA, isoform A	XP_396564.3	PREDICTED: similar to CG8927-PA, isoform A [Apis mellifera]	Apis mellifera	413113	GB10965,LOC413113,	CG8927	FBgn0038405	Cuticular proteins, chitinase and chitin metabolic process	9.77498537192786
2597	110755589	Cpap3-a	cuticular protein analogous to peritrophins 3-A	XP_001120217.1	PREDICTED: similar to CG17052-PA [Apis mellifera]	Apis mellifera	724382	Cpap3-a,	CG17052	FBgn0031097	Cuticular proteins, chitinase and chitin metabolic process	10.62637100648546
12344	110755963	LOC725547	cuticular protein 97Ea ortholog	XP_001121380.1	PREDICTED: similar to CG6131-PA [Apis mellifera]	Apis mellifera	725547	GB14149,LOC725547,	CG6131	FBgn0039480	Cuticular proteins, chitinase and chitin metabolic process	6.173637660797074
898	66526281	SCR-B2	scavenger receptor class B, type 2	XP_396852.2	PREDICTED: similar to CG1887-PA [Apis mellifera]	Apis mellifera	413408	GB11743,LOC413408,	CG1887	FBgn0035290	Immune defence, xenobiotic metabolism, stress response	5.719522184286176
843	110749123	GMCOX12	GMC oxidoreductase 12	XP_394210.3	PREDICTED: similar to CG9514-PA [Apis mellifera]	Apis mellifera	410734	GB12121,LOC410734,	CG9514	FBgn0030592	Immune defence, xenobiotic metabolism, stress response	9.160414763725441
31105	110760570	CTL3	C-type lectin 3	XP_393774.3	PREDICTED: similar to CG9134-PB, isoform B [Apis mellifera]	Apis mellifera	410293	GB18049,LOC410293,	CG9134	FBgn0035199	Immune defence, xenobiotic metabolism, stress response	5.652723033805125
32253	66558893	CYP6AS15	cytochrome P450 6AS15	XP_623595.1	PREDICTED: similar to Probable cytochrome P450 6a14 (CYPVIA14) [Apis mellifera]	Apis mellifera	551197	GB14913,LOC551197,	No homolog		Immune defence, xenobiotic metabolism, stress response	18.085544242671318
4256	66535318	LOC550828	similar to CG31522-PA, isoform A	XP_623221.1	PREDICTED: similar to CG31522-PA, isoform A, partial [Apis mellifera]	Apis mellifera	550828	GB19268,LOC550828,	CG31522	FBgn0051522	Lipid, phospholipid, fatty acid metabolism and fatty acid beta oxidation	7.474876936737812
2035	66518230	LOC551423	similar to 15-hydroxyprostaglandin dehydrogenase	XP_623818.1	PREDICTED: similar to 15-hydroxyprostaglandin dehydrogenase [Apis mellifera]	Apis mellifera	551423	GB18737,LOC551423,	No homolog		Lipid, phospholipid, fatty acid metabolism and fatty acid beta oxidation	5.258961263264668
19024	110762106	Vhdl	larval-specific very high density lipoprotein	XP_001121939.1	PREDICTED: hypothetical protein [Apis mellifera]	Apis mellifera	726182	GB15055,Vhdl,	No homolog		Lipid, phospholipid, fatty acid metabolism and fatty acid beta oxidation	22.18020581642318
51042	110768632	LOC727193	similar to CG17292-PA, isoform A	XP_001122903.1	PREDICTED: similar to CG17292-PA, isoform A, partial [Apis mellifera]	Apis mellifera	727193	GB13365,LOC727193,	CG17292	FBgn0032029	Lipid, phospholipid, fatty acid metabolism and fatty acid beta oxidation	21.63698348344892
7244	110759978	LOC724951	similar to CG3812-PA, isoform A	XP_001120852.1	PREDICTED: similar to CG3812-PA, isoform A [Apis mellifera]	Apis mellifera	724951	GB10676,LOC724951,	CG3812	FBgn0030421	Lipid, phospholipid, fatty acid metabolism and fatty acid beta oxidation	8.64984187450744
15086	110767753	LOC725842	similar to Baldspot CG3971-PA, isoform A	XP_001121645.1	PREDICTED: similar to Baldspot CG3971-PA, isoform A [Apis mellifera]	Apis mellifera	725842	GB12340,LOC725842,	CG3971	FBgn0260960	Membrane	9.778895880509278
1552	58585256	TpnCIIb	troponin C type IIb	NP_001011654.1	troponin C type IIb [Apis mellifera]	Apis mellifera	494501	GB13484,TpnCIIb,	No homolog		Motor proteins and muscle	9.237412840422643
3920	110763912	LOC724552	similar to CG5326-PA, isoform A	XP_001120442.1	PREDICTED: similar to CG5326-PA, isoform A [Apis mellifera]	Apis mellifera	724552	GB12176,LOC724552,	CG5326	FBgn0038983	Neurogenesis	12.59686075922572
22058	94158822	Obp14	odorant binding protein 14	NP_001035313.1	odorant binding protein 14 [Apis mellifera]	Apis mellifera	677673	OBP14,	No homolog		Odorant binding proteins and receptors	18.442327121371296
1506	94158810	Obp13	odorant binding protein 13	NP_001035314.1	odorant binding protein 13 [Apis mellifera]	Apis mellifera	677674	GB18363,OBP13,	No homolog		Odorant binding proteins and receptors	9.336764577454183
3498	94158711	Obp17	odorant binding protein 17	NP_001035297.1	odorant binding protein 17 [Apis mellifera]	Apis mellifera	552478	GB11092,OBP17,	No homolog		Odorant binding proteins and receptors	6.865482224097707
3306	255683495	LOC551571	pyrokinin-like receptor 1	NP_001157480.1	pyrokinin-like receptor 1 [Apis mellifera]	Apis mellifera	551571	GB18762,LOC551571,	CG15520	FBgn0039722	Pathways and hormones	5.583862987212078
2881	148277666	Y-y	yellow-y	NP_001091693.1	yellow-y [Apis mellifera]	Apis mellifera	408273	GB19464,Y-y,	No homolog		Pathways and hormones	6.057226692185977
9271	155369750	Hex110	hexamerin 110	NP_001094493.1	hexamerin 110 [Apis mellifera]	Apis mellifera	551648	GB14361,Hex110,	No homolog		Pathways and hormones	16.34895153640531
13380	110758243	LOC725668	similar to CG7365-PA	XP_001121490.1	PREDICTED: similar to CG7365-PA [Apis mellifera]	Apis mellifera	725668	LOC725668,	CG7365	FBgn0036939	Phagocytosis	9.331078246400342
9630	110763596	LOC725250	similar to CG31954-PA	XP_001121121.1	PREDICTED: similar to CG31954-PA [Apis mellifera]	Apis mellifera	725250	LOC725250,	CG31954	FBgn0051954	Protein metabolism, processing, stability, maitenance and repair	5.967200341660487
15740	110758978	LOC725902	similar to b6 CG3100-PA	XP_001121696.1	PREDICTED: similar to b6 CG3100-PA [Apis mellifera]	Apis mellifera	725902	GB13803,LOC725902,	CG3100	FBgn0024897	Receptor activity	7.16161732905657
2601	110755996	LOC411021	UDP-glycosyltransferase	XP_394494.3	PREDICTED: similar to Ugt86Dc CG4739-PA [Apis mellifera]	Apis mellifera	411021	GB12751,LOC411021,	CG4739	FBgn0040257	Transferase activity	10.013172062339748
10989	110754978	LOC410976	similar to CG32645-PB	XP_394452.2	PREDICTED: similar to CG32645-PB [Apis mellifera]	Apis mellifera	410976	GB15195,LOC410976,	CG32645	FBgn0052645	Transferase activity	5.401316651628527
14314	66521047	LOC412797	similar to CG1213-PA, isoform A	XP_396250.2	PREDICTED: similar to CG1213-PA, isoform A isoform 1, partial [Apis mellifera]	Apis mellifera	412797	GB10764,LOC412797,	CG1213	FBgn0037387	Transport	14.328364032600073
19066	110756176	LOC410997	similar to CG9317-PA, isoform A	XP_394472.3	PREDICTED: similar to CG9317-PA, isoform A [Apis mellifera]	Apis mellifera	410997	GB12190,LOC410997,	CG9317	FBgn0032879	Transport	10.775681737453334
22086	110755870	LOC726395	similar to CG4797-PB, isoform B	XP_001122137.1	PREDICTED: similar to CG4797-PB, isoform B [Apis mellifera]	Apis mellifera	726395	GB11908,LOC726395,	CG4797	FBgn0034909	Transport	7.726483368959726
30410	66499523	LOC551241	similar to CG32250-PA	XP_623636.1	PREDICTED: similar to CG32250-PA [Apis mellifera]	Apis mellifera	551241	GB13621,LOC551241,	CG32250	FBgn0052250	Transport	7.8780554162760685
23712	110760433	LOC409650	similar to Organic anion transporting polypeptide 58Dc CG3380-PA	XP_393148.3	PREDICTED: similar to Organic anion transporting polypeptide 58Dc CG3380-PA [Apis mellifera]	Apis mellifera	409650	GB14105,LOC409650,	CG3380	FBgn0034716	Transport	8.548307747356096
38166	66519872	LOC552408	similar to CG10026-PA, isoform A	XP_624785.1	PREDICTED: similar to CG10026-PA, isoform A [Apis mellifera]	Apis mellifera	552408	GB12725,LOC552408,	CG10026	FBgn0032785	Transport	9.0544847452645
15741	66514755	LOC552685	hypothetical LOC552685	XP_625294.1	PREDICTED: hypothetical protein [Apis mellifera]	Apis mellifera	552685	GB11550,LOC552685,	hypothetical protein		Unknown function	98.49452366121761
19106	110759415	LOC552217	similar to CG8927-PA, isoform A	XP_624597.2	PREDICTED: similar to CG8927-PA, isoform A isoform 2 [Apis mellifera]	Apis mellifera	552217	GB10209,LOC552217,	CG8927	FBgn0038405	Unknown function	50.56761063989046
47621	110755774	LOC727165	hypothetical protein LOC727165	XP_001122876.1	PREDICTED: hypothetical protein [Apis mellifera]	Apis mellifera	727165	GB19850,LOC727165,	hypothetical protein		Unknown function	39.773984069131636
14396	66514482	LOC408970	similar to CG3777-PB, isoform B	XP_392499.2	PREDICTED: similar to CG3777-PB, isoform B [Apis mellifera]	Apis mellifera	408970	GB10453,LOC408970,	CG3777	FBgn0024989	Unknown function	20.081338614767322
88346	110772508	LOC727522	similar to CG4409-PA	XP_001123230.1	PREDICTED: similar to CG4409-PA [Apis mellifera]	Apis mellifera	727522	GB12716,LOC727522,	CG4409	FBgn0034128	Unknown function	25.655876908023885
469	48105655	LOC412520	similar to CG33257-PA	XP_395976.1	PREDICTED: similar to CG33257-PA [Apis mellifera]	Apis mellifera	412520	GB17885,LOC412520,	CG33257	FBgn0053257	Unknown function	18.141695776442084
8964	110750850	LOC725164	similar to Location Of Vulva defective family member (lov-1)	XP_001121042.1	PREDICTED: similar to Location Of Vulva defective family member (lov-1) [Apis mellifera]	Apis mellifera	725164	GB13093,LOC725164,	hypothetical protein		Unknown function	10.54877908165501
6560	110749604	LOC410021	similar to CG12492-PA	XP_393508.3	PREDICTED: similar to CG12492-PA [Apis mellifera]	Apis mellifera	410021	GB13612,LOC410021,	CG12492	FBgn0085384	Unknown function	10.711441798901397
20768	66550509	LOC552600	similar to CG9796-PA	XP_624977.1	PREDICTED: similar to CG9796-PA [Apis mellifera]	Apis mellifera	552600	GB16552,LOC552600,	CG9796	FBgn0038149	Unknown function	10.81595686046623
9337	110757537	LOC725217	hypothetical protein LOC725217	XP_001121093.1	PREDICTED: hypothetical protein [Apis mellifera]	Apis mellifera	725217	LOC725217,	hypothetical protein		Unknown function	10.518860665786285
45941	110755766	LOC727136	hypothetical protein LOC727136	XP_001122849.1	PREDICTED: hypothetical protein [Apis mellifera]	Apis mellifera	727136	LOC727136,	hypothetical protein		Unknown function	8.165637006044921
13959	110750178	LOC725725	hypothetical protein LOC725725	XP_001121537.1	PREDICTED: hypothetical protein, partial [Apis mellifera]	Apis mellifera	725725	GB18334,LOC725725,	hypothetical protein		Unknown function	7.279122403097658
37591	66530060	LOC552773	similar to CG14661-PA	XP_625151.1	PREDICTED: similar to CG14661-PA [Apis mellifera]	Apis mellifera	552773	GB16884,LOC552773,	CG14661	FBgn0037288	Unknown function	9.163047411300877
1239	110751048	LOC724210	hypothetical protein LOC724210	XP_001119980.1	PREDICTED: hypothetical protein [Apis mellifera]	Apis mellifera	724210	GB14396,LOC724210,	hypothetical protein		Unknown function	7.110132742211564
12299	110771370	LOC727567	hypothetical protein LOC727567	XP_001123276.1	PREDICTED: hypothetical protein, partial [Apis mellifera]	Apis mellifera	727567	LOC727567,	hypothetical protein		Unknown function	5.656551086729312
31453	66521560	LOC552190	hypothetical LOC552190	XP_625280.1	PREDICTED: hypothetical protein [Apis mellifera]	Apis mellifera	552190	GB13936,LOC552190,	hypothetical protein		Unknown function	5.663089747775084
1865	110750218	LOC724284	hypothetical protein LOC724284	XP_001120090.1	PREDICTED: hypothetical protein [Apis mellifera]	Apis mellifera	724284	LOC724284,	hypothetical protein		Unknown function	8.69426743297955
Methoprene treated bees compared to nurse bees q=10%
contig no	protein GI accession	"Gene name"	"Gene Descr"	"Protein num"	"Protein name [organism reported by protein database]"	"Organism reported by NCBI"	Entrez GeneID	"GENE_SYMBOL"	"Drosophila ID"	"Flybase ID"	GO annotation	Fold change
16311	110748803	KLHL10	kelch-like 10 (Drosophila)	XP_395435.3	PREDICTED: similar to Kelch-like protein 10 [Apis mellifera]	Apis mellifera	411968	GB12199,LOC411968,	CG12423	FBgn0040038	Autophagy and cell death	3.33555918646058
7243	66518243	LOC413270	similar to kelch-like 10	XP_396715.2	PREDICTED: similar to kelch-like 10 [Apis mellifera]	Apis mellifera	413270	GB13707,LOC413270,	CG12423	FBgn0040038	Autophagy and cell death	2.69611846830094
1730	110763079	Det	deterin	XP_001119827.1	PREDICTED: similar to baculoviral IAP repeat-containing 5 [Apis mellifera]	Apis mellifera	409405	GB15066,LOC409405,	CG12265	FBgn0259784	Autophagy and cell death	3.39009066456992
1889	48097884	Spx	spliceosomal protein on the X ortholog	XP_393914.1	PREDICTED: similar to splicing factor 3b, subunit 4 [Apis mellifera]	Apis mellifera	410434	GB12347,LOC410434,	CG3780	FBgn0011659	Autophagy and cell death	4.55011520117411
1284	66512744	LOC408934	similar to Choline O-acetyltransferase (CHOACTase) (Choline acetylase) (Acetyl-CoA) (ChAT)	XP_392463.2	PREDICTED: similar to Choline O-acetyltransferase (CHOACTase) (Choline acetylase) (Acetyl-CoA) (ChAT), partial [Apis mellifera]	Apis mellifera	408934	GB15117,LOC408934,	CG12345	FBgn0000303	Autophagy and cell death	2.55242604928895
37966	110778062	LOC727011	similar to Laminin A CG10236-PA	XP_001122725.1	PREDICTED: similar to Laminin A CG10236-PA, partial [Apis mellifera]	Apis mellifera	727011	LOC727011,	CG10236	FBgn0002526	Behaviour, sensory, learning and memory	3.75626910250743
14953	66499186	FKBP59	FK506-binding protein FKBP59	XP_395748.2	PREDICTED: similar to FK506-binding protein FKBP59 CG4535-PA [Apis mellifera]	Apis mellifera	412287	GB13770,LOC412287,	CG4535	FBgn0029174	Behaviour, sensory, learning and memory	3.6656405007007
63827	110775283	LanA	laminin A	XP_396118.3	PREDICTED: similar to Laminin A CG10236-PA, partial [Apis mellifera]	Apis mellifera	412663	GB11202,LOC412663,	CG10236	FBgn0002526	Behaviour, sensory, learning and memory	3.07972104974611
10625	110762186	LOC725354	similar to dpr8 CG32600-PA	XP_001121214.1	PREDICTED: similar to dpr8 CG32600-PA [Apis mellifera]	Apis mellifera	725354	GB16963,LOC725354,	CG32600	FBgn0052600	Behaviour, sensory, learning and memory	2.77957597580094
12977	110762199	LOC725619	similar to dpr4 CG33512-PA	XP_001121446.1	PREDICTED: similar to dpr4 CG33512-PA, partial [Apis mellifera]	Apis mellifera	725619	GB19310,LOC725619,	CG33512	FBgn0053512	Behaviour, sensory, learning and memory	3.14342368984802
26518	66543613	Mvl	malvolio	XP_623946.1	PREDICTED: similar to Malvolio CG3671-PA, isoform A, partial [Apis mellifera]	Apis mellifera	494509	GB15139,mvl,	CG3671	FBgn0011672	Behaviour, sensory, learning and memory	4.33126984720635
444	58585208	TyHyd	tyrosine hydroxylase	NP_001011633.1	tyrosine hydroxylase [Apis mellifera]	Apis mellifera	408930	GB15303,TyHyd,	CG10118	FBgn0005626	Behaviour, sensory, learning and memory	16.534313299849
5340	110767380	LOC724752	similar to dappled CG1624-PC, isoform C	XP_001120644.1	PREDICTED: similar to dappled CG1624-PC, isoform C [Apis mellifera]	Apis mellifera	724752	GB18033,LOC724752,	CG1624	FBgn0259745	Binding	4.12859483374402
956	48103639	LOC409367	similar to calcyphosine-like	XP_392882.1	PREDICTED: similar to calcyphosine-like [Apis mellifera]	Apis mellifera	409367	GB11935,LOC409366,	CG10126	FBgn0038088	Binding	2.88934552584024
18986	110749063	LOC726177	similar to Glucose dehydrogenase	XP_001121934.1	PREDICTED: similar to Glucose dehydrogenase [Apis mellifera]	Apis mellifera	726177	LOC726177,	CG12529	FBgn0004057	Carbohydrate metabolic process	4.72984214375341
31203	110759569	LOC726818	similar to Beta-hexosaminidase beta chain precursor (N-acetyl-beta-glucosaminidase) (Beta-N-acetylhexosaminidase) (Hexosaminidas	XP_001122538.1	PREDICTED: similar to Beta-hexosaminidase beta chain precursor (N-acetyl-beta-glucosaminidase) (Beta-N-acetylhexosaminidase) (Hexosaminidase B) [Apis mellifera]	Apis mellifera	726818	LOC726818,	CG1318	FBgn0041630	Carbohydrate metabolic process	2.53461805181075
6553	66499056	LOC412340	dihydrolipamide dehydrogenase 2	XP_395801.2	PREDICTED: similar to CG7430-PA [Apis mellifera]	Apis mellifera	412340	GB16546,LOC412340,	CG7430	FBgn0036762	Carbohydrate metabolic process	4.50289396327388
4760	66526635	LOC408559	similar to CG31075-PA	XP_623252.1	PREDICTED: similar to CG31075-PA [Apis mellifera]	Apis mellifera	408559	GB18004,LOC408559,	CG31075	FBgn0051075	Carbohydrate metabolic process	3.67496264398763
1843	110765839	LOC412522	pyruvate dehydrogenase 2	XP_625073.2	PREDICTED: similar to CG11876-PD, isoform D [Apis mellifera]	Apis mellifera	412522	GB18293,LOC412522,	CG11876	FBgn0039635	Carbohydrate metabolic process	3.56669472679099
3195	110776746	LOC411484	similar to N-acetylgalactosamine kinase (GalNAc kinase) (Galactokinase 2)	XP_394957.3	PREDICTED: similar to N-acetylgalactosamine kinase (GalNAc kinase) (Galactokinase 2), partial [Apis mellifera]	Apis mellifera	411484	GB10505,LOC411484,	CG5288	FBgn0035950	Carbohydrate metabolic process	3.51133613791609
22422	110755874	LOC726421	similar to mel transforming oncogene-like 1	XP_001122158.1	PREDICTED: similar to mel transforming oncogene-like 1 [Apis mellifera]	Apis mellifera	726421	GB13330,LOC726421,	No homolog		Cell growth and development	3.00020974271766
12640	66522238	Cdk4	cyclin-dependent kinase 4	XP_391955.2	PREDICTED: similar to cyclin-dependent kinase 6 [Apis mellifera]	Apis mellifera	408406	GB16688,LOC408406,	CG5072	FBgn0016131	Cell growth and development	14.7578708337454
62132	110769100	LOC727321	similar to POLO Kinase family member (plk-2)	XP_001123030.1	PREDICTED: similar to POLO Kinase family member (plk-2), partial [Apis mellifera]	Apis mellifera	727321	GB14377,LOC727321,	CG12306	FBgn0003124	Cell growth and development	2.84363265890398
13944	110748871	LOC725720	similar to Ror CG4926-PA	XP_001121533.1	PREDICTED: similar to Ror CG4926-PA [Apis mellifera]	Apis mellifera	725720	GB14486,LOC725720,	CG4926	FBgn0010407	Cell growth and development	2.70801859270098
16633	66499167	kek1	kekkon-1	XP_624568.1	PREDICTED: similar to kekkon-1 CG12283-PA [Apis mellifera]	Apis mellifera	552187	GB17490,LOC552187,	CG12283	FBgn0015399	Cell growth and development	6.74939327802035
15784	110776356	LOC725911	similar to homogentisate 1,2-dioxygenase CG4779-PA	XP_001121705.1	PREDICTED: similar to homogentisate 1,2-dioxygenase CG4779-PA, partial [Apis mellifera]	Apis mellifera	725911	LOC725911,	CG4779	FBgn0040211	Cell growth and development	12.6992529249169
4033	110748673	LOC726145	similar to Ubiquitin conjugating enzyme 4 CG8284-PA	XP_001120470.1	PREDICTED: similar to Ubiquitin conjugating enzyme 4 CG8284-PA [Apis mellifera]	Apis mellifera	726145	GB18000,LOC726145,	CG8284	FBgn0015321	Cell growth and development	3.86128958488149
3824	66530537	LOC551720	similar to CG1416-PA, isoform A	XP_624111.1	PREDICTED: similar to CG1416-PA, isoform A isoform 2 [Apis mellifera]	Apis mellifera	551720	GB16143,LOC551720,	CG1416	FBgn0032961	Chaperone	3.0623218770499
1403	110750758	LOC724367	similar to Protein lethal(2)essential for life (Protein Efl21)	XP_001120006.1	PREDICTED: similar to Protein lethal(2)essential for life (Protein Efl21) [Apis mellifera]	Apis mellifera	724367	GB14435,LOC724367,	CG4533	FBgn0011296	Chaperone	19.7661248437899
395	110750752	LOC724231	similar to Protein lethal(2)essential for life (Protein Efl21)	XP_001119830.1	PREDICTED: similar to Protein lethal(2)essential for life (Protein Efl21) [Apis mellifera]	Apis mellifera	724231	GB19056,LOC724231,	CG4533	FBgn0011296	Chaperone	20.447463497558
1061	229892265	LOC410620	heat shock protein Hsp70Ab-like	NP_001153544.1	heat shock protein Hsp70Ab-like [Apis mellifera]	Apis mellifera	410620	GB19503,LOC410620,	CG8937	FBgn0001216	Chaperone	11.5604292784918
731	110750754	LOC724274	similar to Protein lethal(2)essential for life (Protein Efl21)	XP_001119884.1	PREDICTED: similar to Protein lethal(2)essential for life (Protein Efl21) [Apis mellifera]	Apis mellifera	724274	GB10397,LOC724274,	CG4533		Chaperone	11.7110342056262
6391	48103834	LOC412197	similar to Protein lethal(2)essential for life (Protein Efl21)	XP_395659.1	PREDICTED: similar to Protein lethal(2)essential for life (Protein Efl21) isoform 1 [Apis mellifera]	Apis mellifera	412197	GB19995,LOC412197,	No homolog		Chaperone	11.4197292037487
2075	110750764	LOC724449	similar to Protein lethal(2)essential for life (Protein Efl21)	XP_001120137.1	PREDICTED: similar to Protein lethal(2)essential for life (Protein Efl21) [Apis mellifera]	Apis mellifera	724449	LOC724449,	CG4533	FBgn0011296	Chaperone	6.80634834301145
1067	110750756	LOC410087	similar to Protein lethal(2)essential for life (Protein Efl21)	XP_393575.3	PREDICTED: similar to Protein lethal(2)essential for life (Protein Efl21) isoform 1 [Apis mellifera]	Apis mellifera	410087	GB18662,LOC410087,	CG4533	FBgn0011296	Chaperone	7.31475215675389
2411	110750766	LOC724488	similar to Protein lethal(2)essential for life (Protein Efl21)	XP_001120194.1	PREDICTED: similar to Protein lethal(2)essential for life (Protein Efl21) [Apis mellifera]	Apis mellifera	724488	GB14621,LOC724488,	No homolog		Chaperone	6.02793610005757
17697	110764058	LOC726070	similar to lethal (3) 87Df CG7620-PA	XP_001121840.1	PREDICTED: similar to lethal (3) 87Df CG7620-PA [Apis mellifera]	Apis mellifera	726070	GB12668,LOC726070,	CG7620	FBgn0002354	Chaperone	5.05535397795304
16979	110749824	LOC411700	similar to heat shock protein 1, alpha	XP_395168.3	PREDICTED: similar to heat shock protein 1, alpha [Apis mellifera]	Apis mellifera	411700	GB14494,LOC411700,	CG1242	FBgn0001233	Chaperone	3.96718111175003
3420	66505007	Hsc70cb	heat shock protein 70Cb ortholog	XP_623199.1	PREDICTED: similar to Hsc70Cb CG6603-PA, isoform A isoform 1 [Apis mellifera]	Apis mellifera	408706	GB10836,Hsc70cb,	CG6603	FBgn0026418	Chaperone	3.32466381670022
2189	110749221	LOC724329	similar to DnaJ homolog subfamily A member 4	XP_001120150.1	PREDICTED: similar to DnaJ homolog subfamily A member 4 [Apis mellifera]	Apis mellifera	724329	GB11751,LOC724329,	No homolog		Chaperone	3.16513998255017
391	66559527	LOC552616	similar to lethal (1) G0136 CG8198-PA	XP_624993.1	PREDICTED: similar to lethal (1) G0136 CG8198-PA [Apis mellifera]	Apis mellifera	552616	GB10611,LOC552616,	CG8198	FBgn0026666	Chaperone	2.67775167536067
4312	94158615	nanos	protein nanos	NP_001035321.1	protein nanos [Apis mellifera]	Apis mellifera	408956	GB14366,Nanos,NOS,	CG5637	FBgn0002962	Chromosome maitenance	2.84020804075427
19059	66552255	LOC552811	similar to CG30437-PA, isoform A	XP_625189.1	PREDICTED: similar to CG30437-PA, isoform A [Apis mellifera]	Apis mellifera	552811	GB15548,LOC552811,	CG30437	FBgn0259247	Cuticular proteins, chitinase and chitin metabolic process	11.0380651989928
27174	66564779	CPR5	cuticular protein 5	XP_624729.1	PREDICTED: similar to CG1259-PB [Apis mellifera]	Apis mellifera	552350	GB20042,LOC552350,	CG1259	FBgn0035513	Cuticular proteins, chitinase and chitin metabolic process	6.84814830043301
10007	110757444	CPR13	cuticular protein 13	XP_001121168.1	PREDICTED: similar to CG32405-PA [Apis mellifera]	Apis mellifera	725300	GB15754,LOC725300,	CG32405	FBgn0052405	Cuticular proteins, chitinase and chitin metabolic process	4.77271534826063
28508	110759040	CPR23	cuticular protein 23	XP_001122447.1	PREDICTED: similar to CG6305-PA [Apis mellifera]	Apis mellifera	726725	GB20015,LOC726725,	CG6305	FBgn0033869	Cuticular proteins, chitinase and chitin metabolic process	2.67846980947338
46673	110768448	LOC552466	similar to cheerio CG3937-PB, isoform B	XP_624843.2	PREDICTED: similar to cheerio CG3937-PB, isoform B [Apis mellifera]	Apis mellifera	552466	GB14141,LOC552466,	CG3937	FBgn0014141	Determination of adult lifespan	2.74963133012942
1009	295842224	Trxr-1	thioredoxin reductase 1	NP_001171497.1	thioredoxin reductase 1 isoform 2 [Apis mellifera]	Apis mellifera		GB14972,trxr-1,	CG2151	FBgn0020653	Determination of adult lifespan	2.58418968587887
5549	110749232	LOC724760	similar to methuselah-like 10 CG17061-PA, isoform A	XP_001120657.1	PREDICTED: similar to methuselah-like 10 CG17061-PA, isoform A [Apis mellifera]	Apis mellifera	724760	GB18913,LOC724760,	CG17061	FBgn0035132	Determination of adult lifespan	2.54905486403629
7985	66508989	LOC409058	similar to CG8129-PB, isoform B	XP_392584.2	PREDICTED: similar to CG8129-PB, isoform B [Apis mellifera]	Apis mellifera	409058	GB10482,LOC409058,	CG8129	FBgn0037684	DNA binding, metabolism, replication and repair	2.88790959034985
8912	66500225	LOC412948	similar to CG7470-PA	XP_396399.2	PREDICTED: similar to CG7470-PA [Apis mellifera]	Apis mellifera	412948	GB15049,LOC412948,	CG7470	FBgn0037146	DNA binding, metabolism, replication and repair	2.69081529812799
22090	110756189	LOC726396	similar to APC11 anaphase promoting complex subunit 11 isoform 2	XP_001122138.1	PREDICTED: similar to APC11 anaphase promoting complex subunit 11 isoform 2 [Apis mellifera]	Apis mellifera	726396	GB17329,LOC726396,	CG34440	FBgn0250903	DNA binding, metabolism, replication and repair	2.74943748916295
13654	66524379	LOC410482	similar to CG3590-PA	XP_393961.2	PREDICTED: similar to CG3590-PA [Apis mellifera]	Apis mellifera	410482	GB14254,LOC410482,	CG3590	FBgn0038467	DNA binding, metabolism, replication and repair	2.53363926053737
91031	110770725	LOC727530	similar to CG1516-PE, isoform E	XP_001123239.1	PREDICTED: similar to CG1516-PE, isoform E, partial [Apis mellifera]	Apis mellifera	727530	LOC727530,	CG1516	FBgn0027580	DNA binding, metabolism, replication and repair	2.36149146398076
19360	110762108	LOC726205	similar to CG8891-PA	XP_001121959.1	PREDICTED: similar to CG8891-PA [Apis mellifera]	Apis mellifera	726205	GB17688,LOC726205,	CG8891	FBgn0031663	DNA binding, metabolism, replication and repair	2.46803139781752
9125	110763552	LOC726978	similar to homeobox only domain	XP_001121061.1	PREDICTED: similar to homeobox only domain [Apis mellifera]	Apis mellifera	726978	GB16549,LOC726978,	No homolog		DNA binding, metabolism, replication and repair	6.30710424558262
9917	110749256	LOC725279	similar to zinc finger protein 617	XP_001121147.1	PREDICTED: similar to zinc finger protein 617 [Apis mellifera]	Apis mellifera	725279	LOC725279,	No homolog		DNA binding, metabolism, replication and repair	4.14297143085177
4628	110757067	LOC724654	similar to CG5157-PA	XP_001120546.1	PREDICTED: similar to CG5157-PA [Apis mellifera]	Apis mellifera	724654	GB18966,LOC724654,	CG5157	FBgn0036575	Energy	24.5766982947996
2237	66525516	LOC409674	similar to CG17364-PA, isoform A	XP_393172.2	PREDICTED: similar to CG17364-PA, isoform A [Apis mellifera]	Apis mellifera	409674	GB13349,LOC409674,	CG17364	FBgn0036391	Energy	3.86058070586545
133372	110773788	LOC727620	similar to HDAC6 CG6170-PA, isoform A	XP_001123327.1	PREDICTED: similar to HDAC6 CG6170-PA, isoform A, partial [Apis mellifera]	Apis mellifera	727620	LOC727620,	CG6170	FBgn0026428	Histones	5.1764901037611
23695	110749564	LOC726487	similar to Histone H2B	XP_001122218.1	PREDICTED: similar to Histone H2B [Apis mellifera]	Apis mellifera	726487	LOC726487,	CG33910	FBgn0053910	Histones	5.05066083949426
1604	66509734	mof	males absent on the first	XP_625075.1	PREDICTED: similar to MYST histone acetyltransferase 1 [Apis mellifera]	Apis mellifera	552696	GB15903,LOC552696,	CG3025	FBgn0014340	Histones	2.89994199978566
7399	110764933	LOC724633	similar to Histone H2B	XP_001119846.1	PREDICTED: similar to Histone H2B [Apis mellifera]	Apis mellifera	724633	GB12922,LOC724633,	No homolog		Histones	1.92791097773992
542	66521636	SCR-B1	scavenger receptor class B, type 1	XP_396241.2	PREDICTED: similar to CG40006-PC.3, partial [Apis mellifera]	Apis mellifera	412788	GB10506,LOC412788,	CG40006	FBgn0058006	Immune defence, xenobiotic metabolism, stress response	2.6040437874676
434	254910938	Def1	defensin 1	NP_001011616.2	defensin preproprotein [Apis mellifera]	Apis mellifera	406143	def,GB19392,	CG1385	FBgn0010385	Immune defence, xenobiotic metabolism, stress response	32.1333198356326
3848	58585174	LOC406142	hymenoptaecin	NP_001011615.1	hymenoptaecin preproprotein [Apis mellifera]	Apis mellifera	406142	GB17538,LOC406142,	No homolog		Immune defence, xenobiotic metabolism, stress response	6.88400451244246
7969	110755300	LOC725060	coenzyme Q-binding protein COQ10, mitochondrial	XP_001120956.1	PREDICTED: similar to CG9410-PA, isoform A [Apis mellifera]	Apis mellifera	725060	GB14776,LOC725060,	CG9410	FBgn0033086	Immune defence, xenobiotic metabolism, stress response	2.60680878226729
15032	110755978	B-gluc2	beta-1,3-glucan recognition protein 2	XP_001121634.1	PREDICTED: similar to Gram-negative bacteria binding protein 1 CG6895-PA [Apis mellifera]	Apis mellifera	725832	GB19961,Gnbp1-1,	CG6895	FBgn0040323	Immune defence, xenobiotic metabolism, stress response	3.48812076414951
8946	110762305	PGRP-S1	peptidoglycan recognition protein S1	XP_001121036.1	PREDICTED: similar to Peptidoglycan recognition protein LB CG14704-PA, isoform A [Apis mellifera]	Apis mellifera	725158	GB15371,LOC725158,	CG14704	FBgn0037906	Immune defence, xenobiotic metabolism, stress response	3.04128863710302
2255	110755087	Duox	dual oxidase	XP_624355.2	PREDICTED: similar to CG3131-PA [Apis mellifera]	Apis mellifera	551970	duox,GB13459,	CG3131	FBgn0031464	Immune defence, xenobiotic metabolism, stress response	2.79188470882187
3987	66552010	LOC552587	similar to Gram-negative bacteria binding protein 3 CG5008-PA	XP_624965.1	PREDICTED: similar to Gram-negative bacteria binding protein 3 CG5008-PA, partial [Apis mellifera]	Apis mellifera	552587	GB19391,LOC552587,	CG5008	FBgn0040321	Immune defence, xenobiotic metabolism, stress response	2.46392875492395
11075	110776178	LOC727044	similar to CG6124-PA	XP_001122756.1	PREDICTED: similar to CG6124-PA, partial [Apis mellifera]	Apis mellifera	727044	LOC727044,	CG6124	FBgn0243514	Immune defence, xenobiotic metabolism, stress response	2.84822152660966
1228	110763290	LOC724208	similar to snake CG7996-PA	XP_001119978.1	PREDICTED: similar to snake CG7996-PA [Apis mellifera]	Apis mellifera	724208	LOC724208,	CG7996	FBgn0003450	Immune defence, xenobiotic metabolism, stress response	4.21064340109966
24129	110758038	LOC413168	similar to CG7675-PB, isoform B	XP_396619.3	PREDICTED: similar to CG7675-PB, isoform B [Apis mellifera]	Apis mellifera	413168	GB14824,LOC413168,	CG7675	FBgn0038610	Immune defence, xenobiotic metabolism, stress response	3.40208575307298
18650	110749061	GMCOX3	GMC oxidoreductase 3	XP_394223.3	PREDICTED: similar to Glucose dehydrogenase [Apis mellifera]	Apis mellifera	410747	GB16848,LOC410747,	No homolog		Immune defence, xenobiotic metabolism, stress response	5.80172247149309
4728	66546790	Inos	inositol-3-phosphate synthase	XP_623542.1	PREDICTED: similar to myo-inositol 1-phosphate synthase A1 isoform 2 [Apis mellifera]	Apis mellifera	551143	GB11572,LOC551143,	CG11143	FBgn0025885	Immune defence, xenobiotic metabolism, stress response	3.13338776298639
31885	110767637	hgo	homogentisate 1,2-dioxygenase	XP_001122563.1	PREDICTED: similar to homogentisate 1,2-dioxygenase CG4779-PA, partial [Apis mellifera]	Apis mellifera	726845	GB15325,LOC726845,	CG4779	FBgn0040211	Immune defence, xenobiotic metabolism, stress response	13.1598988156807
6343	66535479	LOC551465	similar to Homogentisate 1,2-dioxygenase (Homogentisicase) (Homogentisate oxygenase) (Homogentisic acid oxidase)	XP_623863.1	PREDICTED: similar to Homogentisate 1,2-dioxygenase (Homogentisicase) (Homogentisate oxygenase) (Homogentisic acid oxidase), partial [Apis mellifera]	Apis mellifera	551465	GB11477,LOC551465,	CG4779	FBgn0040211	Immune defence, xenobiotic metabolism, stress response	11.9841678701329
26415	66522047	LOC551533	similar to pyridoxine 5-phosphate oxidase	XP_623931.1	PREDICTED: similar to pyridoxine 5-phosphate oxidase [Apis mellifera]	Apis mellifera	551533	GB13619,LOC551533,	CG31472	FBgn0051472	Immune defence, xenobiotic metabolism, stress response	5.51984494946243
10994	110755389	LOC725400	similar to CG11796-PA, isoform A	XP_001121254.1	PREDICTED: similar to CG11796-PA, isoform A [Apis mellifera]	Apis mellifera	725400	GB18360,LOC725400,	CG11796	FBgn0036992	Immune defence, xenobiotic metabolism, stress response	6.60499544980313
21446	110758371	LOC551089	similar to CG12164-PA	XP_623491.2	PREDICTED: similar to CG12164-PA isoform 2 [Apis mellifera]	Apis mellifera	551089	GB14811,LOC551089,	CG12164	FBgn0033158	Immune defence, xenobiotic metabolism, stress response	3.99055952346074
2894	66521639	LOC552397	similar to CG9895-PA	XP_624772.1	PREDICTED: similar to CG9895-PA [Apis mellifera]	Apis mellifera	552397	GB12054,LOC552397,	CG9895	FBgn0261705	Immune defence, xenobiotic metabolism, stress response	11.0995866312704
404	110750695	LOC724275	hypothetical protein LOC724275	XP_001119832.1	PREDICTED: hypothetical protein [Apis mellifera]	Apis mellifera	724275	LOC724275,	hypothetical protein		Immune defence, xenobiotic metabolism, stress response	4.1951209286085
1771	58585090	LOC406081	glucose oxidase	NP_001011574.1	glucose oxidase [Apis mellifera]	Apis mellifera	406081	GB19418,LOC406081,	CG1152	FBgn0001112	Immune defence, xenobiotic metabolism, stress response	2.55088191028875
6349	110767543	CYP6BE1	cytochrome P450 6BE1	XP_624795.2	PREDICTED: similar to Probable cytochrome P450 6a14 (CYPVIA14) [Apis mellifera]	Apis mellifera	552418	GB14612,LOC552418,	CG8733	FBgn0036910	Immune defence, xenobiotic metabolism, stress response	6.43440672373016
23793	66512983	LOC409801	similar to CG4382-PA	XP_393293.2	PREDICTED: similar to CG4382-PA [Apis mellifera]	Apis mellifera	409801	GB16889,LOC409801,	CG4382	FBgn0032132	Immune defence, xenobiotic metabolism, stress response	4.84842983155938
27548	110769830	LOC727598	similar to Probable cytochrome P450 6a13 (CYPVIA13)	XP_001123306.1	PREDICTED: similar to Probable cytochrome P450 6a13 (CYPVIA13), partial [Apis mellifera]	Apis mellifera	727598	LOC727598,	CG2397	FBgn0033304	Immune defence, xenobiotic metabolism, stress response	4.53413465254136
3521	110776794	CYP6AS13	cytochrome P450 6AS13	XP_623427.2	PREDICTED: similar to Probable cytochrome P450 6a14 (CYPVIA14) isoform 1 [Apis mellifera]	Apis mellifera	551028	GB17831,LOC551028,	No homolog		Immune defence, xenobiotic metabolism, stress response	3.70034096937494
1052	66522976	CYP6AS17	cytochrome P450 6AS17	XP_624020.1	PREDICTED: similar to Probable cytochrome P450 6a17 (CYPVIA17) [Apis mellifera]	Apis mellifera	551626	GB10668,LOC551626,	No homolog		Immune defence, xenobiotic metabolism, stress response	3.30718047716816
11373	110759091	LOC413048	similar to PAPS synthetase CG8363-PA, isoform A	XP_396499.3	PREDICTED: similar to PAPS synthetase CG8363-PA, isoform A [Apis mellifera]	Apis mellifera	413048	GB11122,LOC413048,	CG8363	FBgn0020389	Kinase	3.45299893612773
6913	110760483	Ipk2	inositol tetrakisphosphate 5-kinase	XP_001120810.1	PREDICTED: similar to Ipk2 CG13688-PA [Apis mellifera]	Apis mellifera	724909	GB12983,LOC724909,	CG13688	FBgn0031267	Kinase	2.74964069082203
23363	48139533	LOC413577	similar to serine/threonine kinase 32B	XP_397018.1	PREDICTED: similar to serine/threonine kinase 32B [Apis mellifera]	Apis mellifera	413577	GB18488,LOC413577,	No homolog		Kinase	4.32236127186854
38959	110764417	LOC727032	similar to CG7367-PA	XP_001122744.1	PREDICTED: similar to CG7367-PA [Apis mellifera]	Apis mellifera	727032	LOC727032,	CG7367	FBgn0031976	Lipid, phospholipid, fatty acid metabolism and fatty acid beta oxidation	5.88159197457792
39295	110764419	LOC727037	similar to CG17292-PA, isoform A	XP_001122748.1	PREDICTED: similar to CG17292-PA, isoform A [Apis mellifera]	Apis mellifera	727037	LOC727037,	CG17292	FBgn0032029	Lipid, phospholipid, fatty acid metabolism and fatty acid beta oxidation	2.65902554374737
26189	110764255	LOC726625	similar to CG6178-PA	XP_001122350.1	PREDICTED: similar to CG6178-PA [Apis mellifera]	Apis mellifera	726625	GB13289,LOC726625,	CG6178	FBgn0039156	Lipid, phospholipid, fatty acid metabolism and fatty acid beta oxidation	2.56875228461937
2627	66512834	LOC411599	similar to CG6330-PA, isoform A	XP_395069.2	PREDICTED: similar to CG6330-PA, isoform A [Apis mellifera]	Apis mellifera	411599	GB13199,LOC411599,	CG6330	FBgn0039464	Lipid, phospholipid, fatty acid metabolism and fatty acid beta oxidation	3.09433035210539
2984	66534019	LOC551883	similar to Ca-1T CG15899-PB	XP_624272.1	PREDICTED: similar to Ca-1T CG15899-PB, partial [Apis mellifera]	Apis mellifera	551883	GB19765,LOC551883,	CG15899	FBgn0029846	Membrane	3.80859226436546
16333	66521438	LOC550795	similar to TD and POZ domain containing 5	XP_623188.1	PREDICTED: similar to TD and POZ domain containing 5 [Apis mellifera]	Apis mellifera	550795	GB13166,LOC550795,	No homolog		Membrane	3.89283256312088
5400	110760398	LOC725977	similar to CG11753-PA	XP_001120649.1	PREDICTED: similar to CG11753-PA [Apis mellifera]	Apis mellifera	725977	GB13942,LOC725977,	CG11753	FBgn0037603	Membrane	4.74363923502934
741	66564402	LOC412708	similar to calcyclin binding protein	XP_396161.2	PREDICTED: similar to calcyclin binding protein [Apis mellifera]	Apis mellifera	412708	GB13944,LOC412708,	CG3226	FBgn0029882	Membrane	3.33886631347059
12294	110760869	LOC413109	similar to CG1402-PA	XP_396560.3	PREDICTED: similar to CG1402-PA [Apis mellifera]	Apis mellifera	413109	GB14316,LOC413109,	CG1402	FBgn0029962	Membrane	3.343314620428
5590	110762529	LOC413294	similar to Mitochondrial 2-oxoglutarate/malate carrier protein (OGCP) (Solute carrier family 25 member 11)	XP_396739.3	PREDICTED: similar to Mitochondrial 2-oxoglutarate/malate carrier protein (OGCP) (Solute carrier family 25 member 11) [Apis mellifera]	Apis mellifera	413294	GB19025,LOC413294,	CG13855	FBgn0038960	Mitochondria and mitochondrial ribosomal proteins	2.8239704844064
18316	110749201	LOC413907	similar to Pyruvate dehydrogenase E1 component alpha subunit, testis-specific form, mitochondrial precursor (PDHE1-A type II)	XP_397346.3	PREDICTED: similar to Pyruvate dehydrogenase E1 component alpha subunit, testis-specific form, mitochondrial precursor (PDHE1-A type II) [Apis mellifera]	Apis mellifera	413907	GB10779,LOC413907,	hypothetical protein		Mitochondria and mitochondrial ribosomal proteins	2.70932657621974
48039	110776210	LOC727172	similar to mitochondrial ribosomal protein L50 CG8612-PA	XP_001122883.1	PREDICTED: similar to mitochondrial ribosomal protein L50 CG8612-PA, partial [Apis mellifera]	Apis mellifera	727172	GB19337,LOC727172,	CG8612	FBgn0028648	Mitochondria and mitochondrial ribosomal proteins	3.70927898284602
7903	110748765	LOC725041	similar to CG8561-PA	XP_001120937.1	PREDICTED: similar to CG8561-PA [Apis mellifera]	Apis mellifera	725041	GB16716,LOC725041,	CG8561	FBgn0261269	Motor proteins and muscle	4.70072602117734
15695	66513496	kinesin-12	kinesin 12	XP_394435.2	PREDICTED: similar to Kinesin-like protein at 54D CG15844-PA [Apis mellifera]	Apis mellifera	410959	GB15911,LOC410959,	CG15844	FBgn0004377	Motor proteins and muscle	4.85803785803447
7616	110763930	kinesin-7B	kinesin 7B	XP_001120908.1	PREDICTED: similar to M151.4 [Apis mellifera]	Apis mellifera	725006	LOC725006,	No homolog		Motor proteins and muscle	3.34309014177584
11975	110762628	Myo3	myosin 3	XP_393968.3	PREDICTED: similar to myosin IIIA [Apis mellifera]	Apis mellifera	410489	GB11738,LOC410489,	CG17927	FBgn0086783	Motor proteins and muscle	2.69036923023155
730	66526286	Dic	cytoplasmic dynein 1 intermediate chain	XP_396853.2	PREDICTED: similar to short wing CG18000-PK, isoform K [Apis mellifera]	Apis mellifera	413409	GB17351,LOC413409,	CG18000	FBgn0003654	Motor proteins and muscle	2.67769768809789
19122	110768512	LOC412174	similar to CG6053-PA	XP_395637.3	PREDICTED: similar to CG6053-PA [Apis mellifera]	Apis mellifera	412174	GB12459,LOC412174,	CG6053	FBgn0036195	Motor proteins and muscle	2.63963012662897
20803	110768715	kinesin-2B	kinesin 2B	XP_396164.3	PREDICTED: similar to kinesin family member 3A [Apis mellifera]	Apis mellifera	412711	GB16300,LOC412711,	No homolog		Motor proteins and muscle	2.44630325188551
2314	110766922	LOC411894	similar to Dynein heavy chain at 93AB CG3723-PA	XP_395361.3	PREDICTED: similar to Dynein heavy chain at 93AB CG3723-PA [Apis mellifera]	Apis mellifera	411894	GB11916,LOC411894,	CG3723	FBgn0013812	Motor proteins and muscle	22.7721126061351
2607	110756489	LOC551802	similar to radial spokehead-like 3	XP_624190.2	PREDICTED: similar to radial spokehead-like 3 [Apis mellifera]	Apis mellifera	551802	GB14415,LOC551802,	CG3121	FBgn0034957	Motor proteins and muscle	4.93695467260768
27516	110767461	Tsp	thrombospondin	XP_397221.3	PREDICTED: similar to Thrombospondin CG11326-PA, isoform A [Apis mellifera]	Apis mellifera	413782	GB13833,LOC413782,	CG11326	FBgn0031850	Motor proteins and muscle	3.68306697155624
10637	66525473	LOC551504	similar to Muscle protein 20 CG4696-PA, isoform A	XP_623901.1	PREDICTED: similar to Muscle protein 20 CG4696-PA, isoform A [Apis mellifera]	Apis mellifera	551504	GB14851,LOC551504,	CG4696	FBgn0002789	Motor proteins and muscle	2.94931103891408
19022	66521795	LOC410381	similar to popeye protein 3	XP_393861.2	PREDICTED: similar to popeye protein 3 [Apis mellifera]	Apis mellifera	410381	GB17293,LOC410381,	No homolog		Motor proteins and muscle	2.88491201137981
5005	110767535	LOC724711	similar to Muscle protein 20 CG4696-PA, isoform A	XP_001120602.1	PREDICTED: similar to Muscle protein 20 CG4696-PA, isoform A [Apis mellifera]	Apis mellifera	724711	LOC724711,	CG4696	FBgn0002789	Motor proteins and muscle	1.57911469139495
82971	110773017	LOC727491	similar to CG40485-PB.3	XP_001123200.1	PREDICTED: similar to CG40485-PB.3, partial [Apis mellifera]	Apis mellifera	727491	LOC727491,	CG40485	FBgn0069973	Neurogenesis	8.29460922902612
40978	110774977	LOC412310	similar to CG5343-PA	XP_395771.3	PREDICTED: similar to CG5343-PA [Apis mellifera]	Apis mellifera	412310	GB19203,LOC412310,	CG5343	FBgn0032248	Neurogenesis	4.22227811456992
1032	66517155	14-3-3zeta	14-3-3 protein zeta	XP_623183.1	PREDICTED: similar to 14-3-3 CG17870-PA, isoform A isoform 2 [Apis mellifera]	Apis mellifera	408289	GB12951,LOC408289,	CG17870	FBgn0004907	Neurogenesis	3.43320002871209
6303	48095871	CycK	cyclin K	XP_394536.1	PREDICTED: similar to Cyclin K CG15218-PA, isoform A [Apis mellifera]	Apis mellifera	411062	GB15954,LOC411062,	CG15218	FBgn0025674	Neurogenesis	2.7945688570932
4894	110760150	LOC411506	similar to Dyslexia susceptibility 1 candidate gene 1 protein	XP_394979.3	PREDICTED: similar to Dyslexia susceptibility 1 candidate gene 1 protein [Apis mellifera]	Apis mellifera	411506	GB14136,LOC411506,	No homolog		Neurogenesis	2.51599438332773
7282	110764118	LOC410639	similar to Aromatic-L-amino-acid decarboxylase (AADC) (DOPA decarboxylase) (DDC)	XP_394116.3	PREDICTED: similar to Aromatic-L-amino-acid decarboxylase (AADC) (DOPA decarboxylase) (DDC) [Apis mellifera]	Apis mellifera	410639	GB14019,LOC410639,	CG10697	FBgn0000422	Pathways and hormones	10.9772326968167
3650	110759349	LOC724615	similar to no mechanoreceptor potential A CG13207-PB, isoform B	XP_001120509.1	PREDICTED: similar to no mechanoreceptor potential A CG13207-PB, isoform B [Apis mellifera]	Apis mellifera	724615	GB18445,LOC724615,	CG13207	FBgn0016047	Pathways and hormones	6.09683883066364
22481	110768353	LOC726424	similar to Metabotropic glutamate receptor 4 precursor (mGluR4)	XP_001122161.1	PREDICTED: similar to Metabotropic glutamate receptor 4 precursor (mGluR4), partial [Apis mellifera]	Apis mellifera	726424	GB15878,LOC726424,	CG11144	FBgn0019985	Pathways and hormones	5.13746992935097
1352	58585136	TyrR	tyramine receptor	NP_001011594.1	tyramine receptor [Apis mellifera]	Apis mellifera	406110	GB17991,tyr1,	CG7485	FBgn0004514	Pathways and hormones	5.44955140745551
2702	66501269	LOC409189	similar to Growth hormone-inducible transmembrane protein (Dermal papilla-derived protein 2) (Transmembrane BAX inhibitor motif-containing protein 5)	XP_623241.1	PREDICTED: similar to Growth hormone-inducible transmembrane protein (Dermal papilla-derived protein 2) (Transmembrane BAX inhibitor motif-containing protein 5) isoform 2 [Apis mellifera]	Apis mellifera	409189	GB11560,LOC409189,	CG1287	FBgn0037506	Pathways and hormones	4.83758171728713
1258	110756101	jhamt	juvenile hormone acid methyltransferase	XP_001119986.1	PREDICTED: similar to juvenile hormone acid methyltransferase CG17330-PA [Apis mellifera]	Apis mellifera	724216	GB10517,LOC724216,	CG17330	FBgn0028841	Pathways and hormones	4.11265004981747
36919	110766380	LOC726981	similar to CG14661-PA	XP_001122696.1	PREDICTED: similar to CG14661-PA [Apis mellifera]	Apis mellifera	726981	GB13060,LOC726981,	CG14661	FBgn0037288	Pathways and hormones	3.79862027569836
10933	110750014	TRPML	transient receptor potential mucolipin	XP_624283.2	PREDICTED: similar to CG8743-PA isoform 2 [Apis mellifera]	Apis mellifera	551894	GB18634,TRPML,	CG8743	FBgn0262516	Pathways and hormones	2.99252677371519
2513	66561865	MED23	mediator of RNA polymerase II transcription subunit 23	XP_395793.2	PREDICTED: similar to CRSP complex subunit 3 (Cofactor required for Sp1 transcriptional activation subunit 3) (Transcriptional coactivator CRSP130) (Vitamin D3 receptor-interacting protein complex 130 kDa component) (DRIP130) (Activator-recruited cofactor 130... isoform 1 [Apis mellifera]	Apis mellifera	412332	GB14508,LOC412332,	CG3695	FBgn0034795	Pathways and hormones	2.73491465680225
15083	110767233	LOC725841	similar to Hyaluronan mediated motility receptor (Intracellular hyaluronic acid-binding protein) (Receptor for hyaluronan-mediated motility)	XP_001121644.1	PREDICTED: similar to Hyaluronan mediated motility receptor (Intracellular hyaluronic acid-binding protein) (Receptor for hyaluronan-mediated motility) [Apis mellifera]	Apis mellifera	725841	GB17459,LOC725841,	hypothetical protein		Pathways and hormones	2.69383433501775
15371	66506271	GABA-B-R3	metabotropic GABA-B receptor subtype 3	XP_394454.2	PREDICTED: similar to metabotropic GABA-B receptor subtype 3 CG3022-PA, isoform A isoform 1 [Apis mellifera]	Apis mellifera	410979	GB13016,LOC410979,	CG3022	FBgn0031275	Pathways and hormones	2.44896572236437
2226	110762275	LOC551887	similar to Adenosine deaminase-related growth factor A CG5992-PA, isoform A	XP_624276.2	PREDICTED: similar to Adenosine deaminase-related growth factor A CG5992-PA, isoform A [Apis mellifera]	Apis mellifera	551887	GB11581,LOC551887,	CG5992	FBgn0036752	Pathways and hormones	2.47827540413921
9957	58585186	nAChRa7	nicotinic acetylcholine receptor alpha7 subunit	NP_001011621.1	nicotinic acetylcholine receptor alpha7 subunit [Apis mellifera]	Apis mellifera	406148	Apisa7-1,GB19257,	CG32538	FBgn0086778	Pathways and hormones	2.54806331547117
21407	110755167	Sur	sulfonylurea receptor	XP_394420.3	PREDICTED: similar to ATP-binding cassette transporter sub-family C member 8 (Sulfonylurea receptor 1) [Apis mellifera]	Apis mellifera	410944	GB13238,LOC410944,	CG5772	FBgn0028675	Pathways and hormones	2.43291022659711
121612	224809492	Dat	dopamine transporter	NP_001139210.1	dopamine transporter [Apis mellifera]	Apis mellifera	412285	dat,GB15426,	CG8380	FBgn0034136	Pathways and hormones	2.39950097329494
21053	48098497	LOC408530	similar to nuclear receptor binding factor 2	XP_392076.1	PREDICTED: similar to nuclear receptor binding factor 2 isoform 1 [Apis mellifera]	Apis mellifera	408530	GB13129,LOC408530,	CG1664	FBgn0003321	Pathways and hormones	2.41401986749911
2891	66560555	lkb1	polarization-related protein LKB1	XP_623596.1	PREDICTED: similar to lkb1 CG9374-PB, isoform B, partial [Apis mellifera]	Apis mellifera	551198	GB10693,LOC551198,	CG9374	FBgn0038167	Pathways and hormones	4.47114908572022
959	110759161	LOC411290	similar to Suppressor of cytokine signaling 2 (SOCS-2) (Cytokine-inducible SH2 protein 2) (CIS-2) (STAT-induced STAT inhibitor 2	XP_394764.3	PREDICTED: similar to Suppressor of cytokine signaling 2 (SOCS-2) (Cytokine-inducible SH2 protein 2) (CIS-2) (STAT-induced STAT inhibitor 2) (SSI-2) [Apis mellifera]	Apis mellifera	411290	GB13488,LOC411290,	No homolog		Pathways and hormones	3.08385304961622
18333	110760107	Pka-C3	cAMP-dependent protein kinase 3	XP_393711.2	PREDICTED: similar to cAMP-dependent protein kinase CG6117-PA, isoform A [Apis mellifera]	Apis mellifera	410228	GB14368,LOC410228,	CG6117	FBgn0000489	Pathways and hormones	2.77345324919027
5992	110758538	LOC411959	similar to CG17374-PA.3	XP_395426.3	PREDICTED: similar to CG17374-PA.3 isoform 1 [Apis mellifera]	Apis mellifera	411959	GB16883,LOC411959,	CG17374	FBgn0040001	Pathways and hormones	2.88785718838767
15961	110748976	yl	yolkless	XP_001121707.1	PREDICTED: similar to yolkless CG1372-PA, isoform A [Apis mellifera]	Apis mellifera	725920	GB16571,LOC725920,	CG1372	FBgn0004649	Pathways and hormones	4.27356602474136
20018	66520566	Y-g2	yellow-g2	XP_396825.2	PREDICTED: similar to yellow-g2 CG13804-PA [Apis mellifera]	Apis mellifera	413380	GB18218,Y-g2,	CG13804	FBgn0035328	Pathways and hormones	3.89303946234488
3250	110764100	LOC724469	similar to branchless CG4608-PA	XP_001120331.1	PREDICTED: similar to branchless CG4608-PA [Apis mellifera]	Apis mellifera	724469	LOC724469,	CG4608	FBgn0014135	Pathways and hormones	4.55987737446748
3238	110762524	LOC724465	similar to Enhancer of split mbeta protein (E(spl)mbeta) (HLH-mbeta) (Split locus enhancer protein mA)	XP_001120327.1	PREDICTED: similar to Enhancer of split mbeta protein (E(spl)mbeta) (HLH-mbeta) (Split locus enhancer protein mA) [Apis mellifera]	Apis mellifera	724465	GB10585,LOC724465,	CG14548	FBgn0002733	Pathways and hormones	5.15615692531554
1910	66504805	MAPk-Ak2	MAP kinase activated protein-kinase-2	XP_394995.2	PREDICTED: similar to MAP kinase-activated protein kinase 2 (MAPK-activated protein kinase 2) (MAPKAP kinase 2) (MAPKAPK-2) [Apis mellifera]	Apis mellifera	411523	GB16937,LOC411523,	CG3086	FBgn0013987	Pathways and hormones	2.51707815277955
2909	110763810	LOC727666	similar to CG6124-PA	XP_001121715.1	PREDICTED: similar to CG6124-PA, partial [Apis mellifera]	Apis mellifera	727666	LOC727666,	CG6124	FBgn0243514	Phagocytosis	4.03486154535288
29177	110758711	LOC413185	similar to CG17739-PA	XP_396636.3	PREDICTED: similar to CG17739-PA [Apis mellifera]	Apis mellifera	413185	GB17587,LOC413185,	CG17739	FBgn0033710	Protein metabolism, processing, stability, maitenance and repair	11.708327342888
20380	48098562	LOC410627	similar to Dipeptidase B CG9285-PA, isoform A	XP_394104.1	PREDICTED: similar to Dipeptidase B CG9285-PA, isoform A [Apis mellifera]	Apis mellifera	410627	GB19499,LOC410627,	CG9285	FBgn0000454	Protein metabolism, processing, stability, maitenance and repair	5.83922630582969
13733	110759707	LOC411846	similar to F18A12.8a	XP_395313.3	PREDICTED: similar to F18A12.8a [Apis mellifera]	Apis mellifera	411846	GB13209,LOC411846,	CG9565	FBgn0031081	Protein metabolism, processing, stability, maitenance and repair	5.37295385051368
4333	110767532	LOC724619	similar to Multiple inositol polyphosphate phosphatase 1 CG4123-PA, isoform A	XP_001120513.1	PREDICTED: similar to Multiple inositol polyphosphate phosphatase 1 CG4123-PA, isoform A, partial [Apis mellifera]	Apis mellifera	724619	GB18862,LOC724619,	CG4123	FBgn0026061	Protein metabolism, processing, stability, maitenance and repair	5.95842753052651
34901	110759788	SPH50	serine protease homolog 50	XP_001122651.1	PREDICTED: similar to CG14945-PA, isoform A [Apis mellifera]	Apis mellifera	726934	GB14001,LOC726934,	CG14945	FBgn0032402	Protein metabolism, processing, stability, maitenance and repair	2.92088643957801
2301	110759058	mael	maelstrom	XP_393065.3	PREDICTED: similar to maelstrom CG11254-PA, isoform A [Apis mellifera]	Apis mellifera	409557	GB17844,LOC409557,	CG11254	FBgn0016034	Protein metabolism, processing, stability, maitenance and repair	2.65263612275683
1034	66547998	LOC550701	similar to CG5482-PA	XP_623163.1	PREDICTED: similar to CG5482-PA isoform 2 [Apis mellifera]	Apis mellifera	550701	GB18020,LOC550701,	CG5482	FBgn0034368	Protein metabolism, processing, stability, maitenance and repair	2.78986797600508
2968	110758523	LOC409692	similar to Kuzbanian-like CG1964-PA	XP_393190.3	PREDICTED: similar to Kuzbanian-like CG1964-PA [Apis mellifera]	Apis mellifera	409692	GB19179,LOC409692,	CG1964	FBgn0039688	Protein metabolism, processing, stability, maitenance and repair	2.60846877003553
26426	110763158	LOC726631	similar to dactylaplasia	XP_001122354.1	PREDICTED: similar to dactylaplasia [Apis mellifera]	Apis mellifera	726631	GB14523,LOC726631,	No homolog		Protein metabolism, processing, stability, maitenance and repair	2.5294766317596
81976	110776578	LOC727486	similar to CG32130-PA, isoform A	XP_001123195.1	PREDICTED: similar to CG32130-PA, isoform A, partial [Apis mellifera]	Apis mellifera	727486	GB19897,LOC727486,	CG32130	FBgn0086708	Protein metabolism, processing, stability, maitenance and repair	5.79683164813761
2464	110758534	SPH42	serine protease homolog 42	XP_623150.2	PREDICTED: similar to CG5390-PA isoform 1 [Apis mellifera]	Apis mellifera	550683	GB11298,LOC550683,	CG5390	FBgn0032213	Protein metabolism, processing, stability, maitenance and repair	5.82754392542097
2268	66508134	LOC411058	similar to CG4406-PA	XP_394531.2	PREDICTED: similar to CG4406-PA [Apis mellifera]	Apis mellifera	411058	GB18506,LOC411058,	CG4406	FBgn0023545	Protein metabolism, processing, stability, maitenance and repair	5.57998679258343
77939	110764845	SP9	serine protease 9	XP_001123170.1	PREDICTED: similar to snake CG7996-PA [Apis mellifera]	Apis mellifera	727462	GB18732,LOC727462,	CG7996	FBgn0003450	Protein metabolism, processing, stability, maitenance and repair	5.05838361902948
8918	110750075	SP14	serine protease 14	XP_001121032.1	PREDICTED: similar to CG2056-PA, isoform A [Apis mellifera]	Apis mellifera	725154	GB14044,LOC725154,	CG2056	FBgn0030051	Protein metabolism, processing, stability, maitenance and repair	4.33614147746385
5921	110762154	LOC724803	similar to mel transforming oncogene-like 1	XP_001120705.1	PREDICTED: similar to mel transforming oncogene-like 1 [Apis mellifera]	Apis mellifera	724803	GB16536,LOC724803,	CG4058	FBgn0038818	Protein metabolism, processing, stability, maitenance and repair	4.43240281560686
20665	66565892	LOC551580	ubiquitin-related modifier 1 homolog	XP_623975.1	PREDICTED: similar to CG33276-PA [Apis mellifera]	Apis mellifera	551580	GB11747,LOC551580,	CG33276	FBgn0053276	Protein metabolism, processing, stability, maitenance and repair	3.23017470574077
6943	110763768	SPH55	serine protease homolog 55	XP_001120817.1	PREDICTED: similar to scarface CG11066-PB, isoform B [Apis mellifera]	Apis mellifera	724917	GB15254,LOC724917,	CG11066	FBgn0033033	Protein metabolism, processing, stability, maitenance and repair	3.51716571115499
22049	110762231	LOC726391	similar to CG3108-PA	XP_001122133.1	PREDICTED: similar to CG3108-PA [Apis mellifera]	Apis mellifera	726391	LOC726391,	CG3108	FBgn0029807	Protein metabolism, processing, stability, maitenance and repair	3.19878635329548
36822	187281543	LOC410337	venom dipeptidylpeptidase IV	NP_001119715.1	venom dipeptidylpeptidase IV [Apis mellifera]	Apis mellifera	410337	GB14496,LOC410337,	CG11034	FBgn0031741	Protein metabolism, processing, stability, maitenance and repair	3.07756161074944
1564	110763292	SP10	serine protease 10	XP_001120043.1	PREDICTED: similar to CG11843-PA [Apis mellifera]	Apis mellifera	724250	GB17927,LOC724250,	CG11843	FBgn0039630	Protein metabolism, processing, stability, maitenance and repair	2.79462612436664
3212	110759960	LOC409868	similar to Matrix metalloproteinase 1 CG4859-PA, isoform A	XP_393358.3	PREDICTED: similar to Matrix metalloproteinase 1 CG4859-PA, isoform A [Apis mellifera]	Apis mellifera	409868	GB19151,LOC409868,	CG4859	FBgn0035049	Protein metabolism, processing, stability, maitenance and repair	2.66569651038607
10304	110763945	LOC411556	similar to CG32627-PA, isoform A	XP_395027.3	PREDICTED: similar to CG32627-PA, isoform A [Apis mellifera]	Apis mellifera	411556	GB10742,LOC411556,	CG32627	FBgn0052627	Protein metabolism, processing, stability, maitenance and repair	2.48914762987758
4966	110757372	LOC724702	similar to Stretchin-Mlck CG18255-PA, isoform A	XP_001120593.1	PREDICTED: similar to Stretchin-Mlck CG18255-PA, isoform A [Apis mellifera]	Apis mellifera	724702	GB11199,LOC724702,	CG18255	FBgn0013988	Protein metabolism, processing, stability, maitenance and repair	4.56831790705657
20419	110757036	LOC726285	similar to CG30197-PA	XP_001122036.1	PREDICTED: similar to CG30197-PA [Apis mellifera]	Apis mellifera	726285	GB14992,LOC726285,	CG30197	FBgn0050197	Protein metabolism, processing, stability, maitenance and repair	3.80873193184719
54423	66549635	LOC551407	similar to ADAM metallopeptidase with thrombospondin type 1 motif, 14 isoform 2 preproprotein	XP_623804.1	PREDICTED: similar to ADAM metallopeptidase with thrombospondin type 1 motif, 14 isoform 2 preproprotein isoform 1, partial [Apis mellifera]	Apis mellifera	551407	GB19091,LOC551407,	No homolog		Protein metabolism, processing, stability, maitenance and repair	3.9087018412679
23068	110763375	LOC726457	similar to CG12807-PA	XP_001122189.1	PREDICTED: similar to CG12807-PA [Apis mellifera]	Apis mellifera	726457	LOC726457,	CG12807	FBgn0037772	Protein metabolism, processing, stability, maitenance and repair	2.1568966713292
6085	66554147	CSN5	COP9 complex homolog subunit 5	XP_623806.1	PREDICTED: similar to COP9 constitutive photomorphogenic homolog subunit 5 isoform 1 [Apis mellifera]	Apis mellifera	551410	GB12145,LOC551410,	CG14884	FBgn0027053	Protein metabolism, processing, stability, maitenance and repair	2.72985057564605
86011	110777375	LOC727512	similar to Chmp1 CG4108-PA	XP_001123221.1	PREDICTED: similar to Chmp1 CG4108-PA, partial [Apis mellifera]	Apis mellifera	727512	LOC727512,	CG4108	FBgn0036805	Protein metabolism, processing, stability, maitenance and repair	3.97381332372185
1027	48097206	LOC408303	similar to CG3814-PA, isoform A	XP_391854.1	PREDICTED: similar to CG3814-PA, isoform A isoform 1 [Apis mellifera]	Apis mellifera	408303	GB15167,LOC408303,	CG3814	FBgn0025692	Receptor activity	3.005333869909
47957	66507549	LOC412993	similar to CG9935-PA	XP_396444.2	PREDICTED: similar to CG9935-PA isoform 1, partial [Apis mellifera]	Apis mellifera	412993	GB14352,LOC412993,	CG9935	FBgn0039916	Signaling	3.62165342241523
1521	110749647	LOC724237	similar to CG7497-PA	XP_001120030.1	PREDICTED: similar to CG7497-PA [Apis mellifera]	Apis mellifera	724237	GB19123,LOC724237,	CG7497	FBgn0036742	Signaling	2.60799469707113
621	110759054	LOC413568	similar to CG18678-PA	XP_397009.3	PREDICTED: similar to CG18678-PA, partial [Apis mellifera]	Apis mellifera	413568	GB18244,LOC413568,	CG18678	FBgn0085401	Signaling	2.84564846016694
2120	48140312	Scp2	sarcoplasmic calcium-binding protein 2	XP_393500.1	PREDICTED: similar to Sarcoplasmic calcium-binding protein 2 CG14904-PA [Apis mellifera]	Apis mellifera	410013	GB10018,LOC410013,	CG14904	FBgn0020907	Signaling	2.50657963841816
17729	110756788	LOC726074	similar to CG13692-PA	XP_001121845.1	PREDICTED: similar to CG13692-PA [Apis mellifera]	Apis mellifera	726074	GB15129,LOC726074,	CG13692	FBgn0031254	Signaling	2.49369869184262
11601	110749698	DEG2	DEG/ENaC Na channel 2	XP_001121300.1	PREDICTED: hypothetical protein [Apis mellifera]	Apis mellifera	725457	GB18958,LOC725457,	No homolog		Signaling	3.11883418140245
7234	66500474	fusl	fuseless	XP_623678.1	PREDICTED: similar to CG14021-PB, isoform B isoform 2 [Apis mellifera]	Apis mellifera	551280	GB16776,LOC551280,	CG14021	FBgn0031702	Signaling	2.95678938336796
6252	66521322	Syn	synapsin	XP_624128.1	PREDICTED: similar to Synapsin CG3985-PA, isoform A [Apis mellifera]	Apis mellifera	551737	GB12564,LOC551737,	CG3985	FBgn0004575	Signaling	2.69147297406939
15706	110756163	Syx16	syntaxin 16	XP_001121691.1	PREDICTED: similar to syntaxin 16 isoform b [Apis mellifera]	Apis mellifera	725897	GB14922,LOC725897,	CG1467	FBgn0031106	Signaling	2.47490024579429
3487	66530147	ATPCL	ATP citrate lyase	XP_623155.1	PREDICTED: similar to ATP citrate lyase CG8322-PA, isoform A isoform 2 [Apis mellifera]	Apis mellifera	550686	GB10992,LOC550686,	CG8322	FBgn0020236	TCA	53.2271291906308
10294	66499932	exu	maternal protein exuperantia	XP_623977.1	PREDICTED: similar to Maternal protein exuperantia [Apis mellifera]	Apis mellifera	551582	GB19360,LOC551582,	CG8994	FBgn0000615	Transcription	4.03958203268333
13302	110774799	LOC727341	similar to CG3542-PA, isoform A	XP_001123050.1	PREDICTED: similar to CG3542-PA, isoform A, partial [Apis mellifera]	Apis mellifera	727341	LOC727341,	CG3542	FBgn0031492	Transcription	2.72673831935068
16670	110761880	LOC725986	similar to CG12701-PA, isoform A	XP_001121767.1	PREDICTED: similar to CG12701-PA, isoform A [Apis mellifera]	Apis mellifera	725986	GB14506,LOC725986,	CG12701	FBgn0259789	Transcription	2.461748442051
2901	110762464	RPC5	DNA-directed RNA polymerase III subunit 5	XP_397129.3	PREDICTED: similar to RNA polymerase III 80 kDa subunit RPC5 [Apis mellifera]	Apis mellifera	413688	GB16456,LOC413688,	CG10582	FBgn0028402	Transcription	2.41748793860508
2816	110766532	LOC409533	similar to Annexin-B9 (Annexin-9) (Annexin IX)	XP_623449.2	PREDICTED: similar to Annexin IX CG5730-PC, isoform C isoform 1 [Apis mellifera]	Apis mellifera	409533	GB16448,LOC409533,	CG5730	FBgn0000083	Transcription	5.11878848299455
11936	110749636	LOC725495	similar to unplugged CG1650-PA	XP_001121332.1	PREDICTED: similar to unplugged CG1650-PA [Apis mellifera]	Apis mellifera	725495	LOC725495,	CG1650	FBgn0015561	Transcription	3.72535554368809
17771	110767245	LOC551017	similar to CG9346-PA	XP_623415.2	PREDICTED: similar to CG9346-PA, partial [Apis mellifera]	Apis mellifera	551017	GB18239,LOC551017,	CG9346	FBgn0034572	Transcription	2.82935702967425
2568	110762676	Oaz	O/E-associated zinc finger protein	XP_396910.3	PREDICTED: similar to CG17390-PA [Apis mellifera]	Apis mellifera	413466	GB16509,LOC413466,	CG17390	FBgn0261613	Transcription	2.82661615820518
9684	110758231	LOC411218	similar to CG2685-PA	XP_394692.3	PREDICTED: similar to CG2685-PA [Apis mellifera]	Apis mellifera	411218	GB12392,LOC411218,	CG2685	FBgn0024998	Transcription	2.58057326084041
18404	110757136	LOC552797	similar to ets homologous factor	XP_625175.2	PREDICTED: similar to ets homologous factor [Apis mellifera]	Apis mellifera	552797	GB15869,LOC552797,	No homolog		Transcription	2.52819505885362
46333	58585074	Kr-h1	kruppel-like protein 1	NP_001011566.1	kruppel-like protein 1 [Apis mellifera]	Apis mellifera	406069	Kr-h1,	CG18783	FBgn0028420	Transcription	37.7750602264197
19014	110761478	LOC727672	similar to Sox21b CG32139-PA	XP_001122749.1	PREDICTED: similar to Sox21b CG32139-PA, partial [Apis mellifera]	Apis mellifera	727672	LOC727672,	CG32139	FBgn0042630	Transcription	5.81704208101957
24778	110756201	LOC726550	similar to CCAAT/enhancer-binding protein gamma (C/EBP gamma) (Immunoglobulin enhancer-binding protein 1) (IG/EBP-1) (Granulocyte colony-stimulating factor promoter element 1-binding protein) (GPE1-binding protein) (GPE1-BP)	XP_001122278.1	PREDICTED: similar to CCAAT/enhancer-binding protein gamma (C/EBP gamma) (Immunoglobulin enhancer-binding protein 1) (IG/EBP-1) (Granulocyte colony-stimulating factor promoter element 1-binding protein) (GPE1-binding protein) (GPE1-BP) [Apis mellifera]	Apis mellifera	726550	GB14919,LOC726550,	No homolog		Transcription	3.50824298135569
20387	110750801	AP-2	AP-2 protein	XP_394369.3	PREDICTED: similar to AP-2 CG7807-PB, isoform B [Apis mellifera]	Apis mellifera	410893	GB17109,LOC410893,	CG7807	FBgn0261953	Transcription	3.52989444712586
2594	66505804	E2f2	E2F transcription factor 2	XP_624285.1	PREDICTED: similar to Transcription factor E2F5 (E2F-5) [Apis mellifera]	Apis mellifera	551896	GB14882,LOC551896,	CG1071	FBgn0024371	Transcription	2.70861041952943
9298	110769266	LOC551404	similar to CG1461-PA	XP_623801.2	PREDICTED: similar to CG1461-PA, partial [Apis mellifera]	Apis mellifera	551404	LOC551404,	CG1461	FBgn0030558	Transferase activity	5.91405266544692
1525	110749933	LOC724239	similar to Kynurenine/alpha-aminoadipate aminotransferase mitochondrial precursor	XP_001120032.1	PREDICTED: similar to Kynurenine/alpha-aminoadipate aminotransferase mitochondrial precursor (KAT/AadAT) (Kynurenine--oxoglutarate transaminase II) (Kynurenine aminotransferase II) (Kynurenine--oxoglutarate aminotransferase II) (2-aminoadipate transaminase) (... [Apis mellifera]	Apis mellifera	724239	GB10285,LOC724239,	No homolog		Transferase activity	20.1724517933203
5625	110756020	LOC724781	similar to CG10513-PA	XP_001120680.1	PREDICTED: similar to CG10513-PA [Apis mellifera]	Apis mellifera	724781	GB18082,LOC724781,	CG10513	FBgn0039311	Transferase activity	4.86093609956333
20360	66519258	LOC552832	similar to CG6188-PA	XP_625210.1	PREDICTED: similar to CG6188-PA [Apis mellifera]	Apis mellifera	552832	GB16202,LOC552832,	CG6188	FBgn0038074	Transferase activity	4.45606330859569
8326	110757390	LOC413043	UDP-glycosyltransferase	XP_396494.3	PREDICTED: similar to Ugt86Dd CG6633-PA [Apis mellifera]	Apis mellifera	413043	GB17015,LOC413043,	CG6633	FBgn0040256	Transferase activity	4.19604095427644
560	110763897	LOC724126	similar to CG13759-PA	XP_001119858.1	PREDICTED: similar to CG13759-PA [Apis mellifera]	Apis mellifera	724126	GB17163,LOC724126,	CG13759	FBgn0040376	Transferase activity	4.18867012765178
9322	110756134	LOC408788	glucuronosyltransferase	XP_392319.3	PREDICTED: similar to CG17323-PA [Apis mellifera]	Apis mellifera	408788	GB16747,LOC408788,	CG17323	FBgn0032713	Transferase activity	3.39411935883271
65835	110772952	LOC727351	similar to CG32699-PA	XP_001123060.1	PREDICTED: similar to CG32699-PA, partial [Apis mellifera]	Apis mellifera	727351	LOC727351,	CG32699	FBgn0052699	Transferase activity	3.06809359856207
942	66511562	LOC412889	similar to CG1673-PA	XP_396341.2	PREDICTED: similar to CG1673-PA isoform 1 [Apis mellifera]	Apis mellifera	412889	GB14457,LOC412889,	CG1673	FBgn0030482	Transferase activity	3.02180823877653
68193	66553193	LOC413242	heparan sulfate N-deacetylase/ N-sulfotransferase	XP_396688.2	PREDICTED: similar to sulfateless CG8339-PA, partial [Apis mellifera]	Apis mellifera	413242	GB18065,LOC413242,	CG8339	FBgn0052396	Transferase activity	2.73018288057506
3785	66508914	LOC412543	similar to CG10527-PA	XP_623207.1	PREDICTED: similar to CG10527-PA isoform 2 [Apis mellifera]	Apis mellifera	412543	GB20002,LOC412543,	CG10527	FBgn0034583	Transferase activity	3.00330748945687
11687	66510575	LOC409425	similar to Protein-glutamine gamma-glutamyltransferase K (Transglutaminase K) (TGase K) (TGK) (TG(K)) (Transglutaminase-1) (Epid	XP_392939.2	PREDICTED: similar to Protein-glutamine gamma-glutamyltransferase K (Transglutaminase K) (TGase K) (TGK) (TG(K)) (Transglutaminase-1) (Epidermal TGase) [Apis mellifera]	Apis mellifera	409425	GB10917,LOC409425,	CG7356	FBgn0031975	Transferase activity	2.52721908205878
22022	110750129	LOC726388	similar to CG11342-PA	XP_001122130.1	PREDICTED: similar to CG11342-PA [Apis mellifera]	Apis mellifera	726388	GB14839,LOC726388,	CG11342	FBgn0035537	Transferase activity	2.54165650974059
69200	110774580	LOC727385	similar to CG7920-PA, isoform A	XP_001123094.1	PREDICTED: similar to CG7920-PA, isoform A, partial [Apis mellifera]	Apis mellifera	727385	LOC727385,	CG7920	FBgn0039737	Transferase activity	2.11484795722159
33845	66507696	orb	oo18 RNA-binding protein	XP_395376.2	PREDICTED: similar to oo18 RNA-binding protein CG10868-PA, isoform A [Apis mellifera]	Apis mellifera	411907	GB12560,LOC411907,	CG10868	FBgn0004882	Translation	5.26207300981828
24057	110761409	st	scarlet	XP_001122240.1	PREDICTED: similar to scarlet CG4314-PA [Apis mellifera]	Apis mellifera	726508	GB13148,LOC726508,	CG4314	FBgn0003515	Transport	4.36312757714426
11941	66501107	LOC408646	similar to CG10019-PA	XP_392186.2	PREDICTED: similar to CG10019-PA isoform 1 [Apis mellifera]	Apis mellifera	408646	GB16011,LOC408646,	CG10019	FBgn0031568	Transport	3.73448703186385
2576	110763906	LOC411429	similar to CG17119-PA, isoform A	XP_394902.3	PREDICTED: similar to CG17119-PA, isoform A [Apis mellifera]	Apis mellifera	411429	GB15127,LOC411429,	CG17119	FBgn0039045	Transport	3.58470223272155
5279	66513390	LOC552193	similar to CG7888-PB, isoform B	XP_624573.1	PREDICTED: similar to CG7888-PB, isoform B [Apis mellifera]	Apis mellifera	552193	GB17013,LOC552193,	CG7888	FBgn0036116	Transport	2.59675471745412
31801	110762912	LOC726839	similar to CG4797-PB, isoform B	XP_001122557.1	PREDICTED: similar to CG4797-PB, isoform B [Apis mellifera]	Apis mellifera	726839	GB13501,LOC726839,	CG4797	FBgn0034909	Transport	2.63839660159828
5883	66499640	LOC413471	similar to Na pump subunit CG5670-PH, isoform H	XP_396915.2	PREDICTED: similar to Na pump subunit CG5670-PH, isoform H [Apis mellifera]	Apis mellifera	413471	GB17873,LOC413471,	CG5670	FBgn0002921	Transport	3.91565830423478
1681	66499088	LOC551761	similar to CG2663-PB, isoform B	XP_624151.1	PREDICTED: similar to CG2663-PB, isoform B [Apis mellifera]	Apis mellifera	551761	GB16852,LOC551761,	CG2663	FBgn0037323	Transport	17.4499842317539
3894	110760825	LOC413816	similar to Epidermal stripes and patches CG7005-PA	XP_397255.3	PREDICTED: similar to Epidermal stripes and patches CG7005-PA [Apis mellifera]	Apis mellifera	413816	GB11534,LOC413816,	CG7005	FBgn0013953	Transport	4.03111374931876
17687	110762652	LOC726066	similar to CG10960-PB, isoform B	XP_001121836.1	PREDICTED: similar to CG10960-PB, isoform B [Apis mellifera]	Apis mellifera	726066	GB10735,LOC726066,	CG10960	FBgn0036316	Transport	3.69701912045988
17017	110763096	LOC410532	similar to CG8083-PA, isoform A	XP_001121407.1	PREDICTED: similar to CG8083-PA, isoform A [Apis mellifera]	Apis mellifera	410532	GB18105,LOC410532,	CG8083	FBgn0025709	Transport	3.12418920316098
29187	110759563	LOC726750	hypothetical protein LOC726750	XP_001122470.1	PREDICTED: hypothetical protein [Apis mellifera]	Apis mellifera	726750	GB15696,LOC726750,	hypothetical protein		Unknown function	5.94677191425053
5624	66507096	LOC408807	hypothetical LOC408807	XP_397526.2	PREDICTED: hypothetical protein [Apis mellifera]	Apis mellifera	408807	GB10708,LOC408807,	hypothetical protein		Unknown function	42.6715868725904
7575	110750159	LOC724993	hypothetical protein LOC724993	XP_001120895.1	PREDICTED: hypothetical protein [Apis mellifera]	Apis mellifera	724993	LOC724993,	hypothetical protein		Unknown function	8.3235826430656
26400	110760444	LOC408280	hypothetical LOC408280	XP_397488.2	PREDICTED: hypothetical protein [Apis mellifera]	Apis mellifera	408280	GB16927,LOC408280,	hypothetical protein		Unknown function	7.68954774847974
28851	110759561	LOC726734	hypothetical protein LOC726734	XP_001122455.1	PREDICTED: hypothetical protein [Apis mellifera]	Apis mellifera	726734	LOC726734,	hypothetical protein		Unknown function	7.2300724557495
2725	66521444	LOC410370	similar to CG3630-PA	XP_393850.2	PREDICTED: similar to CG3630-PA [Apis mellifera]	Apis mellifera	410370	GB18441,LOC410370,	CG3630	FBgn0023540	Unknown function	6.44577710765102
26064	110760442	LOC726611	hypothetical protein LOC726611	XP_001122336.1	PREDICTED: hypothetical protein [Apis mellifera]	Apis mellifera	726611	GB12210,LOC726611,	hypothetical protein		Unknown function	5.68936669741446
6171	110759551	LOC726629	hypothetical protein LOC726629	XP_001120735.1	PREDICTED: hypothetical protein [Apis mellifera]	Apis mellifera	726629	GB17395,LOC726629,	hypothetical protein		Unknown function	5.607569992453
24726	110760924	LOC410320	similar to CG8760-PA	XP_393801.3	PREDICTED: similar to CG8760-PA [Apis mellifera]	Apis mellifera	410320	GB15649,LOC410320,	CG8760	FBgn0085429	Unknown function	5.40416235016943
4915	110762330	LOC724687	hypothetical protein LOC724687	XP_001120578.1	PREDICTED: hypothetical protein [Apis mellifera]	Apis mellifera	724687	GB13655,LOC724687,	hypothetical protein		Unknown function	5.04896364997415
28868	110768981	LOC726737	similar to CG9451-PA	XP_001122458.1	PREDICTED: similar to CG9451-PA [Apis mellifera]	Apis mellifera	726737	GB10483,LOC726737,	CG9451	FBgn0036876	Unknown function	4.70966862035471
25392	66517017	LOC551496	hypothetical LOC551496	XP_625252.1	PREDICTED: hypothetical protein [Apis mellifera]	Apis mellifera	551496	GB14740,LOC551496,	hypothetical protein		Unknown function	4.85392340965897
4876	110748732	LOC724679	similar to CG40498-PA.3	XP_001120570.1	PREDICTED: similar to CG40498-PA.3 [Apis mellifera]	Apis mellifera	724679	GB14921,LOC724679,	CG40498	FBgn0069969	Unknown function	4.67954665110086
22810	110767097	LOC726443	similar to CG1265-PB	XP_001122178.1	PREDICTED: similar to CG1265-PB, partial [Apis mellifera]	Apis mellifera	726443	GB16821,LOC726443,	CG1265	FBgn0035517	Unknown function	4.25365214891767
3977	110758619	LOC724570	similar to CG32263-PA	XP_001120460.1	PREDICTED: similar to CG32263-PA [Apis mellifera]	Apis mellifera	724570	GB17823,LOC724570,	CG32263	FBgn0052263	Unknown function	4.47485076160358
21395	66505111	LOC410888	similar to CG32791-PA	XP_394364.2	PREDICTED: similar to CG32791-PA [Apis mellifera]	Apis mellifera	410888	GB12833,LOC410888,	CG32791	FBgn0052791	Unknown function	4.56498455681258
7021	110767545	LOC552453	similar to CG11694-PA	XP_624831.2	PREDICTED: similar to CG11694-PA [Apis mellifera]	Apis mellifera	552453	GB18403,LOC552453,	CG11694	FBgn0037571	Unknown function	3.82734579574436
30806	110751016	LOC726803	similar to CG33290-PA	XP_001122524.1	PREDICTED: similar to CG33290-PA [Apis mellifera]	Apis mellifera	726803	LOC726803,	CG33290	FBgn0053290	Unknown function	3.56772502062588
6264	110762690	LOC724846	hypothetical protein LOC724846	XP_001120750.1	PREDICTED: hypothetical protein [Apis mellifera]	Apis mellifera	724846	GB13807,LOC724846,	hypothetical protein		Unknown function	3.54115130439857
12602	110749049	LOC725575	similar to CG18292-PA	XP_001121398.1	PREDICTED: similar to CG18292-PA [Apis mellifera]	Apis mellifera	725575	GB16163,LOC725575,	CG18292	FBgn0030269	Unknown function	3.50188543279192
2212	110760742	LOC550938	hypothetical LOC550938	XP_623336.2	PREDICTED: hypothetical protein, partial [Apis mellifera]	Apis mellifera	550938	GB13848,LOC550938,	hypothetical protein		Unknown function	3.4501129661783
12059	110767219	LOC725523	similar to CG7131-PA, isoform A	XP_001121360.1	PREDICTED: similar to CG7131-PA, isoform A, partial [Apis mellifera]	Apis mellifera	725523	GB17357,LOC725523,	CG7131	FBgn0038598	Unknown function	3.2094556198053
5618	110755367	LOC724779	similar to CG5195-PA	XP_001120678.1	PREDICTED: similar to CG5195-PA [Apis mellifera]	Apis mellifera	724779	GB11503,LOC724779,	CG5195	FBgn0036995	Unknown function	3.09500420190507
4660	110759611	LOC724664	hypothetical protein LOC724664	XP_001120555.1	PREDICTED: hypothetical protein [Apis mellifera]	Apis mellifera	724664	GB18013,LOC724664,	hypothetical protein		Unknown function	3.14049425582478
20398	110755064	LOC726281	similar to CG6931-PA	XP_001122032.1	PREDICTED: similar to CG6931-PA [Apis mellifera]	Apis mellifera	726281	GB18085,LOC726281,	CG6931	FBgn0036236	Unknown function	3.1997840842056
2291	110758108	LOC724354	hypothetical protein LOC724354	XP_001120175.1	PREDICTED: hypothetical protein [Apis mellifera]	Apis mellifera	724354	LOC724354,	hypothetical protein		Unknown function	2.75103815429108
1934	110756444	LOC412859	similar to CG33515-PA	XP_396311.3	PREDICTED: similar to CG33515-PA isoform 1 [Apis mellifera]	Apis mellifera	412859	GB18796,LOC412859,	CG33515	FBgn0259213	Unknown function	3.01988937557209
111532	66537830	LOC552598	hypothetical LOC552598	XP_625292.1	PREDICTED: hypothetical protein [Apis mellifera]	Apis mellifera	552598	GB12950,LOC552598,	hypothetical protein		Unknown function	2.41818937874055
20755	110757040	LOC726312	hypothetical protein LOC726312	XP_001122059.1	PREDICTED: hypothetical protein [Apis mellifera]	Apis mellifera	726312	GB13382,LOC726312,	hypothetical protein		Unknown function	2.80507946083265
2378	110760646	LOC725773	similar to CG5630-PA	XP_001120189.1	PREDICTED: similar to CG5630-PA [Apis mellifera]	Apis mellifera	725773	GB16694,LOC725773,	CG5630	FBgn0038842	Unknown function	2.79831744158846
5571	110760684	LOC724769	similar to CG15387-PA	XP_001120666.1	PREDICTED: similar to CG15387-PA [Apis mellifera]	Apis mellifera	724769	GB15839,LOC724769,	CG15387	FBgn0031403	Unknown function	2.76464795165242
37255	110766382	LOC726992	similar to CG1124-PA	XP_001122706.1	PREDICTED: similar to CG1124-PA [Apis mellifera]	Apis mellifera	726992	LOC726992,	CG1124	FBgn0037290	Unknown function	2.69311642081989
5880	110748840	LOC724795	similar to CXYorf1-related protein	XP_001120697.1	PREDICTED: similar to CXYorf1-related protein [Apis mellifera]	Apis mellifera	724795	GB19140,LOC724795,	No homolog		Unknown function	2.72382507347715
2907	66548254	LOC411902	similar to CG32512-PA	XP_395371.2	PREDICTED: similar to CG32512-PA [Apis mellifera]	Apis mellifera	411902	GB12552,LOC411902,	CG32512	FBgn0052512	Unknown function	2.60200123857016
10339	110756976	LOC408857	similar to CG33515-PA	XP_392388.3	PREDICTED: similar to CG33515-PA [Apis mellifera]	Apis mellifera	408857	GB17838,LOC408857,	CG33515	FBgn0259213	Unknown function	2.75114609795047
18751	110757813	LOC726163	hypothetical protein LOC726163	XP_001121923.1	PREDICTED: hypothetical protein [Apis mellifera]	Apis mellifera	726163	GB17966,LOC726163,	hypothetical protein		Unknown function	2.59479721530838
24390	110760922	LOC408350	similar to CG32131-PA	XP_391902.3	PREDICTED: similar to CG32131-PA [Apis mellifera]	Apis mellifera	408350	GB15040,LOC408350,	CG32131	FBgn0085429	Unknown function	2.69976286694917
17357	66525410	LOC409664	similar to CG6511-PA	XP_393162.2	PREDICTED: similar to CG6511-PA [Apis mellifera]	Apis mellifera	409664	GB19898,LOC409664,	CG6511	FBgn0035923	Unknown function	2.58095220137741
67195	110777316	LOC727365	hypothetical protein LOC727365	XP_001123074.1	PREDICTED: hypothetical protein, partial [Apis mellifera]	Apis mellifera	727365	GB17355,LOC727365,	hypothetical protein		Unknown function	2.64687857177528
1475	110767203	LOC724871	hypothetical protein LOC724871	XP_001120017.1	PREDICTED: hypothetical protein [Apis mellifera]	Apis mellifera	724871	GB18652,LOC724871,	hypothetical protein		Unknown function	2.43730910412426
64507	110777305	LOC727343	hypothetical protein LOC727343	XP_001123052.1	PREDICTED: hypothetical protein [Apis mellifera]	Apis mellifera	727343	LOC727343,	hypothetical protein		Unknown function	2.42776511613059
4284	110756393	LOC724605	hypothetical protein LOC724605	XP_001120501.1	PREDICTED: hypothetical protein [Apis mellifera]	Apis mellifera	724605	LOC724605,	hypothetical protein		Unknown function	2.41416029807982
2400	110762696	LOC725034	hypothetical protein LOC725034	XP_001120191.1	PREDICTED: hypothetical protein [Apis mellifera]	Apis mellifera	725034	LOC725034,	hypothetical protein		Unknown function	2.4592509598359
Nurse bees compared to reversion bees q=10%
contig no	protein GI accession	"Gene name"	"Gene Descr"	"Protein num"	"Protein name [organism reported by protein database]"	"Organism reported by NCBI"	Entrez GeneID	"GENE_SYMBOL"	"Drosophila ID"	"Flybase ID"	GO annotation	Fold change
17421	66514748	LOC412399	similar to Organic cation transporter CG6331-PA	XP_395856.2	PREDICTED: similar to Organic cation transporter CG6331-PA [Apis mellifera]	Apis mellifera	412399	GB13312,LOC412399,	CG6331	FBgn0019952	Autophagy and cell death	3.8002687460354023
775	66547599	LOC551098	similar to beat-VII CG14249-PA, isoform A	XP_623499.1	PREDICTED: similar to beat-VII CG14249-PA, isoform A [Apis mellifera]	Apis mellifera	551098	GB17633,LOC551098,	CG14249	FBgn0250908	Autophagy and cell death	3.9209499649503865
11407	110764380	ade5	multifunctional protein ADE2	XP_624351.2	PREDICTED: similar to ade5 CG3989-PA [Apis mellifera]	Apis mellifera	551966	GB14262,LOC551966,	CG3989	FBgn0020513	Behaviour, sensory, learning and memory	3.277629057116567
5765	110763495	retinophilin	retinophilin protein	XP_393307.3	PREDICTED: similar to CG10233-PA, isoform A [Apis mellifera]	Apis mellifera	409816	GB12671,LOC409816,	CG10233	FBgn0087005	Behaviour, sensory, learning and memory	2.3602931781296848
2638	110759124	dnc	cAMP-specific 3',5'-cyclic phosphodiesterase	XP_394762.3	PREDICTED: similar to dunce CG32498-PO, isoform O [Apis mellifera]	Apis mellifera	411288	GB15311,LOC411288,	CG32498	FBgn0000479	Behaviour, sensory, learning and memory	7.519813034786981
4114	48095547	LOC410996	similar to tubulin, beta, 2	XP_394471.1	PREDICTED: similar to tubulin, beta, 2 [Apis mellifera]	Apis mellifera	410996	GB13049,LOC410996,	CG9277	FBgn0003887	Behaviour, sensory, learning and memory	6.510871115356298
27884	62526114	Gpdh	glycerol-3-phosphate dehydrogenase	NP_001014994.1	glycerol-3-phosphate dehydrogenase [Apis mellifera]	Apis mellifera	726445	GB11613,Gpdh,	CG9042	FBgn0001128	Behaviour, sensory, learning and memory	2.729550569063947
2069	58585068	Wat	worker-enriched antennal transcript	NP_001011562.1	hypothetical protein LOC406065 [Apis mellifera]	Apis mellifera	406065	Amwat,GB15790,Wat,	No homolog		Behaviour, sensory, learning and memory	5.920923524600321
26144	110772628	LOC727590	similar to 5-hydroxytryptamine 1A receptor (5-HT-1A) (Serotonin receptor 1A) (5-HT1A)	XP_001123298.1	PREDICTED: similar to 5-hydroxytryptamine 1A receptor (5-HT-1A) (Serotonin receptor 1A) (5-HT1A), partial [Apis mellifera]	Apis mellifera	727590	GB17507,LOC727590,	CG7485	FBgn0004514	Behaviour, sensory, learning and memory	7.641093029383456
3823	66530147	ATPCL	ATP citrate lyase	XP_623155.1	PREDICTED: similar to ATP citrate lyase CG8322-PA, isoform A isoform 2 [Apis mellifera]	Apis mellifera	550686	GB10992,LOC550686,	CG8322	FBgn0020236	Binding	27.811238221203816
23765	110755679	LOC409598	similar to pawn CG11101-PA	XP_393101.3	PREDICTED: similar to pawn CG11101-PA, partial [Apis mellifera]	Apis mellifera	409598	LOC409598,	CG11101	FBgn0003174	Binding	8.559755904369142
12051	110759491	LOC725520	similar to CG15269-PA	XP_001121357.1	PREDICTED: similar to CG15269-PA [Apis mellifera]	Apis mellifera	725520	GB19849,LOC725520,	CG15269	FBgn0028878	Binding	8.431781008552068
12320	66526701	LOC551991	similar to CG13607-PA	XP_624377.1	PREDICTED: similar to CG13607-PA [Apis mellifera]	Apis mellifera	551991	GB16487,LOC551991,	CG13607	FBgn0039151	Binding	10.147651672340523
8604	110761659	LOC410368	similar to Cad74A CG6445-PA, isoform A	XP_393848.3	PREDICTED: similar to Cad74A CG6445-PA, isoform A [Apis mellifera]	Apis mellifera	410368	GB13293,LOC410368,	CG6445	FBgn0036715	Binding	7.080006742986348
18989	110749296	LOC410724	similar to prickle CG11084-PA, isoform A	XP_394201.2	PREDICTED: similar to prickle CG11084-PA, isoform A [Apis mellifera]	Apis mellifera	410724	GB18513,LOC410724,	CG11084	FBgn0003090	Binding	6.509530580890001
4331	110767179	LOC409950	similar to CG31999-PA	XP_393442.3	PREDICTED: similar to CG31999-PA [Apis mellifera]	Apis mellifera	409950	GB11007,LOC409950,	CG31999	FBgn0051999	Binding	6.2859053221238295
456	48096969	LOC409025	similar to Karl CG4139-PA, isoform A	XP_392555.1	PREDICTED: similar to Karl CG4139-PA, isoform A [Apis mellifera]	Apis mellifera	409025	GB10088,LOC409025,	CG4139	FBgn0030334	Binding	4.159981768559122
4415	58585196	PPO	phenoloxidase subunit A3	NP_001011627.1	phenoloxidase subunit A3 [Apis mellifera]	Apis mellifera	406155	GB18313,Ppo,	No homolog		Binding	4.092071177943538
9970	110764129	LOC725293	similar to viking CG16858-PA	XP_001121161.1	PREDICTED: similar to viking CG16858-PA [Apis mellifera]	Apis mellifera	725293	LOC725293,	CG16858	FBgn0016075	Binding	4.075205808364111
1451	66512788	BM-40-SPARC	BM-40-SPARC protein	XP_392466.2	PREDICTED: similar to BM-40-SPARC CG6378-PA isoform 1 [Apis mellifera]	Apis mellifera	408937	GB11432,LOC408937,	CG6378	FBgn0026562	Binding	3.80717580060997
8313	110756034	LOC725092	similar to CG4813-PA	XP_001120981.1	PREDICTED: similar to CG4813-PA [Apis mellifera]	Apis mellifera	725092	GB10728,LOC725092,	CG4813	FBgn0039013	Binding	3.8678745703567303
9634	110764127	LOC408552	similar to Collagen type IV CG4145-PA, isoform A	XP_392097.3	PREDICTED: similar to Collagen type IV CG4145-PA, isoform A isoform 1 [Apis mellifera]	Apis mellifera	408552	GB13353,LOC408552,	CG4145	FBgn0000299	Binding	3.4660785453130867
7782	66524882	LOC408516	similar to CG6180-PA	XP_392060.2	PREDICTED: similar to CG6180-PA isoform 1 [Apis mellifera]	Apis mellifera	408516	GB15044,LOC408516,	CG6180	FBgn0032453	Binding	3.986530047243479
23742	110763663	LOC726495	similar to CG6180-PA	XP_001122227.1	PREDICTED: similar to CG6180-PA [Apis mellifera]	Apis mellifera	726495	GB15963,LOC726495,	CG6180	FBgn0032453	Binding	3.0400648242245047
14000	110763956	LOC413802	similar to CG17360-PA	XP_397241.3	PREDICTED: similar to CG17360-PA [Apis mellifera]	Apis mellifera	413802	GB13307,LOC413802,	CG17360	FBgn0037949	Binding	3.0084781729013224
32138	110763173	LOC726853	similar to C10C6.5	XP_001122569.1	PREDICTED: similar to C10C6.5 [Apis mellifera]	Apis mellifera	726853	GB14391,LOC726853,	CG4314	FBgn0003515	Binding	2.803331669822021
4065	48123796	Scp1	sarcoplasmic calcium-binding protein 1	XP_393255.1	PREDICTED: similar to CG15848-PA.3 isoform 1 [Apis mellifera]	Apis mellifera	409762	GB15916,LOC409762,	CG15848	FBgn0020908	Binding	3.4953201285895568
9656	110755953	LOC725254	similar to CG31365-PA	XP_001121126.1	PREDICTED: similar to CG31365-PA [Apis mellifera]	Apis mellifera	725254	GB10268,LOC725254,	CG31365	FBgn0051365	Binding	2.54355552209494
10946	110760626	LOC725390	similar to chromosome 10 open reading frame 11	XP_001121245.1	PREDICTED: similar to chromosome 10 open reading frame 11, partial [Apis mellifera]	Apis mellifera	725390	GB11492,LOC725390,	No homolog		Binding	2.3490796362018562
16714	110756166	LOC725994	similar to CG33281-PA	XP_001121776.1	PREDICTED: similar to CG33281-PA [Apis mellifera]	Apis mellifera	725994	GB20048,LOC725994,	CG33281	FBgn0053281	Carbohydrate metabolic process	13.4891666148345
14035	66509515	LOC551920	similar to CG16786-PA, isoform A	XP_624309.1	PREDICTED: similar to CG16786-PA, isoform A [Apis mellifera]	Apis mellifera	551920	GB12423,LOC551920,	CG16786	FBgn0034974	Carbohydrate metabolic process	4.1623044326863265
1221	110762460	LOC412007	similar to CG8234-PA, isoform A	XP_395473.3	PREDICTED: similar to CG8234-PA, isoform A [Apis mellifera]	Apis mellifera	412007	GB14775,LOC412007,	CG8234	FBgn0033644	Carbohydrate metabolic process	4.418394250775704
15716	110757127	LOC725899	alpha-N acetylgalactosaminidase	XP_001121693.1	PREDICTED: similar to CG5731-PA [Apis mellifera]	Apis mellifera	725899	GB10294,LOC725899,	CG5731	FBgn0032192	Carbohydrate metabolic process	2.8686074366541763
2454	48096138	LOC408871	sorbitol dehydrogenase	XP_392401.1	PREDICTED: similar to Sorbitol dehydrogenase-2 CG4649-PA [Apis mellifera]	Apis mellifera	408871	GB14284,LOC408871,	CG4649	FBgn0022359	Carbohydrate metabolic process	2.9151978255543485
17311	110749530	ft	cadherin-related tumor suppressor fat	XP_393497.3	PREDICTED: similar to Cadherin-related tumor suppressor precursor (Protein fat) [Apis mellifera]	Apis mellifera	410009	GB10152,LOC410009,	No homolog		Cell growth and development	4.17881057481906
6976	110756641	LOC552441	similar to Y106G6H.8	XP_624817.2	PREDICTED: similar to Y106G6H.8 [Apis mellifera]	Apis mellifera	552441	GB12771,LOC552441,	No homolog		Cell growth and development	2.1903677134122397
2249	66504141	LOC552073	glucosinolate sulphatase	XP_624454.1	PREDICTED: similar to CG8646-PA [Apis mellifera]	Apis mellifera	552073	GB13184,LOC552073,	CG8646	FBgn0033763	Cell growth and development	30.326268357990042
52729	110771762	LOC552758	similar to retinol dehydrogenase 11	XP_625137.2	PREDICTED: similar to retinol dehydrogenase 11, partial [Apis mellifera]	Apis mellifera	552758	GB13418,LOC552758,	CG2064	FBgn0033205	Cell growth and development	4.585663641301092
3137	66513629	LOC409250	similar to beta-ureidopropionase	XP_392773.2	PREDICTED: similar to beta-ureidopropionase isoform 1 [Apis mellifera]	Apis mellifera	409250	GB20148,LOC409250,	CG3027	FBgn0037513	Cell growth and development	2.6614749902064068
3658	110766932	LOC552249	similar to CG6206-PB, isoform B	XP_624628.2	PREDICTED: similar to CG6206-PB, isoform B [Apis mellifera]	Apis mellifera	552249	GB13626,LOC552249,	CG6206	FBgn0027611	Cell growth and development	2.3597476446443095
20361	66518885	LOC408329	similar to CG7120-PA	XP_391881.2	PREDICTED: similar to CG7120-PA [Apis mellifera]	Apis mellifera	408329	GB17224,LOC408329,	CG7120	FBgn0035888	Cell growth and development	2.319833560903155
15353	110751264	LOC725862	similar to CG9587-PA	XP_001121660.1	PREDICTED: similar to CG9587-PA [Apis mellifera]	Apis mellifera	725862	LOC725862,	CG9587	FBgn0087007	Cell growth and development	8.164201220152563
4253	110763416	hdc	headcase	XP_001120492.1	PREDICTED: similar to Headcase protein [Apis mellifera]	Apis mellifera	724595	GB11853,LOC724595,	CG15532	FBgn0010113	Cell growth and development	4.581782427278474
2910	110763564	LOC410601	similar to Protein C6orf165	XP_394079.3	PREDICTED: similar to Protein C6orf165 [Apis mellifera]	Apis mellifera	410601	GB13972,LOC410601,	No homolog		Cell growth and development	3.223400008325286
7589	110760811	LOC724997	similar to naked cuticle 1 homolog	XP_001120899.1	PREDICTED: similar to naked cuticle 1 homolog [Apis mellifera]	Apis mellifera	724997	LOC724997,	hypothetical protein		Cell growth and development	3.1159774576192927
14708	110757122	bora	aurora borealis	XP_001121605.1	PREDICTED: similar to CG6897-PA [Apis mellifera]	Apis mellifera	725798	GB10618,LOC725798,	CG6897	FBgn0259791	Cell growth and development	2.8531761272911575
523	110759904	fz2	frizzled 2	XP_397259.3	PREDICTED: similar to frizzled 2 CG9739-PA, isoform A isoform 1 [Apis mellifera]	Apis mellifera	413820	GB12765,LOC413820,	CG9739	FBgn0016797	Cell growth and development	2.415507889331941
5317	110758269	LOC724749	similar to pericardin CG5700-PB	XP_001120641.1	PREDICTED: similar to pericardin CG5700-PB [Apis mellifera]	Apis mellifera	724749	GB19347,LOC724749,	CG5700	FBgn0028573	Cell growth and development	66.28899912149132
1389	66548929	zetaCOP	zetaCOP protein	XP_623380.1	PREDICTED: similar to COP CG3948-PA, isoform A isoform 1 [Apis mellifera]	Apis mellifera	550981	GB16284,LOC550981,	CG3948	FBgn0040512	Cell growth and development	2.530029229888383
2411	110750766	LOC724488	similar to Protein lethal(2)essential for life (Protein Efl21)	XP_001120194.1	PREDICTED: similar to Protein lethal(2)essential for life (Protein Efl21) [Apis mellifera]	Apis mellifera	724488	GB14621,LOC724488,	No homolog		Chaperone	2.3548978216118868
26177	110768373	LOC726623	similar to CG32036-PB	XP_001122348.1	PREDICTED: similar to CG32036-PB, partial [Apis mellifera]	Apis mellifera	726623	GB17032,LOC726623,	CG32036	FBgn0052036	Cuticular proteins, chitinase and chitin metabolic process	2.936605629315359
38838	48097532	serp	serpentine	XP_391915.1	PREDICTED: similar to CG32209-PB [Apis mellifera]	Apis mellifera	408365	GB14037,LOC408365,	CG32209	FBgn0260653	Cuticular proteins, chitinase and chitin metabolic process	62.32474725241987
45577	110762958	LOC552724	similar to CG13676-PA	XP_625102.2	PREDICTED: similar to CG13676-PA isoform 2 [Apis mellifera]	Apis mellifera	552724	GB17331,LOC552724,	CG13676	FBgn0035844	Cuticular proteins, chitinase and chitin metabolic process	15.030346823828056
34573	66533338	LOC411645	similar to krotzkopf verkehrt CG2666-PA, isoform A	XP_395114.2	PREDICTED: similar to krotzkopf verkehrt CG2666-PA, isoform A, partial [Apis mellifera]	Apis mellifera	411645	GB12511,LOC411645,	CG2666	FBgn0001311	Cuticular proteins, chitinase and chitin metabolic process	10.816904444144006
31805	110763531	LOC410606	similar to knickkopf CG6217-PA	XP_394084.3	PREDICTED: similar to knickkopf CG6217-PA [Apis mellifera]	Apis mellifera	410606	GB13189,LOC410606,	CG6217	FBgn0001321	Cuticular proteins, chitinase and chitin metabolic process	7.710677642657406
42553	110762950	LOC410555	similar to CG8561-PA	XP_394034.3	PREDICTED: similar to CG8561-PA [Apis mellifera]	Apis mellifera	410555	GB20133,LOC410555,	CG8561	FBgn0261269	Cuticular proteins, chitinase and chitin metabolic process	6.9427777719069415
1192	110750185	LOC724199	similar to CG10154-PA	XP_001119969.1	PREDICTED: similar to CG10154-PA [Apis mellifera]	Apis mellifera	724199	GB13546,LOC724199,	CG10154	FBgn0036361	Cuticular proteins, chitinase and chitin metabolic process	7.15564504198862
59118	110764365	LOC727291	similar to krotzkopf verkehrt CG2666-PA, isoform A	XP_001123000.1	PREDICTED: similar to krotzkopf verkehrt CG2666-PA, isoform A, partial [Apis mellifera]	Apis mellifera	727291	LOC727291,	CG2666	FBgn0001311	Cuticular proteins, chitinase and chitin metabolic process	4.906049929931389
2977	48096958	LOC411343	similar to CG14301-PA	XP_394817.1	PREDICTED: similar to CG14301-PA [Apis mellifera]	Apis mellifera	411343	GB11884,LOC411343,	CG14301	FBgn0038632	Cuticular proteins, chitinase and chitin metabolic process	4.249506244070105
8348	66514408	LOC411273	similar to CG13643-PA	XP_394746.2	PREDICTED: similar to CG13643-PA [Apis mellifera]	Apis mellifera	411273	GB15214,LOC411273,	CG13643	FBgn0040601	Cuticular proteins, chitinase and chitin metabolic process	3.9933207833432305
14313	110761362	LOC409759	similar to CG2989-PA	XP_393252.3	PREDICTED: similar to CG2989-PA [Apis mellifera]	Apis mellifera	409759	GB15345,LOC409759,	CG2989	FBgn0030171	Cuticular proteins, chitinase and chitin metabolic process	2.85317131785744
27769	110763060	LOC727658	similar to CG3541-PB, isoform B	XP_001120379.1	PREDICTED: similar to CG3541-PB, isoform B, partial [Apis mellifera]	Apis mellifera	727658	LOC727658,	CG3541	FBgn0020521	Cuticular proteins, chitinase and chitin metabolic process	2.8342658403843197
8241	110749686	LOC725078	similar to CG15020-PA	XP_001120968.1	PREDICTED: similar to CG15020-PA [Apis mellifera]	Apis mellifera	725078	LOC725078,	CG15020	FBgn0035543	Cuticular proteins, chitinase and chitin metabolic process	2.85009522518851
912	110755196	LOC724165	similar to dumpy CG33196-PB	XP_001119920.1	PREDICTED: similar to dumpy CG33196-PB [Apis mellifera]	Apis mellifera	724165	LOC724165,	CG33196	FBgn0053196	Cuticular proteins, chitinase and chitin metabolic process	2.4997820755856552
2153	66532753	LOC409613	similar to sar1 CG7073-PA, isoform A	XP_623373.1	PREDICTED: similar to sar1 CG7073-PA, isoform A isoform 2 [Apis mellifera]	Apis mellifera	409613	GB19208,LOC409613,	CG7073	FBgn0038947	Cuticular proteins, chitinase and chitin metabolic process	3.24435731877832
2928	110755208	LOC724426	similar to dumpy CG33196-PB	XP_001120282.1	PREDICTED: similar to dumpy CG33196-PB [Apis mellifera]	Apis mellifera	724426	LOC724426,	CG33196	FBgn0053196	Cuticular proteins, chitinase and chitin metabolic process	2.4118852918116667
10110	110760993	verm	vermiform	XP_623723.2	PREDICTED: similar to LDLa domain containing chitin binding protein 1 CG8756-PC, isoform C isoform 1 [Apis mellifera]	Apis mellifera	551323	GB11876,LOC551323,	CG8756	FBgn0261341	Cuticular proteins, chitinase and chitin metabolic process	19.706184054101364
4134	110757723	Cda4	chitin deacetylase-like 4	XP_001120478.1	PREDICTED: similar to CG32499-PA [Apis mellifera]	Apis mellifera	725813	GB16974,LOC725813,	CG32499	FBgn0052499	Cuticular proteins, chitinase and chitin metabolic process	7.898522113534455
12645	110762510	LOC413481	chitinase	XP_396925.3	PREDICTED: similar to CG1869-PA [Apis mellifera]	Apis mellifera	413481	GB11870,LOC413481,	CG1869	FBgn0035398	Cuticular proteins, chitinase and chitin metabolic process	3.706394535402058
11615	110760269	Cda5	chitin deacetylase-like 5	XP_624655.2	PREDICTED: similar to CG31973-PA, isoform A [Apis mellifera]	Apis mellifera	552276	GB11112,LOC552276,	CG31973	FBgn0051973	Cuticular proteins, chitinase and chitin metabolic process	3.1805787395188982
9992	268607675	CPR19	cuticular protein 19	NP_001161365.1	cuticular protein 19 [Apis mellifera]	Apis mellifera	413115	GB16692,LOC413115,	No homolog		Cuticular proteins, chitinase and chitin metabolic process	145.7399279652961
16035	288869506	Cpap3-c	cuticular protein analogous to peritrophins 3-C	NP_001165860.1	cuticular protein analogous to peritrophins 3-C [Apis mellifera]	Apis mellifera	725932	Cpap3-c,GB13298,	No homolog		Cuticular proteins, chitinase and chitin metabolic process	28.642289654972174
12008	110755961	CPR27	cuticular protein 27	XP_001121346.1	PREDICTED: similar to CG15884-PA [Apis mellifera]	Apis mellifera	725509	GB13208,LOC725509,	CG15884	FBgn0039481	Cuticular proteins, chitinase and chitin metabolic process	21.697311862447187
13016	110755965	LOC413113	similar to CG8927-PA, isoform A	XP_396564.3	PREDICTED: similar to CG8927-PA, isoform A [Apis mellifera]	Apis mellifera	413113	GB10965,LOC413113,	CG8927	FBgn0038405	Cuticular proteins, chitinase and chitin metabolic process	13.481068047758278
1084	288869483	Cpap3-b	cuticular protein analogous to peritrophins 3-B	NP_001165849.1	cuticular protein analogous to peritrophins 3-B [Apis mellifera]	Apis mellifera	408726	Cpap3-b,GB17664,	CG4778	FBgn0027600	Cuticular proteins, chitinase and chitin metabolic process	8.30278369630391
2597	110755589	Cpap3-a	cuticular protein analogous to peritrophins 3-A	XP_001120217.1	PREDICTED: similar to CG17052-PA [Apis mellifera]	Apis mellifera	724382	Cpap3-a,	CG17052	FBgn0031097	Cuticular proteins, chitinase and chitin metabolic process	10.62637100648546
6139	288869485	Cpap3-d	cuticular protein analogous to peritrophins 3-D	NP_001165850.1	cuticular protein analogous to peritrophins 3-D [Apis mellifera]	Apis mellifera	410065	Cpap3-d,GB13470,	No homolog		Cuticular proteins, chitinase and chitin metabolic process	5.318705348654904
12344	110755963	LOC725547	cuticular protein 97Ea ortholog	XP_001121380.1	PREDICTED: similar to CG6131-PA [Apis mellifera]	Apis mellifera	725547	GB14149,LOC725547,	CG6131	FBgn0039480	Cuticular proteins, chitinase and chitin metabolic process	6.091838725700082
29088	66516956	dyl	dusky-like	XP_391830.2	PREDICTED: similar to dusky-like CG15013-PA, isoform A [Apis mellifera]	Apis mellifera	408277	GB14638,LOC408277,	CG15013	FBgn0066365	Cuticular proteins, chitinase and chitin metabolic process	3.6382926349612954
4598	110750956	Pu	GTP cyclohydrolase 1	XP_393086.3	PREDICTED: similar to Punch CG9441-PB, isoform B [Apis mellifera]	Apis mellifera	409582	GB15785,LOC409582,	CG9441	FBgn0003162	Cuticular proteins, chitinase and chitin metabolic process	2.8668465463546813
23018	110749084	CPR26	cuticular protein 26	XP_001122183.1	PREDICTED: similar to CG18066-PA [Apis mellifera]	Apis mellifera	726451	GB11715,LOC726451,	CG18066	FBgn0034517	Cuticular proteins, chitinase and chitin metabolic process	3.1420518099701367
3931	110750666	CPR17	cuticular protein 17	XP_001120445.1	PREDICTED: similar to CG30045-PA [Apis mellifera]	Apis mellifera	724556	GB16381,LOC724556,	CG30045	FBgn0050045	Cuticular proteins, chitinase and chitin metabolic process	2.67949066929993
112876	110773718	LOC727578	similar to CG1136-PA	XP_001123287.1	PREDICTED: similar to CG1136-PA, partial [Apis mellifera]	Apis mellifera	727578	LOC727578,	CG1136	FBgn0035490	Cuticular proteins, chitinase and chitin metabolic process	2.4774253900161316
26430	110763676	CPF1	cuticular protein CPF1	XP_001122355.1	PREDICTED: hypothetical protein [Apis mellifera]	Apis mellifera	726632	GB13601,LOC726632,	CG8543	FBgn0035787	Cuticular proteins, chitinase and chitin metabolic process	2.536763232582879
3205	66501026	LOC412015	similar to 6-pyruvoyl tetrahydrobiopterin synthase (PTPS) (PTP synthase) (Sepiapterin synthase A) (Protein purple)	XP_395481.2	PREDICTED: similar to 6-pyruvoyl tetrahydrobiopterin synthase (PTPS) (PTP synthase) (Sepiapterin synthase A) (Protein purple) isoform 1 [Apis mellifera]	Apis mellifera	412015	GB18474,LOC412015,	CG16784	FBgn0003141	Cuticular proteins, chitinase and chitin metabolic process	2.3028562516440387
35578	110767149	ect	ectodermal	XP_001122668.1	PREDICTED: similar to ectodermal CG6611-PA, isoform A, partial [Apis mellifera]	Apis mellifera	726951	GB11836,LOC726951,	CG6611	FBgn0000451	Cuticular proteins, chitinase and chitin metabolic process	4.602780950107823
1086	58585104	Vg	vitellogenin	NP_001011578.1	vitellogenin [Apis mellifera]	Apis mellifera	406088	GB13999,Vg,	CG2985	FBgn0004045	Determination of adult lifespan	7.692880933339164
424	110756613	Atpalpha	sodium/potassium-transporting ATPase subunit alpha	XP_623145.2	PREDICTED: similar to Sodium/potassium-transporting ATPase alpha chain (Sodium pump) (Na+/K+ ATPase) isoform 2 [Apis mellifera]	Apis mellifera	408832	GB20055,LOC408832,	CG5670	FBgn0002921	Determination of adult lifespan	3.1901800094484445
17377	110755333	Cox6a1	cytochrome c oxidase subunit 6A1, mitochondrial	XP_001121817.1	PREDICTED: similar to CG17280-PA [Apis mellifera]	Apis mellifera	726042	GB10253,LOC726042,	CG17280	FBgn0034877	Determination of adult lifespan	2.6689347910574486
4734	295849286	Sod2	superoxide dismutase 2, mitochondrial	NP_001171519.1	superoxide dismutase 2, mitochondrial [Apis mellifera]	Apis mellifera		GB14346,SOD2,	CG8905	FBgn0010213	Determination of adult lifespan	2.3151829977428595
4280	48095665	Ptx1	Ptx1 homeodomain protein	XP_394502.1	PREDICTED: similar to Ptx1 CG1447-PA, isoform A [Apis mellifera]	Apis mellifera	411029	GB15295,LOC411029,	CG1447	FBgn0020912	DNA binding, metabolism, replication and repair	3.377508261559222
11371	48099654	LOC409064	similar to saliva CG8717-PA	XP_392589.1	PREDICTED: similar to saliva CG8717-PA [Apis mellifera]	Apis mellifera	409064	GB15165,LOC409064,	CG8717	FBgn0025469	DNA binding, metabolism, replication and repair	2.314196851591475
399	110751046	LOC724187	similar to leucine rich repeat containing 40	XP_001119831.1	PREDICTED: similar to leucine rich repeat containing 40 [Apis mellifera]	Apis mellifera	724187	LOC724187,	CG13521	FBgn0005631	DNA binding, metabolism, replication and repair	7.251677431036432
20107	66514180	XRN1	5'-3' exoribonuclease 1	XP_393481.2	PREDICTED: similar to 5-3 exoribonuclease 1 isoform 1 [Apis mellifera]	Apis mellifera	409993	GB10706,LOC409993,	CG3291	FBgn0020261	DNA binding, metabolism, replication and repair	7.557266575447946
3496	66531719	LOC409148	similar to CG1746-PA, isoform A	XP_623661.1	PREDICTED: similar to CG1746-PA, isoform A isoform 2 [Apis mellifera]	Apis mellifera	409148	GB16842,LOC409148,	CG1746	FBgn0039830	Energy	2.593888631739924
5580	66521317	LOC410363	similar to CG3996-PA	XP_393843.2	PREDICTED: similar to CG3996-PA isoform 1 [Apis mellifera]	Apis mellifera	410363	GB18511,LOC410363,	CG3996	FBgn0261928	Energy	2.684019638331566
898	66526281	SCR-B2	scavenger receptor class B, type 2	XP_396852.2	PREDICTED: similar to CG1887-PA [Apis mellifera]	Apis mellifera	413408	GB11743,LOC413408,	CG1887	FBgn0035290	Immune defence, xenobiotic metabolism, stress response	8.443808043344411
7351	110766262	SCR-B8	scavenger receptor class B, type 8	XP_001120881.1	PREDICTED: similar to epithelial membrane protein CG2727-PA, isoform A, partial [Apis mellifera]	Apis mellifera	724981	GB16388,LOC724981,	CG2727	FBgn0010435	Immune defence, xenobiotic metabolism, stress response	2.55613712932703
35242	66530616	SCR-B10	scavenger receptor class B, type 10	XP_392752.2	PREDICTED: similar to epithelial membrane protein CG2727-PA, isoform A, partial [Apis mellifera]	Apis mellifera	409228	GB19683,LOC409228,	CG2727	FBgn0010435	Immune defence, xenobiotic metabolism, stress response	2.350835297891064
45269	292494909	apd-3	apidermin 3	NP_001167616.1	apidermin 3 [Apis mellifera]	Apis mellifera		apd-3,GB30203,	No homolog		Immune defence, xenobiotic metabolism, stress response	4.271872707459291
1699	66518223	Cyc1	cytochrome c1, heme protein, mitochondrial	XP_397047.2	PREDICTED: similar to CG4769-PA [Apis mellifera]	Apis mellifera	413605	GB12510,LOC413605,	CG4769	FBgn0035600	Immune defence, xenobiotic metabolism, stress response	2.4676499921209647
28507	110758905	Hml	hemolectin	XP_395067.3	PREDICTED: similar to Hemolectin CG7002-PA [Apis mellifera]	Apis mellifera	411597	GB16711,LOC411597,	CG7002	FBgn0029167	Immune defence, xenobiotic metabolism, stress response	2.508220298213373
31105	110760570	CTL3	C-type lectin 3	XP_393774.3	PREDICTED: similar to CG9134-PB, isoform B [Apis mellifera]	Apis mellifera	410293	GB18049,LOC410293,	CG9134	FBgn0035199	Immune defence, xenobiotic metabolism, stress response	5.745669480247724
843	110749123	GMCOX12	GMC oxidoreductase 12	XP_394210.3	PREDICTED: similar to CG9514-PA [Apis mellifera]	Apis mellifera	410734	GB12121,LOC410734,	CG9514	FBgn0030592	Immune defence, xenobiotic metabolism, stress response	5.597176528022054
25080	48098153	LOC410515	similar to CG6879-PA	XP_393994.1	PREDICTED: similar to CG6879-PA [Apis mellifera]	Apis mellifera	410515	GB11682,LOC410515,	CG6879	FBgn0259233	Immune defence, xenobiotic metabolism, stress response	3.834311096862158
18444	66531971	cn	kynurenine 3-monooxygenase	XP_624246.1	PREDICTED: similar to cinnabar CG1555-PA [Apis mellifera]	Apis mellifera	551858	GB13903,LOC551858,	CG1555	FBgn0000337	Immune defence, xenobiotic metabolism, stress response	3.771551133568347
9961	66523770	LOC410520	similar to VF13D12L.3	XP_393999.2	PREDICTED: similar to VF13D12L.3 [Apis mellifera]	Apis mellifera	410520	GB15543,LOC410520,	CG10120	FBgn0002719	Immune defence, xenobiotic metabolism, stress response	2.6139587193053107
1611	110757592	Grx-like1	glutaredoxin-like 1	XP_394633.3	PREDICTED: similar to CG31559-PA [Apis mellifera]	Apis mellifera	411159	GB11664,LOC411159,	CG31559	FBgn0051559	Immune defence, xenobiotic metabolism, stress response	2.360032807884144
12687	110756533	Dg	dystroglycan	XP_392358.3	PREDICTED: similar to Dystroglycan CG18250-PA, isoform A [Apis mellifera]	Apis mellifera	408826	GB14967,LOC408826,	CG18250	FBgn0034072	Immune defence, xenobiotic metabolism, stress response	2.2537832649143335
3056	66519264	Grx2	glutaredoxin 2	XP_625213.1	PREDICTED: similar to CG14407-PA [Apis mellifera]	Apis mellifera	552835	GB18700,LOC552835,	CG14407	FBgn0030584	Immune defence, xenobiotic metabolism, stress response	2.3070013197694745
22796	66514540	LOC552024	similar to CG3609-PA	XP_624408.1	PREDICTED: similar to CG3609-PA [Apis mellifera]	Apis mellifera	552024	GB19935,LOC552024,	CG3609	FBgn0031418	Immune defence, xenobiotic metabolism, stress response	6.972006643061842
1523	66500583	LOC410687	similar to Flavin-containing monooxygenase 1 CG3006-PA	XP_394164.2	PREDICTED: similar to Flavin-containing monooxygenase 1 CG3006-PA [Apis mellifera]	Apis mellifera	410687	GB13042,LOC410687,	CG3006	FBgn0034943	Immune defence, xenobiotic metabolism, stress response	4.717979329735082
9306	66503966	LOC551507	similar to CG11236-PA	XP_623904.1	PREDICTED: similar to CG11236-PA [Apis mellifera]	Apis mellifera	551507	GB10520,LOC551507,	CG11236	FBgn0031860	Immune defence, xenobiotic metabolism, stress response	4.361137148906055
6924	110761651	Lac2	laccase 2	XP_393845.3	PREDICTED: similar to CG30437-PA, isoform A [Apis mellifera]	Apis mellifera	410365	GB11321,lac2,	CG30437	FBgn0259247	Immune defence, xenobiotic metabolism, stress response	3.310119643211258
13640	66553068	LOC411863	similar to CG31937-PA	XP_395330.2	PREDICTED: similar to CG31937-PA [Apis mellifera]	Apis mellifera	411863	GB16980,LOC411863,	CG31937	FBgn0031360	Immune defence, xenobiotic metabolism, stress response	2.8013660758430508
29767	66519402	spz6	spatzle 6	XP_391869.2	PREDICTED: similar to CG9196-PA isoform 1 [Apis mellifera]	Apis mellifera	408317	GB13812,LOC408317,	CG9196	FBgn0035056	Immune defence, xenobiotic metabolism, stress response	2.4591131081514477
13716	110758245	Dl-2	dorsal-2	XP_395180.3	PREDICTED: similar to dorsal CG6667-PA, isoform A [Apis mellifera]	Apis mellifera	411712	GB18032,LOC411712,	CG6667	FBgn0260632	Immune defence, xenobiotic metabolism, stress response	2.8298823078772894
5233	66516877	LOC551942	similar to CG14928-PA	XP_624328.1	PREDICTED: similar to CG14928-PA [Apis mellifera]	Apis mellifera	551942	GB15309,LOC551942,	CG14928	FBgn0032362	Immune defence, xenobiotic metabolism, stress response	2.6658841032533473
32253	66558893	CYP6AS15	cytochrome P450 6AS15	XP_623595.1	PREDICTED: similar to Probable cytochrome P450 6a14 (CYPVIA14) [Apis mellifera]	Apis mellifera	551197	GB14913,LOC551197,	No homolog		Immune defence, xenobiotic metabolism, stress response	15.892124778087982
8276	110762385	CYP6AS16P	cytochrome P450 6AS16P	XP_001120976.1	PREDICTED: similar to Cytochrome P450 6a22 (CYPVIA22), partial [Apis mellifera]	Apis mellifera	725087	GB12885,LOC725087,	No homolog		Immune defence, xenobiotic metabolism, stress response	7.773423271375799
14034	66562674	CYP4AV1	cytochrome P450 4AV1	XP_625057.1	PREDICTED: similar to Cytochrome P450 4c3 (CYPIVC3) [Apis mellifera]	Apis mellifera	552679	GB18743,LOC552679,	No homolog		Immune defence, xenobiotic metabolism, stress response	3.786162950230229
8328	110757492	LOC409897	similar to CG7627-PA	XP_393388.3	PREDICTED: similar to CG7627-PA [Apis mellifera]	Apis mellifera	409897	GB16790,LOC409897,	CG7627	FBgn0032026	Immune defence, xenobiotic metabolism, stress response	3.7271784071963734
25497	66529392	CYP343A1	cytochrome P450 343A1	XP_624026.1	PREDICTED: similar to Probable cytochrome P450 305a1 (CYPCCCVA1), partial [Apis mellifera]	Apis mellifera	551632	GB14915,LOC551632,	No homolog		Immune defence, xenobiotic metabolism, stress response	3.8257907567901137
11346	110756887	LOC411657	glucosinolate sulphatase	XP_395125.3	PREDICTED: similar to CG8646-PA [Apis mellifera]	Apis mellifera	411657	GB11067,LOC411657,	CG8646	FBgn0033763	Immune defence, xenobiotic metabolism, stress response	3.226622620196838
3265	110755275	CYP315A1	cytochrome P450 315A1, mitochondrial	XP_395360.2	PREDICTED: similar to Cytochrome P450 315a1, mitochondrial precursor (CYPCCCXVA1) (Shadow protein) [Apis mellifera]	Apis mellifera	411893	GB16447,LOC411893,	No homolog		Immune defence, xenobiotic metabolism, stress response	3.288033566431383
16118	110765059	GstU1	glutathione S-transferase U1	XP_001121730.1	PREDICTED: similar to GST-containing FLYWCH zinc-finger protein CG33546-PC, isoform C, partial [Apis mellifera]	Apis mellifera	725942	GB15512,LOC725942,	CG33546	FBgn0250732	Immune defence, xenobiotic metabolism, stress response	2.7939769485050494
6346	110766946	LOC724865	similar to ATP-binding cassette sub-family A member 3	XP_001120768.1	PREDICTED: similar to ATP-binding cassette sub-family A member 3, partial [Apis mellifera]	Apis mellifera	724865	GB13921,LOC724865,	No homolog		Immune defence, xenobiotic metabolism, stress response	2.7678834357959223
18419	217330555	LOC726134	carboxylesterase	NP_001136081.1	carboxylesterase [Apis mellifera]	Apis mellifera	726134	GB15030,LOC726134,	CG8424	FBgn0034076	Immune defence, xenobiotic metabolism, stress response	2.2533557232945247
8959	110763782	LOC413697	similar to dihydroxyacetone kinase 2	XP_397138.3	PREDICTED: similar to dihydroxyacetone kinase 2 [Apis mellifera]	Apis mellifera	413697	GB13058,LOC413697,	No homolog		Kinase	4.6802685114386495
1071	58585202	Fabp	fatty acid binding protein	NP_001011630.1	fatty acid binding protein [Apis mellifera]	Apis mellifera	408689	FABP,GB15299,	CG3240	FBgn0026778	Lipid, phospholipid, fatty acid metabolism and fatty acid beta oxidation	3.697181274470872
30870	110766210	LOC413590	similar to BE10.2	XP_397032.3	PREDICTED: similar to BE10.2 [Apis mellifera]	Apis mellifera	413590	GB18268,LOC413590,	No homolog		Lipid, phospholipid, fatty acid metabolism and fatty acid beta oxidation	5.354416491755755
4059	110760701	LOC725274	3-hydroxyacyl-coA-dehydrogenase 1	XP_001120471.1	PREDICTED: similar to 3-hydroxyacyl-CoA dehydrogenase type-2 (3-hydroxyacyl-CoA dehydrogenase type II) (Type II HADH) (3-hydroxy-2-methylbutyryl-CoA dehydrogenase) (Scully protein) [Apis mellifera]	Apis mellifera	725274	GB13680,LOC725274,	No homolog		Lipid, phospholipid, fatty acid metabolism and fatty acid beta oxidation	2.306250373381126
4256	66535318	LOC550828	similar to CG31522-PA, isoform A	XP_623221.1	PREDICTED: similar to CG31522-PA, isoform A, partial [Apis mellifera]	Apis mellifera	550828	GB19268,LOC550828,	CG31522	FBgn0051522	Lipid, phospholipid, fatty acid metabolism and fatty acid beta oxidation	17.217712879661548
2035	66518230	LOC551423	similar to 15-hydroxyprostaglandin dehydrogenase	XP_623818.1	PREDICTED: similar to 15-hydroxyprostaglandin dehydrogenase [Apis mellifera]	Apis mellifera	551423	GB18737,LOC551423,	No homolog		Lipid, phospholipid, fatty acid metabolism and fatty acid beta oxidation	5.073801483153948
51042	110768632	LOC727193	similar to CG17292-PA, isoform A	XP_001122903.1	PREDICTED: similar to CG17292-PA, isoform A, partial [Apis mellifera]	Apis mellifera	727193	GB13365,LOC727193,	CG17292	FBgn0032029	Lipid, phospholipid, fatty acid metabolism and fatty acid beta oxidation	76.82514632669428
19024	110762106	Vhdl	larval-specific very high density lipoprotein	XP_001121939.1	PREDICTED: hypothetical protein [Apis mellifera]	Apis mellifera	726182	GB15055,Vhdl,	No homolog		Lipid, phospholipid, fatty acid metabolism and fatty acid beta oxidation	43.72475568703289
1306	110766904	LOC724226	similar to CG8630-PA	XP_001119994.1	PREDICTED: similar to CG8630-PA, partial [Apis mellifera]	Apis mellifera	724226	LOC724226,	CG8630	FBgn0038130	Lipid, phospholipid, fatty acid metabolism and fatty acid beta oxidation	7.9791460051452034
3701	66499846	Taz	tafazzin	XP_623296.1	PREDICTED: similar to tafazzin CG8766-PA, isoform A [Apis mellifera]	Apis mellifera	550948	GB11956,LOC550948,	CG8766	FBgn0026619	Lipid, phospholipid, fatty acid metabolism and fatty acid beta oxidation	4.507122730316694
59794	66552364	LOC552829	similar to CG7365-PA	XP_625207.1	PREDICTED: similar to CG7365-PA [Apis mellifera]	Apis mellifera	552829	GB15964,LOC552829,	CG7365	FBgn0036939	Lipid, phospholipid, fatty acid metabolism and fatty acid beta oxidation	3.9646554456447287
674	66547080	LOC409360	similar to CG1998-PA	XP_623162.1	PREDICTED: similar to CG1998-PA isoform 2 [Apis mellifera]	Apis mellifera	409360	GB16080,LOC409360,	CG1998	FBgn0030485	Lipid, phospholipid, fatty acid metabolism and fatty acid beta oxidation	4.24246231741363
7127	66513260	mtacp1	mitochondrial acyl carrier protein 1	XP_623253.1	PREDICTED: similar to mitochondrial acyl carrier protein 1 CG9160-PA, isoform A isoform 2 [Apis mellifera]	Apis mellifera	408746	GB15102,LOC408746,	CG9160	FBgn0011361	Lipid, phospholipid, fatty acid metabolism and fatty acid beta oxidation	3.354246915219239
12749	66533059	LOC411983	putative fatty acyl-CoA reductase	XP_395449.2	PREDICTED: similar to CG1443-PA isoform 1 [Apis mellifera]	Apis mellifera	411983	GB11412,LOC411983,	CG1443	FBgn0039620	Lipid, phospholipid, fatty acid metabolism and fatty acid beta oxidation	3.3303828140595195
4369	66499429	LOC408567	similar to CG12262-PA	XP_392111.2	PREDICTED: similar to CG12262-PA [Apis mellifera]	Apis mellifera	408567	GB16579,LOC408567,	CG12262	FBgn0035811	Lipid, phospholipid, fatty acid metabolism and fatty acid beta oxidation	2.6694208899822254
24832	66532264	LOC552342	similar to CG18445-PA	XP_624721.1	PREDICTED: similar to CG18445-PA, partial [Apis mellifera]	Apis mellifera	552342	GB15142,LOC552342,	CG18445	FBgn0033476	Lipid, phospholipid, fatty acid metabolism and fatty acid beta oxidation	2.608460083921518
19707	110763265	LOC726228	similar to bride of sevenless CG8285-PA	XP_001121984.1	PREDICTED: similar to bride of sevenless CG8285-PA [Apis mellifera]	Apis mellifera	726228	LOC726228,	CG8285	FBgn0000206	Lipid, phospholipid, fatty acid metabolism and fatty acid beta oxidation	2.6365432990850577
3360	66499038	LOC410751	similar to CG18641-PA	XP_394227.2	PREDICTED: similar to CG18641-PA isoform 1 [Apis mellifera]	Apis mellifera	410751	GB13246,LOC410751,	CG18641	FBgn0031426	Lipid, phospholipid, fatty acid metabolism and fatty acid beta oxidation	2.6441275748177557
38623	110764415	LOC413723	similar to CG31684-PA	XP_397163.3	PREDICTED: similar to CG31684-PA [Apis mellifera]	Apis mellifera	413723	GB17220,LOC413723,	CG31684	FBgn0085477	Lipid, phospholipid, fatty acid metabolism and fatty acid beta oxidation	2.335887038774098
7244	110759978	LOC724951	similar to CG3812-PA, isoform A	XP_001120852.1	PREDICTED: similar to CG3812-PA, isoform A [Apis mellifera]	Apis mellifera	724951	GB10676,LOC724951,	CG3812	FBgn0030421	Lipid, phospholipid, fatty acid metabolism and fatty acid beta oxidation	34.12008247123153
7580	110759980	LOC724995	similar to CG3812-PA, isoform A	XP_001120897.1	PREDICTED: similar to CG3812-PA, isoform A [Apis mellifera]	Apis mellifera	724995	GB11929,LOC724995,	CG3812	FBgn0030421	Lipid, phospholipid, fatty acid metabolism and fatty acid beta oxidation	3.759732043830338
15086	110767753	LOC725842	similar to Baldspot CG3971-PA, isoform A	XP_001121645.1	PREDICTED: similar to Baldspot CG3971-PA, isoform A [Apis mellifera]	Apis mellifera	725842	GB12340,LOC725842,	CG3971	FBgn0260960	Membrane	17.9462392658122
23177	110776646	LOC726467	similar to Baldspot CG3971-PA, isoform A	XP_001122200.1	PREDICTED: similar to Baldspot CG3971-PA, isoform A [Apis mellifera]	Apis mellifera	726467	GB12096,LOC726467,	CG3971	FBgn0260960	Membrane	7.010419561581197
5597	110763419	CTL4	C-type lectin 4	XP_396277.3	PREDICTED: similar to SP1070 CG9138-PA [Apis mellifera]	Apis mellifera	412825	GB20122,LOC412825,	CG9138	FBgn0031879	Membrane	3.146450283335123
14372	66559541	LOC409207	similar to Synaptic vesicle membrane protein VAT-1 homolog	XP_392731.2	PREDICTED: similar to Synaptic vesicle membrane protein VAT-1 homolog, partial [Apis mellifera]	Apis mellifera	409207	GB11023,LOC409207,	No homolog		Membrane	2.7528612050092236
28857	110766855	LanB1	laminin B1	XP_001122457.1	PREDICTED: similar to Laminin B1 CG7123-PA, isoform A [Apis mellifera]	Apis mellifera	726736	GB13917,LOC726736,	CG7123	FBgn0261800	Membrane	2.513393027292816
2890	110761510	LOC413210	cadherin-89D ortholog	XP_396659.3	PREDICTED: similar to Cad89D CG14900-PA [Apis mellifera]	Apis mellifera	413210	GB13624,LOC413210,	CG14900	FBgn0038439	Membrane	2.526553692345458
3373	110750008	CTL1	C-type lectin 1	XP_001120347.1	PREDICTED: similar to CG18431-PA, isoform A [Apis mellifera]	Apis mellifera	725273	GB11717,LOC725273,	CG18431	FBgn0262720	Membrane	2.275681126304549
60697	66523390	Gdh	glutamate dehydrogenase	XP_392776.2	PREDICTED: similar to Glutamate dehydrogenase CG5320-PF, isoform F isoform 1 [Apis mellifera]	Apis mellifera	409253	GB15079,LOC409253,	CG5320	FBgn0001098	Mitochondria and mitochondrial ribosomal proteins	2.2451209300813395
21048	66523963	mwh	multiple wing hairs	XP_393985.2	PREDICTED: similar to CG13913-PA [Apis mellifera]	Apis mellifera	410506	GB16165,LOC410506,	CG13913	FBgn0260963	Motor proteins and muscle	5.537218358022308
2462	66549344	Arp1	actin related protein 1	XP_623381.1	PREDICTED: similar to Actin-5C isoform 2 [Apis mellifera]	Apis mellifera	406122	GB17681,LOC406122,	CG4027	FBgn0000042	Motor proteins and muscle	6.15740133601293
8020	110759614	DAAM	dishevelled associated activator of morphogenesis	XP_392531.3	PREDICTED: similar to Dishevelled Associated Activator of Morphogenesis CG14622-PC, isoform C [Apis mellifera]	Apis mellifera	409001	GB12570,LOC409001,	CG14622	FBgn0025641	Motor proteins and muscle	4.9584100575097025
13658	66548154	LOC413973	similar to tubulin tyrosine ligase like family 9	XP_397409.2	PREDICTED: similar to tubulin tyrosine ligase like family 9 isoform 1 [Apis mellifera]	Apis mellifera	413973	GB17456,LOC413973,	No homolog		Motor proteins and muscle	3.429100859172018
22409	66504268	LOC552777	similar to WD repeat domain 19	XP_625155.1	PREDICTED: similar to WD repeat domain 19, partial [Apis mellifera]	Apis mellifera	552777	LOC552777,	CG11237	FBgn0034452	Motor proteins and muscle	2.9005864122379794
11628	110761671	LOC552070	similar to dynein, axonemal, intermediate chain 1	XP_624451.2	PREDICTED: similar to dynein, axonemal, intermediate chain 1 isoform 2 [Apis mellifera]	Apis mellifera	552070	GB19143,LOC552070,	CG6053	FBgn0036195	Motor proteins and muscle	2.9009320131280822
5403	66520497	awd	nucleoside diphosphate kinase awd	XP_393351.2	PREDICTED: similar to Nucleoside diphosphate kinase (NDK) (NDP kinase) (Abnormal wing disks protein) (Killer of prune protein) [Apis mellifera]	Apis mellifera	409861	GB17251,LOC409861,	No homolog		Motor proteins and muscle	2.346237973436651
13661	48101717	LOC411725	similar to CG32820-PB, isoform B	XP_395193.1	PREDICTED: similar to CG32820-PB, isoform B [Apis mellifera]	Apis mellifera	411725	GB14501,LOC411725,	CG32820	FBgn0052820	Motor proteins and muscle	2.244279079706926
1552	58585256	TpnCIIb	troponin C type IIb	NP_001011654.1	troponin C type IIb [Apis mellifera]	Apis mellifera	494501	GB13484,TpnCIIb,	No homolog		Motor proteins and muscle	14.05739343820698
370	66555437	Mlc2	myosin regulatory light chain 2	XP_393371.2	PREDICTED: similar to Myosin regulatory light chain 2 (MLC-2) [Apis mellifera]	Apis mellifera	409881	GB13399,LOC409881,	CG2184	FBgn0002773	Motor proteins and muscle	5.639699321766594
5071	62198229	TpnCI	troponin C type I	NP_001014430.1	troponin C type I [Apis mellifera]	Apis mellifera	411659	GB10545,TpnCI,	No homolog		Motor proteins and muscle	5.395823603302803
20757	94400893	TpnT	troponin T, skeletal muscle	NP_001035348.1	troponin T, skeletal muscle [Apis mellifera]	Apis mellifera	411184	GB16881,TpnT,	CG7107	FBgn0004169	Motor proteins and muscle	3.7355640124907223
11348	66509789	LOC551176	similar to Actin-87E	XP_623736.1	PREDICTED: similar to Actin 88F CG5178-PA [Apis mellifera]	Apis mellifera	551176	GB18527,LOC551176,	CG5178	FBgn0000047	Motor proteins and muscle	3.5903593008636894
377	66522386	LOC408414	similar to Tropomyosin 2 CG4843-PB, isoform B	XP_391961.2	PREDICTED: similar to Tropomyosin 2 CG4843-PB, isoform B [Apis mellifera]	Apis mellifera	408414	GB10939,LOC408414,	CG4843	FBgn0004117	Motor proteins and muscle	2.70849390584701
37264	110768236	LOC410058	similar to Myosin alkali light chain 1 CG5596-PA, isoform A	XP_393544.2	PREDICTED: similar to Myosin alkali light chain 1 CG5596-PA, isoform A isoform 4 [Apis mellifera]	Apis mellifera	410058	LOC410058,	CG5596	FBgn0002772	Motor proteins and muscle	2.5991010992575028
8935	58585252	TpnCIIa	troponin C type IIa	NP_001011653.1	troponin C type IIa [Apis mellifera]	Apis mellifera	494503	GB19642,TpnCIIa,	No homolog		Motor proteins and muscle	2.3318189296579526
3920	110763912	LOC724552	similar to CG5326-PA, isoform A	XP_001120442.1	PREDICTED: similar to CG5326-PA, isoform A [Apis mellifera]	Apis mellifera	724552	GB12176,LOC724552,	CG5326	FBgn0038983	Neurogenesis	32.62968652003655
1753	66505984	fax	failed axon connections	XP_393141.2	PREDICTED: similar to failed axon connections CG4609-PC, isoform C isoform 1 [Apis mellifera]	Apis mellifera	409643	GB17380,LOC409643,	CG4609	FBgn0014163	Neurogenesis	4.781565864606141
16014	66524972	Oat	ornithine aminotransferase, mitochondrial	XP_394061.2	PREDICTED: similar to Ornithine aminotransferase precursor CG8782-PA [Apis mellifera]	Apis mellifera	410583	GB12326,LOC410583,	CG8782	FBgn0022774	Neurogenesis	5.5652511275336725
14738	48109169	LOC412769	similar to CG6353-PA	XP_396222.1	PREDICTED: similar to CG6353-PA [Apis mellifera]	Apis mellifera	412769	GB18724,LOC412769,	CG6353	FBgn0038893	Neurogenesis	2.7003536927858165
71902	110766123	LOC727408	similar to slit homolog 1	XP_001123118.1	PREDICTED: similar to slit homolog 1 [Apis mellifera]	Apis mellifera	727408	GB10186,LOC727408,	No homolog		Neurogenesis	2.2965751081448516
12987	66525882	LOC408548	similar to CG6455-PA, isoform A	XP_392094.2	PREDICTED: similar to CG6455-PA, isoform A [Apis mellifera]	Apis mellifera	408548	GB19469,LOC408548,	CG6455	FBgn0019960	Neurogenesis	2.204835561637913
[truncated: 2,062 more rows]
