# Supplementary material for: Somatic Maintenance Resources in the Honeybee Worker Fat Body Are Distributed to Withstand the Most Life-Threatening Challenges at Each Life Stage
Source: PLoS One. 2013 Aug 5;8(8):e69870. doi: 10.1371/journal.pone.0069870 (PMC3734224; doi:10.1371/journal.pone.0069870)
Supplement: Table S3 — Expressed genes in clusters from hierarchical clustering of functional categories with special relevance to aging. The resulting heat maps are displayed in figure 4. (XLSX) [file pone.0069870.s005.xlsx]

## Sheet: Ark1
Clusters from hierarchical clustering of functional categories with special relevance to aging							blue - foragers
							green- nurse bees
							grey - winter bee pools
Cuticular proteins, chitinases and chitin metabolic process
C1	contig no	protein GI accession	"Gene name"	"Gene Descr"	"Protein num"	"Protein name [organism reported by protein database]"	"Organism reported by NCBI"	Entrez GeneID	"GENE_SYMBOL"	"Drosophila ID"	"Flybase ID"
0	1084	288869483	Cpap3-b	cuticular protein analogous to peritrophins 3-B	NP_001165849.1	cuticular protein analogous to peritrophins 3-B [Apis mellifera]	Apis mellifera	408726	Cpap3-b,GB17664,	CG4778	FBgn0027600
1	2597	110755589	Cpap3-a	cuticular protein analogous to peritrophins 3-A	XP_001120217.1	PREDICTED: similar to CG17052-PA [Apis mellifera]	Apis mellifera	724382	Cpap3-a,	CG17052	FBgn0031097
2	4134	110757723	Cda4	chitin deacetylase-like 4	XP_001120478.1	PREDICTED: similar to CG32499-PA [Apis mellifera]	Apis mellifera	725813	GB16974,LOC725813,	CG32499	FBgn0052499
3	6139	288869485	Cpap3-d	cuticular protein analogous to peritrophins 3-D	NP_001165850.1	cuticular protein analogous to peritrophins 3-D [Apis mellifera]	Apis mellifera	410065	Cpap3-d,GB13470,
4	9992	268607675	CPR19	cuticular protein 19	NP_001161365.1	cuticular protein 19 [Apis mellifera]	Apis mellifera	413115	GB16692,LOC413115,
5	10110	110760993	verm	vermiform	XP_623723.2	PREDICTED: similar to LDLa domain containing chitin binding protein 1 CG8756-PC, isoform C isoform 1 [Apis mellifera]	Apis mellifera	551323	GB11876,LOC551323,	CG8756	FBgn0261341
6	11615	110760269	Cda5	chitin deacetylase-like 5	XP_624655.2	PREDICTED: similar to CG31973-PA, isoform A [Apis mellifera]	Apis mellifera	552276	GB11112,LOC552276,	CG31973	FBgn0051973
7	12008	110755961	CPR27	cuticular protein 27	XP_001121346.1	PREDICTED: similar to CG15884-PA [Apis mellifera]	Apis mellifera	725509	GB13208,LOC725509,	CG15884	FBgn0039481
8	12344	110755963	LOC725547	cuticular protein 97Ea ortholog	XP_001121380.1	PREDICTED: similar to CG6131-PA [Apis mellifera]	Apis mellifera	725547	GB14149,LOC725547,	CG6131	FBgn0039480
9	12645	110762510	LOC413481	chitinase	XP_396925.3	PREDICTED: similar to CG1869-PA [Apis mellifera]	Apis mellifera	413481	GB11870,LOC413481,	CG1869	FBgn0035398
10	16035	288869506	Cpap3-c	cuticular protein analogous to peritrophins 3-C	NP_001165860.1	cuticular protein analogous to peritrophins 3-C [Apis mellifera]	Apis mellifera	725932	Cpap3-c,GB13298,
Immune defence, xenobiotic metabolism and stress response
C1	contig no	protein GI accession	"Gene name"	"Gene Descr"	"Protein num"	"Protein name [organism reported by protein database]"	"Organism reported by NCBI"	Entrez GeneID	"GENE_SYMBOL"	"Drosophila ID"	"Flybase ID"
3	8946	110762305	PGRP-S1	peptidoglycan recognition protein S1	XP_001121036.1	PREDICTED: similar to Peptidoglycan recognition protein LB CG14704-PA, isoform A [Apis mellifera]	Apis mellifera	725158	GB15371,LOC725158,	CG14704	FBgn0037906
5	23779	66509573	LOC411381	similar to Caspase precursor (drICE)	XP_394855.2	PREDICTED: similar to Caspase precursor (drICE) [Apis mellifera]	Apis mellifera	411381	GB16450,LOC411381,	CG7788	FBgn0019972
2	8609	110762174	Lys-1	lysozyme 1	XP_001120995.1	PREDICTED: similar to CG11159-PA [Apis mellifera]	Apis mellifera	725110	GB10231,LOC725110,	CG11159	FBgn0034539
0	379	58585144	LOC406114	alpha-amylase	NP_001011598.1	alpha-amylase [Apis mellifera]	Apis mellifera	406114	GB18312,LOC406114,	CG17876	FBgn0000078
1	1103	94158854	AGLU2	alpha glucosidase 2	NP_001035326.1	alpha glucosidase 2 [Apis mellifera]	Apis mellifera	409889	GB12607,hbg1,	CG14934	FBgn0032381
4	8948	110762387	CYP6AS10	cytochrome P450 6AS10	XP_001121037.1	PREDICTED: similar to Probable cytochrome P450 6a14 (CYPVIA14) [Apis mellifera]	Apis mellifera	725159	GB14594,LOC725159,
C2	contig no	protein GI accession	"Gene name"	"Gene Descr"	"Protein num"	"Protein name [organism reported by protein database]"	"Organism reported by NCBI"	Entrez GeneID	"GENE_SYMBOL"	"Drosophila ID"	"Flybase ID"
4	7333	48096415	PGRP-LC	peptidoglycan recognition protein LC	XP_392452.1	PREDICTED: similar to Peptidoglycan recognition protein LC CG4432-PA, isoform A [Apis mellifera]	Apis mellifera	408924	GB17188,LOC408924,	CG4432	FBgn0035976
8	32897	110768400	TEPB	thiolester-containing protein B	XP_001122599.1	PREDICTED: similar to Thiolester containing protein II CG7052-PB, isoform B, partial [Apis mellifera]	Apis mellifera	726883	GB11563,LOC726883,	CG7052	FBgn0041182
1	1705	295842193	CytC	mitochondrial cytochrome C	NP_001170961.1	mitochondrial cytochrome C [Apis mellifera]	Apis mellifera		cytC,GB19293,	CG17903	FBgn0000409
6	7611	110763213	LOC725004	similar to draper CG2086-PA, isoform A	XP_001120906.1	PREDICTED: similar to draper CG2086-PA, isoform A [Apis mellifera]	Apis mellifera	725004	LOC725004,	CG2086	FBgn0027594
2	6005	110759676	LOC724821	similar to longitudinals lacking CG12052-PC, isoform C	XP_001120722.1	PREDICTED: similar to longitudinals lacking CG12052-PC, isoform C [Apis mellifera]	Apis mellifera	724821	LOC724821,	CG12052	FBgn0005630
0	442	66530423	Aldh	aldehyde dehydrogenase	XP_623084.1	PREDICTED: similar to Aldehyde dehydrogenase CG3752-PA isoform 1 [Apis mellifera]	Apis mellifera	550687	GB12741,LOC550687,	CG3752	FBgn0012036
5	7581	110760062	SCR-B7	scavenger receptor class B, type 7	XP_397430.3	PREDICTED: similar to CG7000-PA [Apis mellifera]	Apis mellifera	413995	GB15549,LOC413995,	CG7000	FBgn0260004
3	6416	48097314	AChE-1	acetylcholinesterase 1	XP_393751.1	PREDICTED: similar to acetylcholinesterase isoform E4-E5 precursor [Apis mellifera]	Apis mellifera	410270	GB18414,LOC410270,
7	15998	48097744	LOC408395	similar to CG6414-PA	XP_391943.1	PREDICTED: similar to CG6414-PA [Apis mellifera]	Apis mellifera	408395	GB11403,LOC408395,	CG6414	FBgn0029690
C3	contig no	protein GI accession	"Gene name"	"Gene Descr"	"Protein num"	"Protein name [organism reported by protein database]"	"Organism reported by NCBI"	Entrez GeneID	"GENE_SYMBOL"	"Drosophila ID"	"Flybase ID"
8	35497	110762924	Tab	Tak1-binding protein	XP_001122664.1	PREDICTED: similar to Tab2 CG7417-PA [Apis mellifera]	Apis mellifera	726947	GB18650,LOC726947,	CG7417	FBgn0086358
0	4967	110757426	SP49	serine protease 49	XP_001120594.1	PREDICTED: similar to CG31217-PA [Apis mellifera]	Apis mellifera	724703	GB15317,LOC724703,	CG31217	FBgn0051217
1	9608	110761178	LOC725245	similar to eiger CG12919-PB, isoform B	XP_001121117.1	PREDICTED: similar to eiger CG12919-PB, isoform B [Apis mellifera]	Apis mellifera	725245	GB16764,LOC725245,	CG12919	FBgn0033483
2	13019	66506287	IGFn3-11	immunoglobulin-like and fibronectin type III domain containing 11	XP_624022.1	PREDICTED: similar to CG16857-PA [Apis mellifera]	Apis mellifera	551628	GB12490,LOC551628,	CG16857	FBgn0028482
4	13691	110756304	IGFn3-10	immunoglobulin-like and fibronectin type III domain containing 10	XP_392303.3	PREDICTED: similar to turtle CG15427-PD, isoform D [Apis mellifera]	Apis mellifera	408770	GB11807,LOC408770,	CG15427	FBgn0010473
5	16317	66518004	Toll-10	toll like receptor 10	XP_393717.2	PREDICTED: similar to Tollo CG6890-PA [Apis mellifera]	Apis mellifera	410235	GB16299,LOC410235,	CG6890	FBgn0029114
7	25389	66517901	Toll-6	toll like receptor 6	XP_393712.2	PREDICTED: similar to Toll-6 CG7250-PA [Apis mellifera]	Apis mellifera	410229	GB17781,LOC410229,	CG7250	FBgn0036494
3	13655	48098075	CYP9Q3	cytochrome P450 9Q3	XP_392001.1	PREDICTED: similar to Probable cytochrome P450 9f2 (CYPIXF2) [Apis mellifera]	Apis mellifera	408453	GB19967,LOC408453,
6	20070	66560187	LOC409173	similar to CG10175-PC, isoform C	XP_392698.2	PREDICTED: similar to CG10175-PC, isoform C [Apis mellifera]	Apis mellifera	409173	GB11064,LOC409173,	CG10175	FBgn0039084
C4	contig no	protein GI accession	"Gene name"	"Gene Descr"	"Protein num"	"Protein name [organism reported by protein database]"	"Organism reported by NCBI"	Entrez GeneID	"GENE_SYMBOL"	"Drosophila ID"	"Flybase ID"
7	5620	110755519	LOC724780	similar to methuselah-like 10 CG17061-PB, isoform B	XP_001120679.1	PREDICTED: similar to methuselah-like 10 CG17061-PB, isoform B [Apis mellifera]	Apis mellifera	724780	GB11695,LOC724780,	CG17061	FBgn0035132
0	438	58585112	LOC406093	apisimin	NP_001011582.1	apisimin precursor [Apis mellifera]	Apis mellifera	406093	GB19468,LOC406093,
3	3049	58585178	LOC406144	abaecin	NP_001011617.1	abaecin precursor [Apis mellifera]	Apis mellifera	406144	GB18323,LOC406144,
6	4775	66513469	Myo1B	myosin 1B	XP_394436.2	PREDICTED: similar to Myosin 61F CG9155-PB, isoform B isoform 1 [Apis mellifera]	Apis mellifera	410960	GB12318,LOC410960,	CG9155	FBgn0010246
9	9282	254910931	Pgrp-s2	peptidoglycan recognition protein S2	NP_001157188.1	peptidoglycan-recognition protein S2 [Apis mellifera]	Apis mellifera	412484	GB19301,Pgrp-s2,	CG14745	FBgn0043575
11	11684	66509812	LOC410074	similar to Angiotensin converting enzyme CG8827-PA, isoform A	XP_393561.2	PREDICTED: similar to Angiotensin converting enzyme CG8827-PA, isoform A [Apis mellifera]	Apis mellifera	410074	GB11983,LOC410074,	CG8827	FBgn0012037
13	15032	110755978	B-gluc2	beta-1,3-glucan recognition protein 2	XP_001121634.1	PREDICTED: similar to Gram-negative bacteria binding protein 1 CG6895-PA [Apis mellifera]	Apis mellifera	725832	GB19961,Gnbp1-1,	CG6895	FBgn0040323
17	19136	66529835	Iap2	inhibitor of apoptosis 2	XP_396819.2	PREDICTED: similar to Inhibitor of apoptosis 2 CG8293-PA, isoform A [Apis mellifera]	Apis mellifera	413374	GB11057,LOC413374,	CG8293	FBgn0015247
15	16769	66534906	LOC412235	similar to Caspase precursor (drICE)	XP_395697.2	PREDICTED: similar to Caspase precursor (drICE) [Apis mellifera]	Apis mellifera	412235	GB19042,LOC412235,	CG7788	FBgn0019972
20	25736	110761238	sec5	exocyst complex component 2	XP_001122322.1	PREDICTED: similar to sec5 CG8843-PA [Apis mellifera]	Apis mellifera	726595	GB16409,LOC726595,	CG8843	FBgn0031537
14	16042	66506604	LOC413141	similar to pregnancy-induced growth inhibitor isoform 1	XP_396592.2	PREDICTED: similar to pregnancy-induced growth inhibitor isoform 1 [Apis mellifera]	Apis mellifera	413141	GB12425,LOC413141,
18	21407	110755167	Sur	sulfonylurea receptor	XP_394420.3	PREDICTED: similar to ATP-binding cassette transporter sub-family C member 8 (Sulfonylurea receptor 1) [Apis mellifera]	Apis mellifera	410944	GB13238,LOC410944,	CG5772	FBgn0028675
2	1794	94400901	Hbg2	alpha-glucosidase	NP_001035349.1	alpha-glucosidase [Apis mellifera]	Apis mellifera	411257	GB20070,hbg2,	CG8693	FBgn0033294
22	32792	110761272	LOC551449	similar to CG9311-PA	XP_623844.2	PREDICTED: similar to CG9311-PA [Apis mellifera]	Apis mellifera	551449	GB15714,LOC551449,	CG9311	FBgn0036448
24	77939	110764845	SP9	serine protease 9	XP_001123170.1	PREDICTED: similar to snake CG7996-PA [Apis mellifera]	Apis mellifera	727462	GB18732,LOC727462,	CG7996	FBgn0003450
1	1076	110750700	LOC724716	similar to Sorting nexin-22	XP_001119945.1	PREDICTED: similar to Sorting nexin-22 [Apis mellifera]	Apis mellifera	724716	GB16203,LOC724716,
4	3162	237681308	GstS1	glutathione S-transferase S1	NP_001153742.1	glutathione S-transferase S1 [Apis mellifera]	Apis mellifera	552304	GB16959,LOC552304,	CG8938	FBgn0010226
5	3521	110776794	CYP6AS13	cytochrome P450 6AS13	XP_623427.2	PREDICTED: similar to Probable cytochrome P450 6a14 (CYPVIA14) isoform 1 [Apis mellifera]	Apis mellifera	551028	GB17831,LOC551028,
8	6349	110767543	CYP6BE1	cytochrome P450 6BE1	XP_624795.2	PREDICTED: similar to Probable cytochrome P450 6a14 (CYPVIA14) [Apis mellifera]	Apis mellifera	552418	GB14612,LOC552418,	CG8733	FBgn0036910
10	10616	66553041	Gli	gliotactin	XP_396706.2	PREDICTED: similar to Gliotactin CG3903-PA, isoform A [Apis mellifera]	Apis mellifera	413260	GB12309,LOC413260,	CG3903	FBgn0001987
12	13991	48098085	CYP9Q1	cytochrome P450 9Q1	XP_393971.1	PREDICTED: similar to Probable cytochrome P450 9f2 (CYPIXF2) [Apis mellifera]	Apis mellifera	410492	GB19820,LOC410492,
16	18083	110758187	LOC411223	similar to CG6018-PA	XP_394697.3	PREDICTED: similar to CG6018-PA [Apis mellifera]	Apis mellifera	411223	GB13591,LOC411223,	CG6018	FBgn0034736
19	23793	66512983	LOC409801	similar to CG4382-PA	XP_393293.2	PREDICTED: similar to CG4382-PA [Apis mellifera]	Apis mellifera	409801	GB16889,LOC409801,	CG4382	FBgn0032132
21	27548	110769830	LOC727598	similar to Probable cytochrome P450 6a13 (CYPVIA13)	XP_001123306.1	PREDICTED: similar to Probable cytochrome P450 6a13 (CYPVIA13), partial [Apis mellifera]	Apis mellifera	727598	LOC727598,	CG2397	FBgn0033304
23	35922	66534655	LOC552283	similar to Glutathione S transferase S1 CG8938-PA, isoform A	XP_624662.1	PREDICTED: similar to Glutathione S transferase S1 CG8938-PA, isoform A, partial [Apis mellifera]	Apis mellifera	552283	LOC552283,	CG8938	FBgn0010226
C5	contig no	protein GI accession	"Gene name"	"Gene Descr"	"Protein num"	"Protein name [organism reported by protein database]"	"Organism reported by NCBI"	Entrez GeneID	"GENE_SYMBOL"	"Drosophila ID"	"Flybase ID"
5	3179	66531196	LOC552452	interleukin enhancer-binding factor 2 homolog	XP_624830.1	PREDICTED: similar to CG5641-PA isoform 1 [Apis mellifera]	Apis mellifera	552452	GB13665,LOC552452,	CG5641	FBgn0038046
15	23065	110762877	LOC551944	similar to B-cell receptor-associated protein 37	XP_624330.2	PREDICTED: similar to B-cell receptor-associated protein 37 [Apis mellifera]	Apis mellifera	551944	GB10477,LOC551944,	CG15081	FBgn0010551
18	57780	110764909	mus209	proliferating cell nuclear antigen	XP_001122985.1	PREDICTED: similar to Proliferating cell nuclear antigen (PCNA) (Cyclin) (Mutagen-sensitive 209 protein) [Apis mellifera]	Apis mellifera	727275	GB12209,LOC727275,	CG9193	FBgn0005655
9	7429	66521545	LOC408388	similar to Tubulin alpha-1 chain	XP_391936.2	PREDICTED: similar to Tubulin alpha-1 chain [Apis mellifera]	Apis mellifera	408388	GB10514,LOC408388,	CG1913	FBgn0003884
10	11592	110748863	psidin	phagocyte signaling impaired	XP_397387.3	PREDICTED: similar to CG4845-PA [Apis mellifera]	Apis mellifera	413950	GB14837,LOC413950,	CG4845	FBgn0243511
13	16759	110766302	hop	hopscotch	XP_001121783.1	PREDICTED: similar to hopscotch CG1594-PA [Apis mellifera]	Apis mellifera	726002	GB16422,LOC726002,	CG1594	FBgn0004864
16	30413	110749350	dup	double parked	XP_393349.3	PREDICTED: similar to double parked CG8171-PA [Apis mellifera]	Apis mellifera	409859	GB12839,LOC409859,	CG8171	FBgn0000996
17	32513	110756835	IGFn3-7	immunoglobulin-like and fibronectin type III domain containing 7	XP_395296.2	PREDICTED: similar to Neuroglian CG1634-PA, isoform A [Apis mellifera]	Apis mellifera	411829	GB11846,LOC411829,	CG1634	FBgn0002968
11	12671	110755126	Ect4	sterile alpha and TIR motif-containing protein 1	XP_394430.3	PREDICTED: similar to Ect4 CG7915-PB, isoform B, partial [Apis mellifera]	Apis mellifera	410954	GB14250,LOC410954,	CG7915	FBgn0262579
12	14741	110759711	cact3	NF-kappa-B inhibitor cactus 3	XP_625156.2	PREDICTED: similar to CG3430-PA isoform 2 [Apis mellifera]	Apis mellifera	552778	GB11883,LOC552778,	CG3430	FBgn0031875
1	1291	110758787	p38b	p38 map kinase	XP_395384.3	PREDICTED: similar to p38b CG7393-PA [Apis mellifera]	Apis mellifera	411915	GB15606,LOC411915,	CG7393	FBgn0024846
3	2215	66519699	CYLD	cylindromatosis	XP_393824.2	PREDICTED: similar to CYLD CG5603-PD, isoform D isoform 1 [Apis mellifera]	Apis mellifera	410344	GB19483,LOC410344,	CG5603	FBgn0032210
14	22432	110756705	AGLU-like2	alpha glucosidase-like 2	XP_624758.2	PREDICTED: similar to CG2791-PA [Apis mellifera]	Apis mellifera	552381	GB11220,LOC552381,	CG2791	FBgn0037533
6	4480	66556835	Tollip	toll interacting protein	XP_624417.1	PREDICTED: similar to toll interacting protein [Apis mellifera]	Apis mellifera	552034	GB17961,LOC552034,
0	473	283436152	Tpx-4	thioredoxin peroxidase 4	NP_001164444.1	peroxiredoxin-like protein [Apis mellifera]	Apis mellifera	551975	GB10498,LOC551975,	CG12405	FBgn0033520
2	1388	66523006	CYP6AS8	cytochrome P450 6AS8	XP_396534.2	PREDICTED: similar to Probable cytochrome P450 6a14 (CYPVIA14) isoform 1 [Apis mellifera]	Apis mellifera	413083	GB11754,LOC413083,
4	2900	66522973	CYP6AS7	cytochrome P450 6AS7	XP_396387.2	PREDICTED: similar to Probable cytochrome P450 6a14 (CYPVIA14) [Apis mellifera]	Apis mellifera	412936	GB18052,LOC412936,
7	6668	66514396	LOC409154	similar to sorting nexin family member 30	XP_392678.2	PREDICTED: similar to sorting nexin family member 30 [Apis mellifera]	Apis mellifera	409154	GB15978,LOC409154,
8	7144	110756698	Gtpx2	glutathione peroxidase-like 2	XP_001120847.1	PREDICTED: similar to Phospholipid hydroperoxide glutathione peroxidase, mitochondrial precursor (PHGPx) (GPX-4) [Apis mellifera]	Apis mellifera	726269	GB18955,LOC726269,
C6	contig no	protein GI accession	"Gene name"	"Gene Descr"	"Protein num"	"Protein name [organism reported by protein database]"	"Organism reported by NCBI"	Entrez GeneID	"GENE_SYMBOL"	"Drosophila ID"	"Flybase ID"
5	4711	66546653	Rho1	Ras-like GTP-binding protein Rho1	XP_623225.1	PREDICTED: similar to Ras-like GTP-binding protein Rho1 isoform 2 [Apis mellifera]	Apis mellifera	409910	GB13135,LOC409910,	CG8416	FBgn0014020
0	478	48138794	LOC413486	similar to Cytochrome b5 (CYTB5)	XP_396930.1	PREDICTED: similar to Cytochrome b5 (CYTB5) [Apis mellifera]	Apis mellifera	413486	GB16550,LOC413486,	CG2140	FBgn0033189
2	1699	66518223	Cyc1	cytochrome c1, heme protein, mitochondrial	XP_397047.2	PREDICTED: similar to CG4769-PA [Apis mellifera]	Apis mellifera	413605	GB12510,LOC413605,	CG4769	FBgn0035600
10	17377	110755333	Cox6a1	cytochrome c oxidase subunit 6A1, mitochondrial	XP_001121817.1	PREDICTED: similar to CG17280-PA [Apis mellifera]	Apis mellifera	726042	GB10253,LOC726042,	CG17280	FBgn0034877
14	28507	110758905	Hml	hemolectin	XP_395067.3	PREDICTED: similar to Hemolectin CG7002-PA [Apis mellifera]	Apis mellifera	411597	GB16711,LOC411597,	CG7002	FBgn0029167
13	28138	66506524	IGFn3-5	immunoglobulin-like and fibronectin type III domain containing 5	XP_396867.2	PREDICTED: similar to echinoid CG12676-PA [Apis mellifera]	Apis mellifera	413423	GB13261,LOC413423,	CG12676	FBgn0000547
3	1832	48104864	Ndufa8	NADH dehydrogenase (ubiquinone) 1 alpha subcomplex, 8, 19kDa	XP_392983.1	PREDICTED: similar to CG3683-PA, isoform A [Apis mellifera]	Apis mellifera	409473	GB13110,LOC409473,	CG3683	FBgn0035046
6	4734	295849286	Sod2	superoxide dismutase 2, mitochondrial	NP_001171519.1	superoxide dismutase 2, mitochondrial [Apis mellifera]	Apis mellifera		GB14346,SOD2,	CG8905	FBgn0010213
7	8602	66555440	CT-SOD	copper transporter superoxide dismutase	XP_396814.2	PREDICTED: similar to CG31028-PB, isoform B, partial [Apis mellifera]	Apis mellifera	413369	GB14567,LOC413369,	CG31028	FBgn0051028
4	2250	110751310	LOC724341	similar to windbeutel CG7225-PA	XP_001120162.1	PREDICTED: similar to windbeutel CG7225-PA [Apis mellifera]	Apis mellifera	724341	GB10283,LOC724341,	CG7225	FBgn0004003
8	14075	110767227	Traf6	TNF-receptor-associated factor 6	XP_624207.2	PREDICTED: similar to TNF-receptor-associated factor 2 CG10961-PA [Apis mellifera]	Apis mellifera	551819	GB10539,LOC551819,	CG10961	FBgn0026318
12	26071	110761101	LOC726612	similar to ECSIT CG10610-PA	XP_001122337.1	PREDICTED: similar to ECSIT CG10610-PA [Apis mellifera]	Apis mellifera	726612	GB19246,LOC726612,	CG10610	FBgn0028436
1	865	110760459	LOC410187	similar to CG5397-PA	XP_393670.3	PREDICTED: similar to CG5397-PA [Apis mellifera]	Apis mellifera	410187	GB15536,LOC410187,	CG5397	FBgn0031327
9	16678	201023353	LOC406105	esterase A2	NP_001128419.1	esterase A2 [Apis mellifera]	Apis mellifera	406105	GB19866,LOC406105,
11	18419	217330555	LOC726134	carboxylesterase	NP_001136081.1	carboxylesterase [Apis mellifera]	Apis mellifera	726134	GB15030,LOC726134,	CG8424	FBgn0034076
C7	contig no	protein GI accession	"Gene name"	"Gene Descr"	"Protein num"	"Protein name [organism reported by protein database]"	"Organism reported by NCBI"	Entrez GeneID	"GENE_SYMBOL"	"Drosophila ID"	"Flybase ID"
14	45269	292494909	apd-3	apidermin 3	NP_001167616.1	apidermin 3 [Apis mellifera]	Apis mellifera		apd-3,GB30203,
7	13050	110758760	SCR-C	scavenger receptor class C	XP_394726.3	PREDICTED: similar to Scavenger receptor class C, type I CG4099-PA [Apis mellifera]	Apis mellifera	411253	GB19925,LOC411253,	CG4099	FBgn0014033
4	6845	258679422	Pet117	cytochrome c oxidase assembly factor-like	NP_001158281.1	cytochrome c oxidase assembly factor-like [Apis mellifera]	Apis mellifera	726644	PET117,
11	18722	110755425	LOC551873	similar to Neurogenic locus Notch protein precursor	XP_624262.2	PREDICTED: similar to Neurogenic locus Notch protein precursor [Apis mellifera]	Apis mellifera	551873	GB17813,LOC551873,	CG3936	FBgn0004647
0	898	66526281	SCR-B2	scavenger receptor class B, type 2	XP_396852.2	PREDICTED: similar to CG1887-PA [Apis mellifera]	Apis mellifera	413408	GB11743,LOC413408,	CG1887	FBgn0035290
5	7351	110766262	SCR-B8	scavenger receptor class B, type 8	XP_001120881.1	PREDICTED: similar to epithelial membrane protein CG2727-PA, isoform A, partial [Apis mellifera]	Apis mellifera	724981	GB16388,LOC724981,	CG2727	FBgn0010435
13	35242	66530616	SCR-B10	scavenger receptor class B, type 10	XP_392752.2	PREDICTED: similar to epithelial membrane protein CG2727-PA, isoform A, partial [Apis mellifera]	Apis mellifera	409228	GB19683,LOC409228,	CG2727	FBgn0010435
8	13716	110758245	Dl-2	dorsal-2	XP_395180.3	PREDICTED: similar to dorsal CG6667-PA, isoform A [Apis mellifera]	Apis mellifera	411712	GB18032,LOC411712,	CG6667	FBgn0260632
1	952	110758513	CYP342A1	cytochrome P450 342A1	XP_001119928.1	PREDICTED: similar to Probable cytochrome P450 304a1 (CYPCCCIVA1) [Apis mellifera]	Apis mellifera	724175	GB10856,LOC724175,
2	3265	110755275	CYP315A1	cytochrome P450 315A1, mitochondrial	XP_395360.2	PREDICTED: similar to Cytochrome P450 315a1, mitochondrial precursor (CYPCCCXVA1) (Shadow protein) [Apis mellifera]	Apis mellifera	411893	GB16447,LOC411893,
3	6457	58585076	Jhe	juvenile hormone esterase	NP_001011563.1	juvenile hormone esterase [Apis mellifera]	Apis mellifera	406066	Dpa1,est,GB15327,Jhe,	CG8425	FBgn0010052
6	8276	110762385	CYP6AS16P	cytochrome P450 6AS16P	XP_001120976.1	PREDICTED: similar to Cytochrome P450 6a22 (CYPVIA22), partial [Apis mellifera]	Apis mellifera	725087	GB12885,LOC725087,
9	14034	66562674	CYP4AV1	cytochrome P450 4AV1	XP_625057.1	PREDICTED: similar to Cytochrome P450 4c3 (CYPIVC3) [Apis mellifera]	Apis mellifera	552679	GB18743,LOC552679,
10	16118	110765059	GstU1	glutathione S-transferase U1	XP_001121730.1	PREDICTED: similar to GST-containing FLYWCH zinc-finger protein CG33546-PC, isoform C, partial [Apis mellifera]	Apis mellifera	725942	GB15512,LOC725942,	CG33546	FBgn0250732
12	25497	66529392	CYP343A1	cytochrome P450 343A1	XP_624026.1	PREDICTED: similar to Probable cytochrome P450 305a1 (CYPCCCVA1), partial [Apis mellifera]	Apis mellifera	551632	GB14915,LOC551632,
Pathways, hormones and behaviour
C1	contig no	protein GI accession	"Gene name"	"Gene Descr"	"Protein num"	"Protein name [organism reported by protein database]"	"Organism reported by NCBI"	Entrez GeneID	"GENE_SYMBOL"	"Drosophila ID"	"Flybase ID"
0	1669	66554913	Raf1	Raf kinase, effector of Ras	XP_396892.2	PREDICTED: similar to pole hole CG2845-PA [Apis mellifera]	Apis mellifera	413448	GB16508,LOC413448,	CG2845	FBgn0003079
1	1904	66526828	LOC413386	similar to CG6847-PA	XP_396831.2	PREDICTED: similar to CG6847-PA [Apis mellifera]	Apis mellifera	413386	GB13155,LOC413386,	CG6847	FBgn0030884
2	2257	110755272	LOC724343	similar to calcitonin gene-related peptide-receptor component protein	XP_001120164.1	PREDICTED: similar to calcitonin gene-related peptide-receptor component protein [Apis mellifera]	Apis mellifera	724343	GB19989,LOC724343,
3	4867	66557932	GlyP	glycogen phosphorylase	XP_623386.1	PREDICTED: similar to Glycogen phosphorylase isoform 2 [Apis mellifera]	Apis mellifera	409267	GB11892,LOC409267,	CG7254	FBgn0004507
4	15758	66533413	LOC551342	similar to mitochondrial carnitine palmitoyltransferase I CG12891-PA, isoform A	XP_623742.1	PREDICTED: similar to mitochondrial carnitine palmitoyltransferase I CG12891-PA, isoform A, partial [Apis mellifera]	Apis mellifera	551342	GB11897,LOC551342,	CG12891	FBgn0261862
5	22471	110766324	Pain	transient receptor potential cation channel protein painless	XP_001122160.1	PREDICTED: similar to painless CG15860-PA [Apis mellifera]	Apis mellifera	726423	GB10136,Pain,	CG15860	FBgn0060296
6	30439	110761126	LOC409919	similar to solute carrier family 1 (glial high affinity glutamate transporter), member 3	XP_393410.3	PREDICTED: similar to solute carrier family 1 (glial high affinity glutamate transporter), member 3 [Apis mellifera]	Apis mellifera	409919	GB13253,LOC409919,	CG3747	FBgn0026439
7	30456	110762766	rempA	reduced mechanoreceptor potential A	XP_001122512.1	PREDICTED: similar to intraflagellar transport 140 [Apis mellifera]	Apis mellifera	726791	GB10317,LOC726791,	CG11838	FBgn0260933
8	37259	110767338	LOC726993	similar to General receptor for phosphoinositides 1 CG11628-PA	XP_001122707.1	PREDICTED: similar to General receptor for phosphoinositides 1 CG11628-PA [Apis mellifera]	Apis mellifera	726993	GB14581,LOC726993,	CG11628	FBgn0086779
9	80616	66556120	Sirt7	Sirt7 histone deacetylase	XP_397168.2	PREDICTED: similar to Sirt7 CG11305-PA [Apis mellifera]	Apis mellifera	413728	GB14227,LOC413728,	CG11305	FBgn0039631
C2	contig no	protein GI accession	"Gene name"	"Gene Descr"	"Protein num"	"Protein name [organism reported by protein database]"	"Organism reported by NCBI"	Entrez GeneID	"GENE_SYMBOL"	"Drosophila ID"	"Flybase ID"
0	777	48096523	14-3-3epsilon	14-3-3 protein epsilon	XP_392479.1	PREDICTED: similar to 14-3-3 CG31196-PC, isoform C isoform 1 [Apis mellifera]	Apis mellifera	408951	GB15582,LOC408951,	CG31196	FBgn0020238
1	906	66557634	Arc42	Arc42 protein	XP_623170.1	PREDICTED: similar to Arc42 CG4703-PA [Apis mellifera]	Apis mellifera	411697	GB17042,LOC411697,	CG4703	FBgn0038742
2	1071	58585202	Fabp	fatty acid binding protein	NP_001011630.1	fatty acid binding protein [Apis mellifera]	Apis mellifera	408689	FABP,GB15299,	CG3240	FBgn0026778
3	1113	66513092	LOC408950	similar to mitochondrial malate dehydrogenase precursor	XP_392478.2	PREDICTED: similar to mitochondrial malate dehydrogenase precursor isoform 1 [Apis mellifera]	Apis mellifera	408950	GB16464,LOC408950,	CG7998	FBgn0262559
4	1178	66499293	LOC551154	glucose-6-phosphate isomerase	XP_623552.1	PREDICTED: similar to Glucose-6-phosphate isomerase (GPI) (Phosphoglucose isomerase) (PGI) (Phosphohexose isomerase) (PHI) [Apis mellifera]	Apis mellifera	551154	GB16429,LOC551154,	CG8251	FBgn0003074
5	1610	66510989	LOC408886	similar to Transmembrane 7 superfamily member 3 precursor (Seven span transmembrane protein)	XP_392416.2	PREDICTED: similar to Transmembrane 7 superfamily member 3 precursor (Seven span transmembrane protein) [Apis mellifera]	Apis mellifera	408886	GB18341,LOC408886,
6	1746	166795901	A4	apolipophorin-III-like protein	NP_001107670.1	apolipophorin-III-like protein [Apis mellifera]	Apis mellifera	552391	a4,GB20117,	CG7727	FBgn0000108
7	1755	66505480	SdhA	succinate dehydrogenase A	XP_623065.1	PREDICTED: similar to succinate dehydrogenase complex, subunit A, flavoprotein (Fp) isoform 1 [Apis mellifera]	Apis mellifera	550667	GB17439,LOC550667,	CG17246	FBgn0261439
8	1979	110767168	LOC724321	similar to lethal (1) G0255 CG4094-PA, isoform A	XP_001120125.1	PREDICTED: similar to lethal (1) G0255 CG4094-PA, isoform A [Apis mellifera]	Apis mellifera	724321	GB15172,LOC724321,	CG4094	FBgn0028336
9	2017	110748949	LOC550785	similar to Aldolase CG6058-PF, isoform F	XP_623342.2	PREDICTED: similar to Aldolase CG6058-PF, isoform F [Apis mellifera]	Apis mellifera	550785	GB19460,LOC550785,	CG6058	FBgn0000064
10	2281	48102814	LOC409292	similar to lethal (1) G0156 CG12233-PA, isoform A	XP_392811.1	PREDICTED: similar to lethal (1) G0156 CG12233-PA, isoform A [Apis mellifera]	Apis mellifera	409292	GB19422,LOC409292,	CG12233	FBgn0027291
11	2744	66526646	LOC551039	dihydrolipamide dehydrogenase 1	XP_623438.1	PREDICTED: similar to CG7430-PA isoform 1 [Apis mellifera]	Apis mellifera	551039	GB17626,LOC551039,	CG7430	FBgn0036762
12	2842	110764717	Idh	isocitrate dehydrogenase	XP_623673.2	PREDICTED: similar to Isocitrate dehydrogenase CG7176-PC, isoform C isoform 2 [Apis mellifera]	Apis mellifera	551276	GB14517,LOC551276,	CG7176	FBgn0001248
13	3055	58585192	mGlutR1	metabotropic glutamate receptor 1	NP_001011624.1	metabotropic glutamate receptor 1 [Apis mellifera]	Apis mellifera	406151	AmGluRA,GB18621,GLURA,mGlutR,	CG11144	FBgn0019985
14	3111	110756512	LOC725146	similar to Sc2 CG10849-PA	XP_001120311.1	PREDICTED: similar to Sc2 CG10849-PA [Apis mellifera]	Apis mellifera	725146	GB10614,LOC725146,	CG10849	FBgn0035471
15	3267	110755440	Hr4	hormone receptor-like in 4	XP_394401.3	PREDICTED: similar to Nuclear Hormone Receptor family member (nhr-91) [Apis mellifera]	Apis mellifera	410925	GB16863,LOC410925,
16	3415	110763826	Pgk	phosphoglycerate kinase	XP_395047.3	PREDICTED: similar to Phosphoglycerate kinase isoform 1 [Apis mellifera]	Apis mellifera	411576	GB11056,LOC411576,
17	3534	110749396	Ethr	ecdysis triggering hormone receptor	XP_001120367.1	PREDICTED: similar to ETHR CG5911-PA, isoform A [Apis mellifera]	Apis mellifera	724495	ETHR,	CG5911	FBgn0038874
18	3754	110764140	LOC725566	similar to CG10219-PA	XP_001120412.1	PREDICTED: similar to CG10219-PA [Apis mellifera]	Apis mellifera	725566	GB16129,LOC725566,	CG10219	FBgn0039112
19	3967	66547596	LOC413356	UDP-glucose 6-dehydrogenase	XP_396801.2	PREDICTED: similar to sugarless CG10072-PA [Apis mellifera]	Apis mellifera	413356	GB15000,LOC413356,	CG10072	FBgn0261445
20	4055	48097100	LOC408291	acetyl-coA-C-acetyltransferase 2	XP_391843.1	PREDICTED: similar to yippee interacting protein 2 CG4600-PA [Apis mellifera]	Apis mellifera	408291	GB12956,LOC408291,	CG4600	FBgn0040064
21	4059	110760701	LOC725274	3-hydroxyacyl-coA-dehydrogenase 1	XP_001120471.1	PREDICTED: similar to 3-hydroxyacyl-CoA dehydrogenase type-2 (3-hydroxyacyl-CoA dehydrogenase type II) (Type II HADH) (3-hydroxy-2-methylbutyryl-CoA dehydrogenase) (Scully protein) [Apis mellifera]	Apis mellifera	725274	GB13680,LOC725274,
22	4109	66507594	LOC551775	acetyl-coA-C-acyltransferase	XP_624164.1	PREDICTED: similar to Thiolase CG4581-PA [Apis mellifera]	Apis mellifera	551775	GB12182,LOC551775,	CG4581	FBgn0025352
23	4369	66499429	LOC408567	similar to CG12262-PA	XP_392111.2	PREDICTED: similar to CG12262-PA [Apis mellifera]	Apis mellifera	408567	GB16579,LOC408567,	CG12262	FBgn0035811
24	6750	66519936	LOC410325	enoyl-coA-hydratase	XP_393806.2	PREDICTED: similar to CG4389-PA, isoform A [Apis mellifera]	Apis mellifera	410325	GB16864,LOC410325,	CG4389	FBgn0028479
25	6769	48106318	SdhC	succinate dehydrogenase C	XP_393056.1	PREDICTED: similar to CG6666-PA [Apis mellifera]	Apis mellifera	409549	GB12875,LOC409549,	CG6666	FBgn0037873
26	7416	66517066	Gapdh	glyceraldehyde 3-phosphate dehydrogenase	XP_623049.1	PREDICTED: similar to Glyceraldehyde 3 phosphate dehydrogenase 1 CG12055-PA, isoform A isoform 2 [Apis mellifera]	Apis mellifera	410122	GB14798,LOC410122,	CG12055	FBgn0001091
27	7809	66506786	LOC411014	similar to CG5362-PA	XP_394487.2	PREDICTED: similar to CG5362-PA isoform 1 [Apis mellifera]	Apis mellifera	411014	GB18727,LOC411014,	CG5362	FBgn0262782
28	7934	66521738	LOC410059	similar to lethal (1) G0030 CG3861-PA, isoform A	XP_393545.2	PREDICTED: similar to lethal (1) G0030 CG3861-PA, isoform A [Apis mellifera]	Apis mellifera	410059	GB12573,LOC410059,	CG3861	FBgn0261955
29	8705	66532842	LOC551139	similar to no receptor potential A CG3620-PA, isoform A	XP_623538.1	PREDICTED: similar to no receptor potential A CG3620-PA, isoform A, partial [Apis mellifera]	Apis mellifera	551139	GB17628,LOC551139,	CG3620	FBgn0262738
30	10359	66511984	LOC408900	protein tyrosine phosphatase 61F ortholog	XP_392429.2	PREDICTED: similar to Tyrosine-protein phosphatase non-receptor type 1 (Protein-tyrosine phosphatase 1B) (PTP-1B) (Protein-protein-tyrosine phosphatase HA2) (PTP-HA2) isoform 1 [Apis mellifera]	Apis mellifera	408900	GB14529,LOC408900,	CG9181	FBgn0003138
31	11952	66517185	LOC408284	similar to Probable mitochondrial import receptor subunit TOM40 homolog (Translocase of outer membrane 40 kDa subunit homolog) (Male sterile protein 15)	XP_391836.2	PREDICTED: similar to Probable mitochondrial import receptor subunit TOM40 homolog (Translocase of outer membrane 40 kDa subunit homolog) (Male sterile protein 15) isoform 1 [Apis mellifera]	Apis mellifera	408284	GB18251,LOC408284,
32	13618	66500538	LOC408577	phosphotidylinositol 3 kinase 21B ortholog	XP_392119.2	PREDICTED: similar to Phosphatidylinositol 3-kinase regulatory subunit alpha (PI3-kinase p85-subunit alpha) (PtdIns-3-kinase p85-alpha) (PI3K) [Apis mellifera]	Apis mellifera	408577	GB10673,LOC408577,
33	13982	48097748	LOC410396	similar to CG5028-PA	XP_393876.1	PREDICTED: similar to CG5028-PA [Apis mellifera]	Apis mellifera	410396	GB15716,LOC410396,	CG5028	FBgn0039358
34	14047	110757795	Hr39	hormone receptor-like in 39	XP_396918.3	PREDICTED: similar to Hormone receptor-like in 39 CG8676-PA, isoform A [Apis mellifera]	Apis mellifera	413474	GB11634,LOC413474,	CG8676	FBgn0261239
35	14690	66530039	LOC410117	similar to CG2818-PA, isoform A	XP_393601.2	PREDICTED: similar to CG2818-PA, isoform A [Apis mellifera]	Apis mellifera	410117	GB13115,LOC410117,	CG2818	FBgn0031566
36	15055	66534671	LOC409986	similar to Peroxisomal multifunctional enzyme type 2 (MFE-2) (D-bifunctional protein) (DBP) (17-beta-hydroxysteroid dehydrogenas	XP_393475.2	PREDICTED: similar to Peroxisomal multifunctional enzyme type 2 (MFE-2) (D-bifunctional protein) (DBP) (17-beta-hydroxysteroid dehydrogenase 4) (17-beta-HSD 4) [Apis mellifera]	Apis mellifera	409986	GB18162,LOC409986,
37	15389	110757658	LOC551631	dihydrolipoamide S-acetyltransferase	XP_624025.2	PREDICTED: similar to Pyruvate dehydrogenase protein X component, mitochondrial precursor (Dihydrolipoamide dehydrogenase-binding protein of pyruvate dehydrogenase complex) (Lipoyl-containing pyruvate dehydrogenase complex component X) (E3-binding protein) (E... [Apis mellifera]	Apis mellifera	551631	GB19366,LOC551631,	CG5261	FBgn0031912
38	17377	110755333	Cox6a1	cytochrome c oxidase subunit 6A1, mitochondrial	XP_001121817.1	PREDICTED: similar to CG17280-PA [Apis mellifera]	Apis mellifera	726042	GB10253,LOC726042,	CG17280	FBgn0034877
39	19472	110764492	LOC726218	acetyl-coA-C-acetyltransferase 1	XP_001121974.1	PREDICTED: similar to Acetyl-CoA acetyltransferase, mitochondrial precursor (Acetoacetyl-CoA thiolase) [Apis mellifera]	Apis mellifera	726218	GB18952,LOC726218,	CG10932	FBgn0029969
40	20405	66533950	Scsalpha	succinyl coenzyme A synthetase alpha subunit	XP_623800.1	PREDICTED: similar to Succinyl coenzyme A synthetase subunit CG1065-PA [Apis mellifera]	Apis mellifera	551403	GB11655,LOC551403,	CG1065	FBgn0004888
41	21387	66525741	LOC413795	similar to WD repeat domain 34	XP_397234.2	PREDICTED: similar to WD repeat domain 34 [Apis mellifera]	Apis mellifera	413795	GB19931,LOC413795,	CG5124	FBgn0000057
42	21426	110756935	LOC408852	similar to Hypoxia-inducible factor 1 alpha (HIF-1 alpha) (HIF1 alpha) (ARNT-interacting protein)	XP_392382.3	PREDICTED: similar to Hypoxia-inducible factor 1 alpha (HIF-1 alpha) (HIF1 alpha) (ARNT-interacting protein) [Apis mellifera]	Apis mellifera	408852	GB16786,LOC408852,
43	22063	110763838	Lk6	LK6 protein kinase	XP_395927.3	PREDICTED: similar to Lk6 CG17342-PA, isoform A [Apis mellifera]	Apis mellifera	412470	GB17530,LOC412470,	CG17342	FBgn0017581
44	22734	110763655	Or141	odorant receptor 141	XP_392061.2	PREDICTED: similar to CG33528-PC, isoform C [Apis mellifera]	Apis mellifera	408517	GB13781,LOC408517,	CG33528	FBgn0260964
45	27774	110763684	LOC409712	similar to CG3902-PA	XP_393211.3	PREDICTED: similar to CG3902-PA [Apis mellifera]	Apis mellifera	409712	GB11251,LOC409712,	CG3902	FBgn0036824
46	29189	66515350	LOC412815	fatty acid synthetase	XP_396268.2	PREDICTED: similar to CG3523-PA [Apis mellifera]	Apis mellifera	412815	GB12198,LOC412815,	CG3523	FBgn0027571
47	31471	66549280	LOC552328	glycogen synthase	XP_624707.1	PREDICTED: similar to CG6904-PA, isoform A [Apis mellifera]	Apis mellifera	552328	GB12399,LOC552328,	CG6904	FBgn0038293
48	35581	110767650	Edem1	ER degradation-enhancing alpha-mannosidase-like 1	XP_001122669.1	PREDICTED: similar to CG3810-PB, isoform B, partial [Apis mellifera]	Apis mellifera	726952	GB10575,LOC726952,	CG3810	FBgn0023511
49	38623	110764415	LOC413723	similar to CG31684-PA	XP_397163.3	PREDICTED: similar to CG31684-PA [Apis mellifera]	Apis mellifera	413723	GB17220,LOC413723,	CG31684	FBgn0085477
50	47929	61316393	EphR	Eph receptor tyrosine kinase	NP_001013024.1	Eph receptor tyrosine kinase [Apis mellifera]	Apis mellifera	408489	eph,GB12585,	CG1511	FBgn0025936
51	56089	66561330	Pgm1	phosphoglucomutase 1	XP_395366.2	PREDICTED: similar to Phosphogluconate mutase CG5165-PA [Apis mellifera]	Apis mellifera	411897	GB13237,LOC411897,	CG5165	FBgn0003076
52	63492	110775518	LOC727333	similar to CG15531-PA	XP_001123042.1	PREDICTED: similar to CG15531-PA, partial [Apis mellifera]	Apis mellifera	727333	LOC727333,	CG15531	FBgn0039755
53	79941	66541614	LOC552086	aldose-1-epimerase	XP_624467.1	PREDICTED: similar to CG10467-PA [Apis mellifera]	Apis mellifera	552086	GB12384,LOC552086,	CG10467	FBgn0035679
54	80626	110764763	LOC727483	similar to stunted CG9032-PA, isoform A	XP_001123191.1	PREDICTED: similar to stunted CG9032-PA, isoform A [Apis mellifera]	Apis mellifera	727483	LOC727483,	CG9032	FBgn0014391
55	143787	110773271	Echs1	enoyl Coenzyme A hydratase, short chain, 1, mitochondrial	XP_001123353.1	PREDICTED: similar to CG6543-PA, isoform A [Apis mellifera]	Apis mellifera	409150	ECHS1,GB18498,	CG6543	FBgn0033879
C3	contig no	protein GI accession	"Gene name"	"Gene Descr"	"Protein num"	"Protein name [organism reported by protein database]"	"Organism reported by NCBI"	Entrez GeneID	"GENE_SYMBOL"	"Drosophila ID"	"Flybase ID"
0	442	66530423	Aldh	aldehyde dehydrogenase	XP_623084.1	PREDICTED: similar to Aldehyde dehydrogenase CG3752-PA isoform 1 [Apis mellifera]	Apis mellifera	550687	GB12741,LOC550687,	CG3752	FBgn0012036
1	716	48105753	LOC412541	similar to CG3961-PA, isoform A	XP_395996.1	PREDICTED: similar to CG3961-PA, isoform A [Apis mellifera]	Apis mellifera	412541	GB11391,LOC412541,	CG3961	FBgn0036821
2	1218	110762270	Vkr	venus kinase receptor	XP_397038.3	PREDICTED: similar to Insulin receptor precursor (IR) [Apis mellifera]	Apis mellifera	413596	GB15898,Vkr,	CG18402	FBgn0013984
3	1682	66499310	PhKgamma	phosphorylase kinase gamma	XP_623113.1	PREDICTED: similar to Phosphorylase kinase CG1830-PB, isoform B isoform 2 [Apis mellifera]	Apis mellifera	550645	GB14524,LOC550645,	CG1830	FBgn0011754
4	2084	48126576	Pka-C1	cAMP-dependent protein kinase 1	XP_393285.1	PREDICTED: similar to cAMP-dependent protein kinase catalytic subunit (PKA C) isoform 1 [Apis mellifera]	Apis mellifera	409791	Co,GB17175,
5	2093	66555866	LOC409306	similar to CG17691-PA.3	XP_392824.2	PREDICTED: similar to CG17691-PA.3 [Apis mellifera]	Apis mellifera	409306	GB16650,LOC409306,	CG17691	FBgn0039993
6	2402	66525954	LOC551005	hexokinase	XP_623403.1	PREDICTED: similar to Hexokinase A CG3001-PA, isoform A [Apis mellifera]	Apis mellifera	551005	GB19387,LOC551005,	CG3001	FBgn0001186
7	2523	110749130	LOC410732	similar to Protein kinase 61C CG1210-PC, isoform C	XP_394208.3	PREDICTED: similar to Protein kinase 61C CG1210-PC, isoform C [Apis mellifera]	Apis mellifera	410732	GB15780,LOC410732,	CG1210	FBgn0020386
8	2956	110757607	mam	neurogenic protein mastermind	XP_392407.3	PREDICTED: similar to mastermind CG8118-PA, isoform A [Apis mellifera]	Apis mellifera	408877	GB11946,LOC408877,	CG8118	FBgn0002643
9	4944	48112653	LOC412883	similar to allatostatin C receptor 2 CG13702-PB, isoform B	XP_396335.1	PREDICTED: similar to allatostatin C receptor 2 CG13702-PB, isoform B [Apis mellifera]	Apis mellifera	412883	GB20155,LOC412883,	CG13702	FBgn0036789
10	5239	110761011	Dl	neurogenic locus protein delta	XP_393831.3	PREDICTED: similar to Neurogenic locus protein delta precursor [Apis mellifera]	Apis mellifera	410351	GB12464,LOC410351,	CG3619	FBgn0000463
11	5547	48138650	Dsor1	dual specificity mitogen-activated protein kinase kinase dSOR1	XP_393416.1	PREDICTED: similar to Downstream of raf1 CG15793-PA [Apis mellifera]	Apis mellifera	409925	GB13922,LOC409925,	CG15793	FBgn0010269
12	5763	58585080	Oa1	octopamine receptor	NP_001011565.1	octopamine receptor [Apis mellifera]	Apis mellifera	406068	GB11266,OA1,OAR,	CG7485	FBgn0004514
13	6903	66501397	LOC552230	similar to CG13282-PA	XP_624610.1	PREDICTED: similar to CG13282-PA [Apis mellifera]	Apis mellifera	552230	GB19835,LOC552230,	CG13282	FBgn0032612
14	6907	110759932	LOC409847	similar to Photoreceptor dehydrogenase CG4899-PB, isoform B	XP_393337.3	PREDICTED: similar to Photoreceptor dehydrogenase CG4899-PB, isoform B [Apis mellifera]	Apis mellifera	409847	GB11685,LOC409847,	CG4899	FBgn0011693
15	7326	66511616	SVP	seven up	XP_392402.2	PREDICTED: similar to Steroid receptor seven-up, isoforms B/C, partial [Apis mellifera]	Apis mellifera	408872	GB17100,LOC408872,	CG11502	FBgn0003651
16	7926	110760849	Dh31-R1	diuretic hormone 31 receptor 1	XP_396046.3	PREDICTED: similar to CG32843-PA, partial [Apis mellifera]	Apis mellifera	412591	GB12975,LOC412591,	CG32843	FBgn0052843
17	7993	66510903	LOC411175	similar to Transducin-like enhancer protein 4 (Groucho-related protein 4) (Grg-4)	XP_394649.2	PREDICTED: similar to Transducin-like enhancer protein 4 (Groucho-related protein 4) (Grg-4) [Apis mellifera]	Apis mellifera	411175	GB13456,LOC411175,	CG8365	FBgn0000591
18	8013	226823241	Ecr	ecdysone receptor	NP_001091685.2	ecdysone receptor isoform A [Apis mellifera]	Apis mellifera	406084	AmEcR,AmEcR-A,AmEcR-B1,ecr,EcR-A,EcR-B1,GB15434,	CG1765	FBgn0000546
19	10313	110751243	hipk	homeodomain interacting protein kinase	XP_392202.3	PREDICTED: similar to CG17090-PA, isoform A [Apis mellifera]	Apis mellifera	408664	GB12884,LOC408664,	CG17090	FBgn0035142
20	10956	110761667	Tie	Tie-like receptor tyrosine kinase	XP_393849.3	PREDICTED: similar to Cad96Ca CG10244-PA [Apis mellifera]	Apis mellifera	410369	GB13580,LOC410369,	CG10244	FBgn0022800
21	12053	110759698	HDAC1	histone deacetylase 1	XP_394976.3	PREDICTED: similar to Rpd3 CG7471-PA isoform 1 [Apis mellifera]	Apis mellifera	411503	GB14706,LOC411503,	CG7471	FBgn0015805
22	12962	110760637	Cyc	cycle	XP_001121441.1	PREDICTED: similar to aryl hydrocarbon receptor nuclear translocator-like 1a [Apis mellifera]	Apis mellifera	725614	GB11309,LOC725614,	CG8727	FBgn0023094
23	14662	48098039	LOC408446	aconitate hydratase	XP_391994.1	PREDICTED: similar to Aconitase CG9244-PB [Apis mellifera]	Apis mellifera	408446	GB12488,LOC408446,	CG9244	FBgn0010100
24	14681	110751259	IR-2	insulin receptor 2	XP_001121597.1	PREDICTED: similar to insulin receptor [Apis mellifera]	Apis mellifera	725790	GB18331,LOC725790,	CG18402	FBgn0013984
25	15017	110751262	LOC725827	similar to Insulin-like growth factor 1 receptor precursor (Insulin-like growth factor I receptor) (IGF-I receptor)	XP_001121628.1	PREDICTED: similar to Insulin-like growth factor 1 receptor precursor (Insulin-like growth factor I receptor) (IGF-I receptor) [Apis mellifera]	Apis mellifera	725827	LOC725827,	CG18402	FBgn0013984
26	17345	110762211	LOC726040	similar to CG9009-PA	XP_001121814.1	PREDICTED: similar to CG9009-PA [Apis mellifera]	Apis mellifera	726040	GB19085,LOC726040,	CG9009	FBgn0027601
27	17781	110769433	CdsA	CDP diglyceride synthetase	XP_623627.2	PREDICTED: similar to Phosphatidate cytidylyltransferase, photoreceptor-specific (CDP-diglyceride synthetase) (CDP-diglyceride pyrophosphorylase) (CDP-diacylglycerol synthase) (CDS) (CTP:phosphatidate cytidylyltransferase) (CDP-DAG synthase) (CDP-DG synthetas..., partial [Apis mellifera]	Apis mellifera	551231	GB15128,LOC551231,	CG7962	FBgn0010350
28	18101	148277581	nAChRa9	nicotinic acetylcholine receptor alpha9 subunit	NP_001091694.1	nicotinic acetylcholine receptor alpha9 subunit [Apis mellifera]	Apis mellifera	411303	GB16984,nAChRA9,
29	19107	58585194	nAChRa2	nicotinic acetylcholine receptor alpha2 subunit	NP_001011625.1	nicotinic acetylcholine receptor alpha2 subunit [Apis mellifera]	Apis mellifera	406153	Apisa2,GB18518,	CG6844	FBgn0000039
30	20406	110755865	alpha-Man-I	alpha mannosidase I	XP_392699.3	PREDICTED: similar to Mannosidase I CG32684-PA, isoform A, partial [Apis mellifera]	Apis mellifera	409174	GB18284,LOC409174,	CG32684	FBgn0259170
31	27072	66517005	LOC551389	similar to Neural Lazarillo CG33126-PA	XP_623787.1	PREDICTED: similar to Neural Lazarillo CG33126-PA isoform 2 [Apis mellifera]	Apis mellifera	551389	GB11723,LOC551389,	CG33126	FBgn0053126
32	27437	66525345	LOC413478	polyamine oxidase	XP_396922.2	PREDICTED: similar to CG7460-PB isoform 1 [Apis mellifera]	Apis mellifera	413478	GB13559,LOC413478,	CG7460	FBgn0036749
33	29862	66565521	bsk	JNK MAP kinase basket	XP_392806.2	PREDICTED: similar to basket CG5680-PB, partial [Apis mellifera]	Apis mellifera	409286	GB16401,LOC409286,	CG5680	FBgn0000229
34	35589	110769505	LOC726953	similar to Parathyroid hormone/parathyroid hormone-related peptide receptor precursor (PTH/PTHr receptor) (PTH/PTHrP type I receptor)	XP_001122670.1	PREDICTED: similar to Parathyroid hormone/parathyroid hormone-related peptide receptor precursor (PTH/PTHr receptor) (PTH/PTHrP type I receptor), partial [Apis mellifera]	Apis mellifera	726953	GB10993,LOC726953,
35	43589	66507568	CUBN	cubilin (intrinsic factor-cobalamin receptor)	XP_394526.2	PREDICTED: similar to CG32702-PA [Apis mellifera]	Apis mellifera	411053	GB17517,LOC411053,	CG32702	FBgn0052702
36	46673	110768448	LOC552466	similar to cheerio CG3937-PB, isoform B	XP_624843.2	PREDICTED: similar to cheerio CG3937-PB, isoform B [Apis mellifera]	Apis mellifera	552466	GB14141,LOC552466,	CG3937	FBgn0014141
37	50058	110776976	LOC409061	tyrosine kinase receptor Cad96Ca ortholog	XP_392586.3	PREDICTED: similar to Cad96Ca CG10244-PA [Apis mellifera]	Apis mellifera	409061	GB11488,LOC409061,	CG10244	FBgn0022800
38	60806	66555018	PLA2-2.2	phospholipase A2-2.2	XP_392798.2	PREDICTED: similar to CG3009-PA, partial [Apis mellifera]	Apis mellifera	409277	GB12857,LOC409277,	CG3009	FBgn0029720
C4	contig no	protein GI accession	"Gene name"	"Gene Descr"	"Protein num"	"Protein name [organism reported by protein database]"	"Organism reported by NCBI"	Entrez GeneID	"GENE_SYMBOL"	"Drosophila ID"	"Flybase ID"
0	684	66500885	RpL13A	ribosomal protein L13A	XP_623813.1	PREDICTED: similar to Ribosomal protein L13A CG1475-PB isoform 2 [Apis mellifera]	Apis mellifera	551418	GB16111,LOC551418,	CG1475	FBgn0037351
1	951	66512212	Sug	sugar-baby	XP_394670.2	PREDICTED: similar to Sug CG7334-PA, isoform A [Apis mellifera]	Apis mellifera	411196	GB11629,LOC411196,	CG7334	FBgn0036191
2	1287	110758387	Tsc1	tuberous sclerosis complex 1	XP_001119992.1	PREDICTED: similar to Tsc1 CG6147-PA [Apis mellifera]	Apis mellifera	724223	GB12676,LOC724223,	CG6147	FBgn0026317
3	1490	48104663	Rack1	receptor of activated protein kinase C 1	XP_392962.1	PREDICTED: similar to Guanine nucleotide-binding protein subunit beta-like protein (Receptor of activated protein kinase C homolog) isoform 1 [Apis mellifera]	Apis mellifera	409450	GB11076,LOC409450,	CG7111	FBgn0020618
4	1777	66510919	mle	dosage compensation regulator maleless	XP_396525.2	PREDICTED: similar to maleless CG11680-PA, isoform A [Apis mellifera]	Apis mellifera	413074	GB14139,LOC413074,	CG11680	FBgn0002774
5	2602	66506681	LOC552841	intraflagellar transport protein 57 homolog	XP_625220.1	PREDICTED: similar to estrogen-related receptor beta like 1 [Apis mellifera]	Apis mellifera	552841	GB10748,LOC552841,	CG8853	FBgn0031550
6	3826	110767080	LOC725647	similar to 40S ribosomal protein S6	XP_001120419.1	PREDICTED: similar to 40S ribosomal protein S6 [Apis mellifera]	Apis mellifera	725647	GB18619,LOC725647,
7	6554	110749019	Grd	GABA-gated ion channel	XP_397242.3	PREDICTED: similar to Glycine receptor CG7446-PA isoform 1 [Apis mellifera]	Apis mellifera	413803	Amel_GRD,GB11033,Grd,	CG7446	FBgn0001134
8	10407	66548684	LOC552007	pyruvate kinase	XP_624390.1	PREDICTED: similar to Pyruvate kinase CG7070-PB, isoform B [Apis mellifera]	Apis mellifera	552007	GB10695,LOC552007,	CG7070	FBgn0003178
9	11180	48120544	LOC409725	similar to G protein beta subunit-like	XP_393223.1	PREDICTED: similar to G protein beta subunit-like [Apis mellifera]	Apis mellifera	409725	GB19722,LOC409725,	CG3004	FBgn0030142
10	17335	110761061	Nrk	neurospecific receptor kinase	XP_391863.3	PREDICTED: similar to Neurospecific receptor kinase CG4007-PA [Apis mellifera]	Apis mellifera	408312	GB15972,LOC408312,	CG4007	FBgn0020391
11	22408	110751196	tam	DNA polymerase subunit gamma-1, mitochondrial	XP_395230.3	PREDICTED: similar to tamas CG8987-PA [Apis mellifera]	Apis mellifera	411763	GB10422,LOC411763,	CG8987	FBgn0004406
12	23065	110762877	LOC551944	similar to B-cell receptor-associated protein 37	XP_624330.2	PREDICTED: similar to B-cell receptor-associated protein 37 [Apis mellifera]	Apis mellifera	551944	GB10477,LOC551944,	CG15081	FBgn0010551
13	23482	110767101	Gos28	28 kDa Golgi SNARE protein	XP_397354.3	PREDICTED: similar to Probable 28 kDa Golgi SNARE protein (Golgi SNAP receptor complex member 1) isoform 1 [Apis mellifera]	Apis mellifera	413915	GB11495,LOC413915,	CG7700	FBgn0044871
14	37928	110766566	Jarid2	jumonji, AT rich interactive domain 2	XP_392775.3	PREDICTED: similar to CG3654-PD [Apis mellifera]	Apis mellifera	409252	GB13482,LOC409252,	CG3654	FBgn0036004
C5	contig no	protein GI accession	"Gene name"	"Gene Descr"	"Protein num"	"Protein name [organism reported by protein database]"	"Organism reported by NCBI"	Entrez GeneID	"GENE_SYMBOL"	"Drosophila ID"	"Flybase ID"
0	3274	110756107	LOC724473	rhodopsin like	XP_001120335.1	PREDICTED: similar to orexin receptor 1 [Apis mellifera]	Apis mellifera	724473	GB10679,LOC724473,
1	3302	66512299	Trh	tryptophan hydroxylase	XP_394674.2	PREDICTED: similar to Tryptophan hydroxylase CG9122-PA [Apis mellifera]	Apis mellifera	411200	GB11755,LOC411200,	CG9122	FBgn0035187
2	7640	110755947	Dsf	dissatisfaction	XP_624265.2	PREDICTED: similar to photoreceptor-specific nuclear receptor isoform b [Apis mellifera]	Apis mellifera	551876	GB14217,LOC551876,	CG9019	FBgn0015381
3	18449	110768334	RpL11	ribosomal protein L11	XP_393094.3	PREDICTED: similar to Putative odorant receptor 67a [Apis mellifera]	Apis mellifera	409591	GB16473,LOC409591,	CG7726	FBgn0013325
4	19094	66512141	LOC412477	similar to stress-sensitive B CG16944-PA, isoform A	XP_395934.2	PREDICTED: similar to stress-sensitive B CG16944-PA, isoform A [Apis mellifera]	Apis mellifera	412477	GB15259,LOC412477,	CG16944	FBgn0003360
5	24485	110759751	Gr7	gustatory receptor 7	XP_001122264.1	PREDICTED: similar to Secretin receptor precursor (SCT-R) [Apis mellifera]	Apis mellifera	726535	GB16962,LOC726535,	CG32258	FBgn0045476
6	54089	110776752	LOC727231	similar to Superoxide dismutase [Mn] 2, mitochondrial precursor	XP_001122941.1	PREDICTED: similar to Superoxide dismutase [Mn] 2, mitochondrial precursor [Apis mellifera]	Apis mellifera	727231	GB19339,LOC727231,	CG8905	FBgn0010213
C6	contig no	protein GI accession	"Gene name"	"Gene Descr"	"Protein num"	"Protein name [organism reported by protein database]"	"Organism reported by NCBI"	Entrez GeneID	"GENE_SYMBOL"	"Drosophila ID"	"Flybase ID"
0	3257	110751211	trpgamma	transient receptor potential-gamma protein	XP_394299.3	PREDICTED: similar to trp CG5996-PA, isoform A isoform 1 [Apis mellifera]	Apis mellifera	410823	GB11954,TRPgama,	CG5996	FBgn0032593
1	4964	110757069	Gr2	gustatory receptor 2	XP_397125.3	PREDICTED: similar to Gustatory receptor 64f CG32255-PA [Apis mellifera]	Apis mellifera	413684	GB10299,LOC413684,	CG32255	FBgn0052255
2	6288	110755218	LOC724853	similar to Probable G-protein coupled receptor Mth-like 1 precursor (Protein methuselah-like 1)	XP_001120757.1	PREDICTED: similar to Probable G-protein coupled receptor Mth-like 1 precursor (Protein methuselah-like 1) [Apis mellifera]	Apis mellifera	724853	GB11809,LOC724853,	CG6936	FBgn0023000
3	7231	110748763	LOC724949	CBM21 domain-containing protein CG9619 ortholog	XP_001120850.1	PREDICTED: similar to CG9619-PA [Apis mellifera]	Apis mellifera	724949	GB14703,LOC724949,	CG9619	FBgn0036862
4	11698	66512891	LOC409624	acetate-CoA ligase 1	XP_393126.2	PREDICTED: similar to Acetyl-coenzyme A synthetase (Acetate--CoA ligase) (Acyl-activating enzyme) (Acetyl-CoA synthetase) (ACS) (AceCS), partial [Apis mellifera]	Apis mellifera	409624	GB10851,LOC409624,	CG9390	FBgn0012034
5	14293	66501118	LOC410788	NMDA kainate sensitive receptor	XP_394264.2	PREDICTED: similar to CG3822-PA [Apis mellifera]	Apis mellifera	410788	GB10459,LOC410788,	CG3822	FBgn0038837
6	24045	66517904	LOC551943	similar to amine oxidase (flavin containing) domain 2	XP_624329.1	PREDICTED: similar to amine oxidase (flavin containing) domain 2 [Apis mellifera]	Apis mellifera	551943	LOC551943,	CG17149	FBgn0260397
7	28469	110755702	Pyx2	transient receptor potential channel pyrexia 2	XP_001122445.1	PREDICTED: similar to pyrexia CG17142-PA, isoform A [Apis mellifera]	Apis mellifera	726724	GB14005,TRPA5,	CG17142	FBgn0035113
8	28810	48095512	NompC	no mechanoreceptor potential C	XP_392309.1	PREDICTED: similar to no mechanoreceptor potential C CG11020-PB, isoform B [Apis mellifera]	Apis mellifera	408777	GB10138,NompC,	CG11020	FBgn0016920
9	63493	110764997	LOC409999	similar to CG6113-PA	XP_393487.3	PREDICTED: similar to CG6113-PA [Apis mellifera]	Apis mellifera	409999	GB19317,LOC409999,	CG6113	FBgn0032264
C7	contig no	protein GI accession	"Gene name"	"Gene Descr"	"Protein num"	"Protein name [organism reported by protein database]"	"Organism reported by NCBI"	Entrez GeneID	"GENE_SYMBOL"	"Drosophila ID"	"Flybase ID"
0	337	58585214	Fabp	FABP-like protein	NP_001011636.1	FABP-like protein [Apis mellifera]	Apis mellifera	409798	FABP,GB15990,	CG6783	FBgn0037913
1	379	58585144	LOC406114	alpha-amylase	NP_001011598.1	alpha-amylase [Apis mellifera]	Apis mellifera	406114	GB18312,LOC406114,	CG17876	FBgn0000078
2	9302	110750979	LOC725205	similar to Odorant receptor 83b	XP_001121080.1	PREDICTED: similar to Odorant receptor 83b [Apis mellifera]	Apis mellifera	725205	GB12037,LOC725205,
3	13344	110755238	Cdk5alpha	Cdk5 activator-like protein	XP_394967.3	PREDICTED: similar to Cdk5 activator-like protein CG5387-PA [Apis mellifera]	Apis mellifera	411494	GB16611,LOC411494,	CG5387	FBgn0027491
4	17093	110759718	LOC408992	similar to Niemann-Pick Type C-1 CG5722-PA	XP_392524.3	PREDICTED: similar to Niemann-Pick Type C-1 CG5722-PA [Apis mellifera]	Apis mellifera	408992	GB14749,LOC408992,	CG5722	FBgn0024320
5	18099	110759521	Or119	odorant receptor 119	XP_394811.3	PREDICTED: similar to shavenoid CG13209-PA [Apis mellifera]	Apis mellifera	411336	GB18262,LOC411336,	CG13209	FBgn0003382
6	20108	66514513	LOC411353	similar to CG31871-PA	XP_394827.2	PREDICTED: similar to CG31871-PA [Apis mellifera]	Apis mellifera	411353	GB17745,LOC411353,	CG31871	FBgn0051871
Translation
C1	contig no	protein GI accession	"Gene name"	"Gene Descr"	"Protein num"	"Protein name [organism reported by protein database]"	"Organism reported by NCBI"	Entrez GeneID	"GENE_SYMBOL"	"Drosophila ID"	"Flybase ID"
0	339	66499585	RpL17	ribosomal protein L17	XP_396914.2	PREDICTED: similar to Ribosomal protein L17 CG3203-PD, isoform D [Apis mellifera]	Apis mellifera	413470	GB17564,LOC413470,	CG3203	FBgn0029897
1	372	110761627	RpL24	ribosomal protein L24	XP_001119826.1	PREDICTED: similar to Ribosomal protein L24 CG9282-PA [Apis mellifera]	Apis mellifera	724142	GB12361,LOC724142,	CG9282	FBgn0032518
2	381	48101950	RpS9	ribosomal protein S9	XP_392726.1	PREDICTED: similar to Ribosomal protein S9 CG3395-PA, isoform A [Apis mellifera]	Apis mellifera	409202	GB12637,LOC409202,	CG3395	FBgn0010408
3	387	156554769	LOC100122206	similar to ribosomal protein L19	XP_001602817.1	PREDICTED: similar to ribosomal protein L19 [Nasonia vitripennis]	Nasonia vitripennis	100122206	LOC100122206,	CG2746	FBgn0002607
4	429	66548338	RpS12	ribosomal protein S12	XP_624645.1	PREDICTED: similar to 40S ribosomal protein S12 [Apis mellifera]	Apis mellifera	552266	GB15605,LOC552266,	CG11271	FBgn0260441
5	439	48105889	RpL7A	ribosomal protein L7A	XP_393034.1	PREDICTED: similar to ribosomal protein L7a [Apis mellifera]	Apis mellifera	409528	GB11643,LOC409528,	CG3314	FBgn0014026
6	449	292494904	RpL35	ribosomal protein L35	NP_001167614.1	ribosomal protein L35 [Apis mellifera]	Apis mellifera		GB14476,LOC725659,	CG4111	FBgn0029785
7	496	66552169	RpL28	ribosomal protein L28	XP_625152.1	PREDICTED: similar to 60S ribosomal protein L28 [Apis mellifera]	Apis mellifera	552774	GB13975,LOC552774,	CG12740	FBgn0035422
8	559	110763739	mRpS7	mitochondrial ribosomal protein S7	XP_001119857.1	PREDICTED: similar to mitochondrial ribosomal protein S7 CG5108-PA [Apis mellifera]	Apis mellifera	724125	GB15602,LOC724125,	CG5108	FBgn0032236
9	761	110756725	RpS25	ribosomal protein S25	XP_001119888.1	PREDICTED: similar to Ribosomal protein S25 CG6684-PA, isoform A [Apis mellifera]	Apis mellifera	724369	GB17668,LOC724369,	CG6684	FBgn0086472
10	799	48130977	RpL18A	ribosomal protein L18A	XP_393322.1	PREDICTED: similar to Ribosomal protein L18A CG6510-PA [Apis mellifera]	Apis mellifera	409832	GB12795,LOC409832,	CG6510	FBgn0010409
11	810	66543659	RpL30	ribosomal protein L30	XP_394854.2	PREDICTED: similar to ribosomal protein L30 isoform 1 [Apis mellifera]	Apis mellifera	411380	GB12284,LOC411380,	CG10652	FBgn0086710
12	845	110749212	mRpS35	mitochondrial ribosomal protein S35	XP_624325.2	PREDICTED: similar to mitochondrial ribosomal protein S35 CG2101-PA [Apis mellifera]	Apis mellifera	551939	GB11162,LOC551939,	CG2101	FBgn0035374
13	1089	66506923	LOC408799	similar to Ribosomal protein S24 CG3751-PA	XP_623734.1	PREDICTED: similar to Ribosomal protein S24 CG3751-PA isoform 2 [Apis mellifera]	Apis mellifera	408799	GB19487,LOC408799,	CG3751	FBgn0261596
14	1136	110766417	RpL29	ribosomal protein L29	XP_001119952.1	PREDICTED: similar to Ribosomal protein L29 CG10071-PA, isoform A [Apis mellifera]	Apis mellifera	724631	GB11397,LOC724631,	CG10071	FBgn0016726
15	1512	110748820	RpS17	ribosomal protein S17	XP_001120026.1	PREDICTED: similar to 40S ribosomal protein S17 [Apis mellifera]	Apis mellifera	724233	GB10913,LOC724233,	CG3922	FBgn0005533
16	1524	66500861	mRpS17	mitochondrial ribosomal protein S17	XP_623556.1	PREDICTED: similar to mitochondrial ribosomal protein S17 CG4326-PA [Apis mellifera]	Apis mellifera	551158	GB10343,LOC551158,	CG4326	FBgn0034986
17	1600	66508635	mRpS18A	mitochondrial ribosomal protein S18A	XP_623794.1	PREDICTED: similar to mitochondrial ribosomal protein S18A CG31450-PA isoform 2 [Apis mellifera]	Apis mellifera	551397	GB16303,LOC551397,	CG31450	FBgn0051450
18	1825	66562243	RpS13	ribosomal protein S13	XP_624256.1	PREDICTED: similar to ribosomal protein S13 [Apis mellifera]	Apis mellifera	551867	GB15692,LOC551867,	CG13389	FBgn0010265
19	1831	66540009	LOC552056	eukaryotic translation initiation factor 3 subunit L	XP_624438.1	PREDICTED: similar to CG5642-PA [Apis mellifera]	Apis mellifera	552056	GB11201,LOC552056,	CG5642	FBgn0036258
20	2063	66524293	RpSA	40S ribosomal protein SA	XP_393965.2	PREDICTED: similar to stubarista CG14792-PA, isoform A [Apis mellifera]	Apis mellifera	410486	GB19082,LOC410486,	CG14792	FBgn0003517
21	2416	66504343	RpS3	ribosomal protein S3	XP_623731.1	PREDICTED: similar to 40S ribosomal protein S3 [Apis mellifera]	Apis mellifera	551330	GB15637,LOC551330,	CG6779	FBgn0002622
22	2426	66505721	RpL27	ribosomal protein L27	XP_395728.2	PREDICTED: similar to Ribosomal protein L27 CG4759-PA isoform 1 [Apis mellifera]	Apis mellifera	412266	GB15660,LOC412266,	CG4759	FBgn0039359
23	2510	66564518	RpL12	ribosomal protein L12	XP_623110.1	PREDICTED: similar to CG3195-PA, isoform A [Apis mellifera]	Apis mellifera	550715	GB19465,LOC550715,	CG3195	FBgn0034968
24	2750	66504690	LOC410875	ribosome production factor 1-like protein	XP_394351.2	PREDICTED: similar to CG6712-PA [Apis mellifera]	Apis mellifera	410875	GB11221,LOC410875,	CG6712	FBgn0032408
25	2852	110765973	RpL38	ribosomal protein L38	XP_001120263.1	PREDICTED: similar to 60S ribosomal protein L38 [Apis mellifera]	Apis mellifera	725383	GB14397,LOC725383,	CG18001	FBgn0040007
26	3106	66506623	RpL15	ribosomal protein L15	XP_396588.2	PREDICTED: similar to 60S ribosomal protein L15 [Apis mellifera]	Apis mellifera	413137	GB16952,LOC413137,	CG17420	FBgn0028697
27	3190	66559310	RpLP0	ribosomal protein LP0	XP_623106.1	PREDICTED: similar to 60S acidic ribosomal protein P0 (DNA-(apurinic or apyrimidinic site) lyase) (Apurinic-apyrimidinic endonuclease) isoform 1 [Apis mellifera]	Apis mellifera	550711	GB12338,LOC550711,	CG7490	FBgn0000100
28	3519	110765226	RpLP2	ribosomal protein P2	XP_001120364.1	PREDICTED: similar to 60S acidic ribosomal protein P2 (Acidic ribosomal protein RPA1) [Apis mellifera]	Apis mellifera	725884	GB17108,LOC725884,
29	3826	110767080	LOC725647	similar to 40S ribosomal protein S6	XP_001120419.1	PREDICTED: similar to 40S ribosomal protein S6 [Apis mellifera]	Apis mellifera	725647	GB18619,LOC725647,
30	4119	66508439	LOC409167	similar to Elongation factor 2 (EF-2)	XP_392691.2	PREDICTED: similar to Elongation factor 2 (EF-2) isoform 1 [Apis mellifera]	Apis mellifera	409167	GB19247,LOC409167,	CG2238	FBgn0000559
31	4313	66558715	RpL37	ribosomal protein L37	XP_624871.1	PREDICTED: similar to Probable 60S ribosomal protein L37-A [Apis mellifera]	Apis mellifera	552494	GB16664,LOC552494,	CG9091	FBgn0030616
32	5262	110763574	Aats-met	methionyl-tRNA synthetase	XP_001120625.1	PREDICTED: similar to Methionyl-tRNA synthetase CG31322-PA [Apis mellifera]	Apis mellifera	724733	GB11359,LOC724733,	CG31322	FBgn0027083
33	5499	110759540	eEF1delta	elongation factor 1-delta	XP_392544.3	PREDICTED: similar to Probable elongation factor 1-delta (EF-1-delta) [Apis mellifera]	Apis mellifera	409015	GB11177,LOC409015,	CG4912	FBgn0032198
34	6276	48098918	RpL18	ribosomal protein L18	XP_392565.1	PREDICTED: similar to Ribosomal protein L18 CG8615-PA [Apis mellifera]	Apis mellifera	409037	GB11029,LOC409037,	CG8615	FBgn0035753
35	7093	66521531	RpL36	ribosomal protein L36	XP_624259.1	PREDICTED: similar to 60S ribosomal protein L36 (Protein minute(1)1B) [Apis mellifera]	Apis mellifera	551870	GB18771,LOC551870,	CG7622	FBgn0002579
36	7269	66548968	RpS18	ribosomal protein S18	XP_625104.1	PREDICTED: similar to Ribosomal protein S18 CG8900-PA, isoform A [Apis mellifera]	Apis mellifera	552726	GB12140,LOC552726,	CG8900	FBgn0010411
37	7952	66526748	RpL27A	ribosomal protein L27A	XP_624696.1	PREDICTED: similar to 60S ribosomal protein L27a [Apis mellifera]	Apis mellifera	552318	GB19494,LOC552318,	CG15442	FBgn0261606
38	7978	110756127	mRpL4	mitochondrial ribosomal protein L4	XP_001120958.1	PREDICTED: similar to mitochondrial ribosomal protein L4 CG5818-PA [Apis mellifera]	Apis mellifera	725062	GB11146,LOC725062,	CG5818	FBgn0001995
39	9633	110764024	Tsen54	tRNA splicing endonuclease 54 homolog	XP_001121123.1	PREDICTED: similar to tRNA-splicing endonuclease subunit Sen54 (tRNA-intron endonuclease Sen54) [Apis mellifera]	Apis mellifera	725252	GB15173,LOC725252,
40	9959	110762622	mRpS16	mitochondrial ribosomal protein S16	XP_001121159.1	PREDICTED: similar to Probable mitochondrial 28S ribosomal protein S16 (MRP-S16) [Apis mellifera]	Apis mellifera	725291	GB16595,LOC725291,	CG8338	FBgn0033907
41	11326	110755033	RpL37A	ribosomal protein L37A	XP_001121282.1	PREDICTED: similar to Ribosomal protein L37A CG5827-PA, isoform A [Apis mellifera]	Apis mellifera	725432	GB19435,LOC725432,	CG5827	FBgn0261608
42	12033	110757985	RpS15	ribosomal protein S15	XP_624038.2	PREDICTED: similar to Ribosomal protein S15 CG8332-PA, isoform A [Apis mellifera]	Apis mellifera	551644	GB10353,LOC551644,	CG8332	FBgn0034138
43	12981	110762512	mRpS33	mitochondrial ribosomal protein S33	XP_001121447.1	PREDICTED: similar to mitochondrial ribosomal protein S33 CG10406-PA [Apis mellifera]	Apis mellifera	725620	GB16493,LOC725620,	CG10406	FBgn0038426
44	13010	66505745	Aats-lys	lysyl-tRNA synthetase	XP_623936.1	PREDICTED: similar to Lysyl-tRNA synthetase CG12141-PA, isoform A [Apis mellifera]	Apis mellifera	551538	GB12887,LOC551538,	CG12141	FBgn0027084
45	28781	110763524	mRpS26	mitochondrial ribosomal protein S26	XP_001122452.1	PREDICTED: similar to mitochondrial ribosomal protein S26 CG7354-PA [Apis mellifera]	Apis mellifera	726731	GB13875,LOC726731,	CG7354	FBgn0036774
46	33579	66558033	rnh1	ribonuclease H1	XP_395566.2	PREDICTED: similar to Ribonuclease H1 (RNase H1) (Ribonuclease H type II) [Apis mellifera]	Apis mellifera	412100	GB16815,LOC412100,	CG8729	FBgn0023171
47	38228	110757229	mRpL40	mitochondrial ribosomal protein L40	XP_001122727.1	PREDICTED: similar to mitochondrial ribosomal protein L40 CG5242-PA [Apis mellifera]	Apis mellifera	727014	GB10857,LOC727014,	CG5242	FBgn0037892
48	39286	110770005	mRpL39	mitochondrial ribosomal protein L39	XP_001122747.1	PREDICTED: similar to mitochondrial ribosomal protein L39 CG17166-PA [Apis mellifera]	Apis mellifera	727036	GB13985,LOC727036,	CG17166	FBgn0036462
49	39961	156548312	LOC100118869	similar to S23e ribosomal protein	XP_001600581.1	PREDICTED: similar to S23e ribosomal protein [Nasonia vitripennis]	Nasonia vitripennis	100118869	LOC100118869,	CG8415	FBgn0033912
50	49363	66537377	RpL5	ribosomal protein L5	XP_624620.1	PREDICTED: similar to CG17489-PA.3, partial [Apis mellifera]	Apis mellifera	552241	GB20114,LOC552241,	CG17489	FBgn0064225
51	51289	48098273	mRpS34	mitochondrial ribosomal protein S34	XP_392037.1	PREDICTED: similar to mitochondrial ribosomal protein S34 CG13037-PA [Apis mellifera]	Apis mellifera	408493	GB13378,LOC408493,	CG13037	FBgn0260460
52	56425	66561334	LOC551413	similar to IMP3, U3 small nucleolar ribonucleoprotein, homolog	XP_623809.1	PREDICTED: similar to IMP3, U3 small nucleolar ribonucleoprotein, homolog [Apis mellifera]	Apis mellifera	551413	GB13535,LOC551413,	CG4866	FBgn0034232
53	79621	110765021	UbcD2	ubiquitin conjugating enzyme 2	XP_395589.3	PREDICTED: similar to Ubiquitin conjugating enzyme 2 CG6720-PA, isoform A isoform 1 [Apis mellifera]	Apis mellifera	412125	GB12391,LOC412125,	CG6720	FBgn0015320
54	82970	110772486	LOC727490	similar to Ubiquitin ligase protein FANCL (Fanconi anemia group L protein) (Fanconi anemia-associated polypeptide of 43 kDa) (FAAP43)	XP_001123199.1	PREDICTED: similar to Ubiquitin ligase protein FANCL (Fanconi anemia group L protein) (Fanconi anemia-associated polypeptide of 43 kDa) (FAAP43), partial [Apis mellifera]	Apis mellifera	727490	LOC727490,
C2	contig no	protein GI accession	"Gene name"	"Gene Descr"	"Protein num"	"Protein name [organism reported by protein database]"	"Organism reported by NCBI"	Entrez GeneID	"GENE_SYMBOL"	"Drosophila ID"	"Flybase ID"
0	361	66516926	RpL8	ribosomal protein L8	XP_393671.2	PREDICTED: similar to Ribosomal protein L8 CG1263-PA, isoform A [Apis mellifera]	Apis mellifera	410188	GB17629,LOC410188,	CG1263	FBgn0261602
1	467	66565444	RpL9	ribosomal protein L9	XP_623506.1	PREDICTED: similar to 60S ribosomal protein L9 [Apis mellifera]	Apis mellifera	551107	GB15648,LOC551107,	CG6141	FBgn0015756
2	684	66500885	RpL13A	ribosomal protein L13A	XP_623813.1	PREDICTED: similar to Ribosomal protein L13A CG1475-PB isoform 2 [Apis mellifera]	Apis mellifera	551418	GB16111,LOC551418,	CG1475	FBgn0037351
3	1045	66547340	RpS3A	ribosomal protein S3A	XP_396741.2	PREDICTED: similar to 40S ribosomal protein S3a (C3 protein) [Apis mellifera]	Apis mellifera	413296	GB16500,rps3Ae,	CG2168	FBgn0017545
4	1095	110756499	RpS11	ribosomal protein S11	XP_001119947.1	PREDICTED: similar to ribosomal protein S11 [Apis mellifera]	Apis mellifera	724868	GB15755,LOC724868,	CG5300	FBgn0032243
5	1125	48142237	RpL31	ribosomal protein L31	XP_397314.1	PREDICTED: similar to ribosomal protein L31 [Apis mellifera]	Apis mellifera	413875	GB18564,LOC413875,	CG1821	FBgn0025286
6	1480	66531797	RpS27A	ribosomal protein S27A	XP_397323.2	PREDICTED: similar to Ribosomal protein S27A CG5271-PA [Apis mellifera]	Apis mellifera	413884	GB11227,LOC413884,	CG5271	FBgn0003942
7	1482	91085777	LOC663209	similar to CG3661-PA	XP_974360.1	PREDICTED: similar to ribosomal protein L23e [Tribolium castaneum]	Tribolium castaneum	663209	LOC663209,	CG3661	FBgn0010078
8	2168	66549799	RpL23A	ribosomal protein L23A	XP_393135.2	PREDICTED: similar to Ribosomal protein L23A CG7977-PA [Apis mellifera]	Apis mellifera	409637	GB12508,LOC409637,	CG7977	FBgn0026372
9	2401	110762813	RpL22	ribosomal protein L22	XP_625009.2	PREDICTED: similar to Ribosomal protein L22 CG7434-PA isoform 1 [Apis mellifera]	Apis mellifera	552632	GB10003,LOC552632,	CG7434	FBgn0015288
10	2720	110761214	LOC551211	similar to translation elongation factor 1-gamma	XP_623682.2	PREDICTED: similar to translation elongation factor 1-gamma isoform 2 [Apis mellifera]	Apis mellifera	551211	GB18764,LOC551211,	CG11901	FBgn0029176
11	3491	110767298	RpL21	ribosomal protein L21	XP_001120360.1	PREDICTED: similar to Ribosomal protein L21 CG12775-PA [Apis mellifera]	Apis mellifera	726056	GB16182,LOC726056,	CG12775	FBgn0032987
12	3719	66517407	LOC550651	similar to Ribosomal protein S4 CG11276-PA, isoform A	XP_623050.1	PREDICTED: similar to Ribosomal protein S4 CG11276-PA, isoform A isoform 1 [Apis mellifera]	Apis mellifera	550651	GB19305,LOC550651,	CG11276	FBgn0011284
13	3859	74271822	Rps8	ribosomal protein S8	NP_001011604.2	40S ribosomal protein S8 [Apis mellifera]	Apis mellifera	406126	GB13741,rps8,	CG7808	FBgn0039713
14	4497	110766823	RpS20	ribosomal protein S20	XP_001120524.1	PREDICTED: similar to 40S ribosomal protein S20 [Apis mellifera]	Apis mellifera	726013	GB17488,LOC726013,	CG15693	FBgn0019936
15	5736	66546799	RpLP1	ribosomal protein LP1	XP_624781.1	PREDICTED: similar to 60S acidic ribosomal protein P1 (RP21C) (Acidic ribosomal protein RPA2) [Apis mellifera]	Apis mellifera	406120	GB12230,LOC406120,	CG1883	FBgn0039757
16	7691	66566113	RpL3	ribosomal protein L3	XP_624821.1	PREDICTED: similar to Ribosomal protein L3 CG4863-PA, isoform A [Apis mellifera]	Apis mellifera	552445	GB15261,LOC552445,	CG4863	FBgn0020910
17	8118	48098427	RpL26	ribosomal protein L26	XP_392059.1	PREDICTED: similar to Ribosomal protein L26 CG6846-PA isoform 1 [Apis mellifera]	Apis mellifera	408515	GB13731,LOC408515,	CG6846	FBgn0036825
18	9077	66559208	RpL6	ribosomal protein L6	XP_392988.2	PREDICTED: similar to Ribosomal protein L6 CG11522-PB, isoform B [Apis mellifera]	Apis mellifera	409479	GB16628,LOC409479,	CG11522	FBgn0039857
19	10129	110762954	RpL34	ribosomal protein L34	XP_001121176.1	PREDICTED: similar to Ribosomal protein L34a CG6090-PA, isoform A [Apis mellifera]	Apis mellifera	727128	GB14114,LOC727128,	CG6090	FBgn0039406
20	17097	48142798	RpL7	ribosomal protein L7	XP_393614.1	PREDICTED: similar to 60S ribosomal protein L7 [Apis mellifera]	Apis mellifera	410131	GB10094,LOC410131,	CG4897	FBgn0005593
21	18057	91080271	LOC662436	similar to CG7424-PA	XP_973623.1	PREDICTED: similar to ribosomal protein L44e [Tribolium castaneum]	Tribolium castaneum	662436	LOC662436,	CG7424	FBgn0031980
22	18785	110768336	LOC726171	similar to Ribosomal protein L11 CG7726-PA	XP_001121930.1	PREDICTED: similar to Ribosomal protein L11 CG7726-PA [Apis mellifera]	Apis mellifera	726171	LOC726171,	CG7726	FBgn0013325
23	22767	110756571	RpS16	ribosomal protein S16	XP_001122174.1	PREDICTED: similar to Ribosomal protein S16 CG4046-PA [Apis mellifera]	Apis mellifera	726439	GB10669,LOC726439,	CG4046	FBgn0034743
24	28184	66565929	RpL14	ribosomal protein L14	XP_392809.2	PREDICTED: similar to Ribosomal protein L14 CG6253-PA [Apis mellifera]	Apis mellifera	409290	GB16914,LOC409290,	CG6253	FBgn0017579
25	30445	110761815	RpS26	ribosomal protein S26	XP_001122510.1	PREDICTED: similar to 40S ribosomal protein S26 (DS31) [Apis mellifera]	Apis mellifera	726789	GB12691,LOC726789,	CG10305	FBgn0261597
Chromosome maitenance, DNA repair
C1	contig no	protein GI accession	"Gene name"	"Gene Descr"	"Protein num"	"Protein name [organism reported by protein database]"	"Organism reported by NCBI"	Entrez GeneID	"GENE_SYMBOL"	"Drosophila ID"	"Flybase ID"
0	340	110748724	LOC551204	similar to Endonuclease III-like protein 1	XP_623602.2	PREDICTED: similar to Endonuclease III-like protein 1 [Apis mellifera]	Apis mellifera	551204	GB12071,LOC551204,	CG9272	FBgn0032907
1	427	110756953	Rad51	DNA repair protein Rad51 homolog	XP_624827.2	PREDICTED: similar to DNA repair protein RAD51 homolog 1 [Apis mellifera]	Apis mellifera	552450	GB17143,LOC552450,	CG7948	FBgn0003479
2	872	66519335	hay	DNA excision repair protein haywire	XP_624125.1	PREDICTED: similar to haywire CG8019-PA [Apis mellifera]	Apis mellifera	551734	GB16621,LOC551734,	CG8019	FBgn0001179
3	1646	66533327	LOC552622	similar to DNA repair endonuclease XPF (DNA excision repair protein ERCC-4)	XP_624999.1	PREDICTED: similar to DNA repair endonuclease XPF (DNA excision repair protein ERCC-4) isoform 1 [Apis mellifera]	Apis mellifera	552622	GB12119,LOC552622,	CG3697	FBgn0002707
4	1819	66535555	Mcm5	minichromosome maintenance 5	XP_624292.1	PREDICTED: similar to Minichromosome maintenance 5 CG4082-PA [Apis mellifera]	Apis mellifera	551903	GB12920,LOC551903,	CG4082	FBgn0017577
5	1901	110763401	MLH1	mutL homolog 1, colon cancer, nonpolyposis type 2 (E. coli)	XP_001120100.1	PREDICTED: similar to MutL protein homolog 1 [Apis mellifera]	Apis mellifera	724296	GB17468,LOC724296,	CG11482	FBgn0011659
6	2467	66514075	Hdac3	histone deacetylase 3	XP_395811.2	PREDICTED: similar to Hdac3 CG2128-PA isoform 1 [Apis mellifera]	Apis mellifera	412350	GB14923,LOC412350,	CG2128	FBgn0025825
7	2531	110749760	LOC551911	N6-adenosine-methyltransferase MT-A70-like protein	XP_624299.2	PREDICTED: similar to methyltransferase like 3 [Apis mellifera]	Apis mellifera	551911	GB10979,LOC551911,	CG5933	FBgn0039139
8	2835	66544546	LOC409340	similar to RAD23a homolog	XP_623093.1	PREDICTED: similar to RAD23a homolog isoform 2 [Apis mellifera]	Apis mellifera	409340	GB11667,LOC409340,
9	3942	66507466	LOC411640	similar to DNA replication licensing factor Mcm2 (Minichromosome maintenance 2 protein) (DmMCM2)	XP_395109.2	PREDICTED: similar to DNA replication licensing factor Mcm2 (Minichromosome maintenance 2 protein) (DmMCM2) [Apis mellifera]	Apis mellifera	411640	GB18195,LOC411640,
10	4262	110750954	Chd1	chromodomain-helicase-DNA-binding protein 1	XP_001120496.1	PREDICTED: similar to Chromodomain-helicase-DNA-binding protein CG3733-PA [Apis mellifera]	Apis mellifera	724599	GB14981,LOC724599,	CG3733	FBgn0250786
11	4945	110755282	LOC724695	similar to DNA excision repair protein ERCC-6 (ATP-dependent helicase ERCC6) (Cockayne syndrome protein CSB)	XP_001120586.1	PREDICTED: similar to DNA excision repair protein ERCC-6 (ATP-dependent helicase ERCC6) (Cockayne syndrome protein CSB) [Apis mellifera]	Apis mellifera	724695	GB14810,LOC724695,
12	5548	66499920	LOC410765	similar to 7,8-dihydro-8-oxoguanine triphosphatase (8-oxo-dGTPase) (Nucleoside diphosphate-linked moiety X motif 1) (Nudix motif 1)	XP_394241.2	PREDICTED: similar to 7,8-dihydro-8-oxoguanine triphosphatase (8-oxo-dGTPase) (Nucleoside diphosphate-linked moiety X motif 1) (Nudix motif 1) [Apis mellifera]	Apis mellifera	410765	GB18817,LOC410765,
13	5875	66565026	LOC552116	similar to H3 histone, family 3B	XP_624499.1	PREDICTED: similar to H3 histone, family 3B [Apis mellifera]	Apis mellifera	552116	GB11228,LOC552116,	CG8989	FBgn0004828
14	5987	66512792	His2Av	histone H2A variant	XP_624167.1	PREDICTED: similar to H2A histone family, member V isoform 1 [Apis mellifera]	Apis mellifera	551779	GB12991,LOC551779,	CG5499	FBgn0001197
15	6302	110756459	DNApol-iota	DNA polymerase iota	XP_623617.2	PREDICTED: similar to DNApol- CG7602-PA, isoform A [Apis mellifera]	Apis mellifera	551219	GB12093,LOC551219,	CG7602	FBgn0037554
16	6812	66509929	LOC552787	similar to DNA topoisomerase 3-beta-1 (DNA topoisomerase III beta-1)	XP_625165.1	PREDICTED: similar to DNA topoisomerase 3-beta-1 (DNA topoisomerase III beta-1) isoform 2 [Apis mellifera]	Apis mellifera	552787	GB10672,LOC552787,
17	7296	110755222	LOC410940	similar to DNA topoisomerase 2-binding protein 1 (DNA topoisomerase II-binding protein 1) (DNA topoisomerase IIbeta-binding protein 1) (TopBP1)	XP_394416.3	PREDICTED: similar to DNA topoisomerase 2-binding protein 1 (DNA topoisomerase II-binding protein 1) (DNA topoisomerase IIbeta-binding protein 1) (TopBP1) [Apis mellifera]	Apis mellifera	410940	GB18302,LOC410940,
18	7615	110763775	LOC552312	RINT1-like protein	XP_624690.2	PREDICTED: similar to Rad50-interacting protein 1 [Apis mellifera]	Apis mellifera	552312	GB14124,LOC552312,	CG8605	FBgn0035762
19	7984	66556170	LOC413439	similar to single-strand selective monofunctional uracil DNA glycosylase	XP_396883.2	PREDICTED: similar to single-strand selective monofunctional uracil DNA glycosylase [Apis mellifera]	Apis mellifera	413439	GB12426,LOC413439,	CG5285	FBgn0038490
20	8189	66515297	AlkB	alkylated DNA repair protein alkB	XP_392512.2	PREDICTED: similar to AlkB CG33250-PA [Apis mellifera]	Apis mellifera	408980	GB11535,LOC408980,	CG33250	FBgn0065035
21	8304	66513124	LOC552192	similar to radiation-resistant CG8016-PA	XP_624572.1	PREDICTED: similar to radiation-resistant CG8016-PA [Apis mellifera]	Apis mellifera	552192	GB14207,LOC552192,	CG8016	FBgn0259728
22	8342	110758326	LOC413362	similar to RecQ protein-like	XP_396807.3	PREDICTED: similar to RecQ protein-like [Apis mellifera]	Apis mellifera	413362	GB16722,LOC413362,	CG4879	FBgn0027375
23	9319	110755913	LOC725208	similar to postreplication repair protein hRAD18p	XP_001121084.1	PREDICTED: similar to postreplication repair protein hRAD18p [Apis mellifera]	Apis mellifera	725208	GB14468,LOC725208,
24	10358	110758333	LOC725330	similar to polymerase (DNA directed), delta 2, regulatory subunit	XP_001121190.1	PREDICTED: similar to polymerase (DNA directed), delta 2, regulatory subunit, partial [Apis mellifera]	Apis mellifera	725330	GB19933,LOC725330,	CG12018	FBgn0027903
25	10652	110750735	trx	histone-lysine N-methyltransferase trithorax	XP_392252.3	PREDICTED: similar to trithorax CG8651-PD, isoform D [Apis mellifera]	Apis mellifera	408716	GB16330,LOC408716,	CG8651	FBgn0003862
26	10961	66522502	LOC408422	similar to DNA replication licensing factor Mcm2 (Minichromosome maintenance 2 protein) (DmMCM2)	XP_391969.2	PREDICTED: similar to DNA replication licensing factor Mcm2 (Minichromosome maintenance 2 protein) (DmMCM2) [Apis mellifera]	Apis mellifera	408422	GB20145,LOC408422,
27	11670	110755815	Msh6	DNA mismatch repair protein Msh6	XP_392346.3	PREDICTED: similar to Probable DNA mismatch repair protein MSH6 [Apis mellifera]	Apis mellifera	408815	GB10970,LOC408815,	CG7003	FBgn0036486
28	11955	110760712	RecQ4	RecQ4 protein	XP_393782.3	PREDICTED: similar to RecQ4 CG7487-PA [Apis mellifera]	Apis mellifera	410301	GB20064,LOC410301,	CG7487	FBgn0040290
29	16083	110759511	HDAC6	histone deacetylase 6	XP_001121726.1	PREDICTED: similar to HDAC6 CG6170-PA, isoform A [Apis mellifera]	Apis mellifera	725938	GB15104,LOC725938,	CG6170	FBgn0026428
30	17318	110750110	LOC409392	similar to Werner helicase interacting protein 1	XP_392908.3	PREDICTED: similar to Werner helicase interacting protein 1 isoform 1 [Apis mellifera]	Apis mellifera	409392	GB13810,LOC409392,
31	18670	110760212	DNApol-epsilon	DNA polymerase epsilon	XP_393171.3	PREDICTED: similar to DNA polymerase CG6768-PA [Apis mellifera]	Apis mellifera	409673	GB13768,LOC409673,	CG6768	FBgn0020756
32	19037	66525400	Mms19	MMS19 nucleotide excision repair homolog	XP_625227.1	PREDICTED: similar to Mms19 CG12005-PB [Apis mellifera]	Apis mellifera	552848	GB16580,LOC552848,	CG12005	FBgn0037301
33	19409	110756797	Acf1	ATP-dependent chromatin assembly factor large subunit	XP_395223.3	PREDICTED: similar to ATP-dependent chromatin assembly factor large subunit CG1966-PA [Apis mellifera]	Apis mellifera	411756	GB13721,LOC411756,	CG1966	FBgn0027620
34	19667	66500763	DMAP1	DNA methyltransferase 1 associated protein 1	XP_392117.2	PREDICTED: similar to DNA methyltransferase 1 associated protein 1 [Apis mellifera]	Apis mellifera	408575	GB10999,LOC408575,	CG11132	FBgn0034537
35	20068	66513962	RfC4	replication factor C subunit 4	XP_623937.1	PREDICTED: similar to replication factor C (activator 1) 2 [Apis mellifera]	Apis mellifera	551540	GB16926,LOC551540,	CG8142	FBgn0030871
36	22408	110751196	tam	DNA polymerase subunit gamma-1, mitochondrial	XP_395230.3	PREDICTED: similar to tamas CG8987-PA [Apis mellifera]	Apis mellifera	411763	GB10422,LOC411763,	CG8987	FBgn0004406
37	22729	66523693	RfC38	replication factor C 38kD subunit	XP_624376.1	PREDICTED: similar to Replication factor C subunit 3 (Replication factor C 38 kDa subunit) (RFC38) (Activator 1 38 kDa subunit) (A1 38 kDa subunit) (RF-C 38 kDa subunit) [Apis mellifera]	Apis mellifera	551990	GB13988,LOC551990,	CG6258	FBgn0028700
38	26127	110756587	LOC552748	similar to histone aminotransferase 1	XP_625126.2	PREDICTED: similar to histone aminotransferase 1 [Apis mellifera]	Apis mellifera	552748	GB15432,LOC552748,	CG2051	FBgn0037376
39	28758	110760942	Top1	DNA topoisomerase 1	XP_396203.3	PREDICTED: similar to DNA topoisomerase I [Apis mellifera]	Apis mellifera	412750	GB15849,LOC412750,	CG6146	FBgn0004924
40	29450	110763166	LOC552750	similar to X-ray repair complementing defective repair in Chinese hamster cells 5	XP_625128.2	PREDICTED: similar to X-ray repair complementing defective repair in Chinese hamster cells 5 [Apis mellifera]	Apis mellifera	552750	GB12351,LOC552750,
41	29537	110768389	mus309	Bloom syndrome protein homolog	XP_396209.3	PREDICTED: similar to Bloom syndrome protein homolog (Dmblm) (Mutagen-sensitive protein 309) (RecQ helicase homolog), partial [Apis mellifera]	Apis mellifera	412756	GB16515,LOC412756,	CG6920	FBgn0002906
42	30433	66520808	LOC408336	exonuclease mut-7	XP_391887.2	PREDICTED: similar to CG9247-PA [Apis mellifera]	Apis mellifera	408336	GB10957,LOC408336,	CG9247	FBgn0032924
43	31135	110763884	Reptin	RuvB-like 2	XP_001122537.1	PREDICTED: similar to RuvB-like 2 (p47 protein) [Apis mellifera]	Apis mellifera	726816	GB11557,LOC726816,	CG9750	FBgn0040075
44	32461	110761822	RecQ5	homolog of RecQ	XP_624695.2	PREDICTED: similar to ATP-dependent DNA helicase Q5 (RecQ protein-like 5) (RecQ5), partial [Apis mellifera]	Apis mellifera	552317	GB16770,LOC552317,	CG4879	FBgn0027375
45	32463	110762018	Rev1	DNA repair protein REV1	XP_001122578.1	PREDICTED: similar to Rev1 CG12189-PA [Apis mellifera]	Apis mellifera	726862	GB12986,LOC726862,	CG12189	FBgn0035150
46	60025	110763026	LOC410571	similar to topoisomerase (DNA) III alpha	XP_394050.3	PREDICTED: similar to topoisomerase (DNA) III alpha [Apis mellifera]	Apis mellifera	410571	GB12147,LOC410571,	CG10123	FBgn0040268
C2	contig no	protein GI accession	"Gene name"	"Gene Descr"	"Protein num"	"Protein name [organism reported by protein database]"	"Organism reported by NCBI"	Entrez GeneID	"GENE_SYMBOL"	"Drosophila ID"	"Flybase ID"
0	1308	66531869	SMC2	structural maintenance of chromosomes 2	XP_396284.2	PREDICTED: similar to structural maintenance of chromosomes 2-like 1 [Apis mellifera]	Apis mellifera	412832	GB15360,LOC412832,	CG10212	FBgn0027783
1	2501	66564357	metl	methyltransferase-like	XP_624474.1	PREDICTED: similar to Methyltransferase-like protein 2 isoform 1 [Apis mellifera]	Apis mellifera	552093	GB17280,LOC552093,	CG13929	FBgn0035247
2	2552	48097300	LOC410266	similar to replication factor C (activator 1) 5	XP_393747.1	PREDICTED: similar to replication factor C (activator 1) 5 [Apis mellifera]	Apis mellifera	410266	GB19646,LOC410266,	CG5313	FBgn0032244
3	6637	110756419	LOC724891	similar to DNA polymerase epsilon subunit 2	XP_001120791.1	PREDICTED: similar to DNA polymerase epsilon subunit 2 [Apis mellifera]	Apis mellifera	724891	GB10215,LOC724891,	CG10489	FBgn0035644
4	7902	110749415	Parp	poly-(ADP-ribose) polymerase	XP_624477.2	PREDICTED: similar to Poly [ADP-ribose] polymerase 1 (PARP-1) (ADPRT) (NAD(+) ADP-ribosyltransferase 1) (Poly[ADP-ribose] synthetase 1) [Apis mellifera]	Apis mellifera	552095	GB12373,LOC552095,	CG40411	FBgn0010247
5	8314	66506662	LOC412072	similar to DNA replication complex GINS protein PSF1	XP_395538.2	PREDICTED: similar to DNA replication complex GINS protein PSF1 [Apis mellifera]	Apis mellifera	412072	GB19459,LOC412072,
6	9584	110749616	LOC725238	similar to Histone H1	XP_001121111.1	PREDICTED: similar to Histone H1 [Apis mellifera]	Apis mellifera	725238	GB12700,LOC725238,
7	12956	110760002	LOC725611	similar to DNA polymerase alpha catalytic subunit	XP_001121438.1	PREDICTED: similar to DNA polymerase alpha catalytic subunit [Apis mellifera]	Apis mellifera	725611	GB18821,LOC725611,	CG6349	FBgn0259113
8	13631	110760280	LOC552169	similar to DNA repair and recombination protein RAD54B (RAD54 homolog B)	XP_624551.2	PREDICTED: similar to DNA repair and recombination protein RAD54B (RAD54 homolog B) [Apis mellifera]	Apis mellifera	552169	GB12667,LOC552169,
9	13642	66521020	LOC413064	similar to Minichromosome maintenance 6 CG4039-PA	XP_396515.2	PREDICTED: similar to Minichromosome maintenance 6 CG4039-PA [Apis mellifera]	Apis mellifera	413064	GB19871,LOC413064,	CG4039	FBgn0025815
10	17083	66514132	LOC412837	ribonuclease H2 subunit A	XP_396289.2	PREDICTED: similar to Probable ribonuclease HI large subunit (RNase HI large subunit) (RNase H(35)) isoform 1 [Apis mellifera]	Apis mellifera	412837	GB14057,LOC412837,	CG13690	FBgn0031252
11	17757	110759115	Mcm3	minichromosome maintenance 3	XP_625020.2	PREDICTED: similar to Minichromosome maintenance 3 CG4206-PA [Apis mellifera]	Apis mellifera	552642	GB12419,LOC552642,	CG4206	FBgn0024332
12	17987	110749831	LOC410681	similar to chromosome condensation 1	XP_394158.2	PREDICTED: similar to chromosome condensation 1 [Apis mellifera]	Apis mellifera	410681	GB16393,LOC410681,	CG10480	FBgn0002638
13	22414	110755072	LOC552601	similar to BRCA1/BRCA2-containing complex subunit 3	XP_624978.2	PREDICTED: similar to BRCA1/BRCA2-containing complex subunit 3 [Apis mellifera]	Apis mellifera	552601	GB15160,LOC552601,
14	23023	110749560	LOC726452	similar to Histone H1	XP_001122184.1	PREDICTED: similar to Histone H1 [Apis mellifera]	Apis mellifera	726452	GB12218,LOC726452,	CG33801	FBgn0053801
15	24522	110765384	Dnmt1.1	DNA methyltransferase 1.1	XP_001122269.1	PREDICTED: similar to DNA (cytosine-5-)-methyltransferase 1 [Apis mellifera]	Apis mellifera	726540	Dnmt1b,GB15130,
16	25430	110750989	DNApol-eta	DNApol-eta protein	XP_001122310.1	PREDICTED: similar to DNApol- CG7143-PA [Apis mellifera]	Apis mellifera	726583	GB15618,LOC726583,	CG7143	FBgn0037141
17	34465	110760577	Pole3	DNA polymerase epsilon subunit 3	XP_001122640.1	PREDICTED: similar to polymerase (DNA directed), epsilon 3 (p17 subunit) [Apis mellifera]	Apis mellifera	726923	GB14966,LOC726923,	CG13399	FBgn0043002
C3	contig no	protein GI accession	"Gene name"	"Gene Descr"	"Protein num"	"Protein name [organism reported by protein database]"	"Organism reported by NCBI"	Entrez GeneID	"GENE_SYMBOL"	"Drosophila ID"	"Flybase ID"
0	7988	66509670	Mcm7	minichromosome maintenance 7	XP_393469.2	PREDICTED: similar to Minichromosome maintenance 7 CG4978-PA [Apis mellifera]	Apis mellifera	409979	GB12635,LOC409979,	CG4978	FBgn0020633
1	8743	157138404	AaeL_AAEL003836	histone H3	XP_001657279.1	histone H3 [Aedes aegypti]	Aedes aegypti	5579085		CG33803	FBgn0053803
2	11953	283549178	Dnmt1a	DNA methyltransferase 1a	NP_001164522.1	DNA methyltransferase 1a [Apis mellifera]	Apis mellifera
3	20704	66522342	DNApol-alpha60	DNA primase large subunit	XP_624130.1	PREDICTED: similar to DNAprim CG5553-PA [Apis mellifera]	Apis mellifera	551739	GB14053,LOC551739,	CG5553	FBgn0259676
4	24825	110766831	LOC412308	flap endonuclease 1	XP_395769.3	PREDICTED: similar to Flap endonuclease 1 CG8648-PA [Apis mellifera]	Apis mellifera	412308	GB15388,LOC412308,	CG8648	FBgn0025832
Transcription
C1	contig no	protein GI accession	"Gene name"	"Gene Descr"	"Protein num"	"Protein name [organism reported by protein database]"	"Organism reported by NCBI"	Entrez GeneID	"GENE_SYMBOL"	"Drosophila ID"	"Flybase ID"
0	458	66532824	LOC552515	helicase at 25E ortholog	XP_624894.1	PREDICTED: similar to Helicase at 25E CG7269-PA, isoform A [Apis mellifera]	Apis mellifera	552515	GB13214,LOC552515,	CG7269	FBgn0014189
1	1444	66511388	DNApol-delta	DNA polymerase delta catalytic subunit	XP_623795.1	PREDICTED: similar to DNA polymerase delta catalytic subunit [Apis mellifera]	Apis mellifera	551398	GB17691,LOC551398,	CG5949	FBgn0012066
2	2354	48122204	MED31	mediator of RNA polymerase II transcription subunit 31	XP_393244.1	PREDICTED: similar to Mediator of RNA polymerase II transcription subunit 31 (Mediator complex subunit SOH1) [Apis mellifera]	Apis mellifera	409749	GB18753,LOC409749,	CG1057	FBgn0037262
3	2553	66519055	lds	transcription termination factor 2	XP_393754.2	PREDICTED: similar to lodestar CG2684-PA [Apis mellifera]	Apis mellifera	410273	GB12547,LOC410273,	CG2684	FBgn0002542
4	3767	66513511	Prp19	pre-mRNA-processing factor 19	XP_392284.2	PREDICTED: similar to GTP-binding-protein CG5519-PA [Apis mellifera]	Apis mellifera	408750	GB11480,LOC408750,	CG5519	FBgn0261119
5	4886	110750058	Dp	DP transcription factor	XP_393377.3	PREDICTED: similar to transcription factor Dp-2 (E2F dimerization partner 2) [Apis mellifera]	Apis mellifera	409887	GB13495,LOC409887,	CG4654	FBgn0011763
6	14340	110750876	LOC725757	similar to Nuclear transcription factor Y subunit alpha (Nuclear transcription factor Y subunit A) (NF-YA) (CAAT-box DNA-binding protein subunit A)	XP_001121566.1	PREDICTED: similar to Nuclear transcription factor Y subunit alpha (Nuclear transcription factor Y subunit A) (NF-YA) (CAAT-box DNA-binding protein subunit A) [Apis mellifera]	Apis mellifera	725757	GB12684,LOC725757,	CG3891	FBgn0035993
7	14402	48109173	LOC412770	similar to E2F transcription factor 2	XP_396223.1	PREDICTED: similar to E2F transcription factor 2 [Apis mellifera]	Apis mellifera	412770	GB18882,LOC412770,	CG1071	FBgn0024371
8	17714	66505588	Pcl	polycomblike	XP_396733.2	PREDICTED: similar to metal response element binding transcription factor 2 [Apis mellifera]	Apis mellifera	413288	GB16657,LOC413288,	CG5109	FBgn0003044
C2	contig no	protein GI accession	"Gene name"	"Gene Descr"	"Protein num"	"Protein name [organism reported by protein database]"	"Organism reported by NCBI"	Entrez GeneID	"GENE_SYMBOL"	"Drosophila ID"	"Flybase ID"
0	1851	66499554	LOC408602	similar to Myocardin-related transcription factor CG32296-PA	XP_392144.2	PREDICTED: similar to Myocardin-related transcription factor CG32296-PA [Apis mellifera]	Apis mellifera	408602	GB11558,LOC408602,	CG32296	FBgn0052296
1	6568	110750203	collier	transcription factor collier	XP_394171.3	PREDICTED: similar to Transcription factor collier (Transcription factor knot) [Apis mellifera]	Apis mellifera	410694	GB14092,LOC410694,	CG10197	FBgn0001319
2	14049	110757998	Tfb4	general transcription factor IIH, polypeptide 3	XP_394705.3	PREDICTED: similar to Tfb4 CG5041-PA [Apis mellifera]	Apis mellifera	411231	GB12027,LOC411231,	CG5041	FBgn0031309
3	20359	110761076	LOC410259	similar to Nuclear factor I CG2380-PA, isoform A	XP_393740.3	PREDICTED: similar to Nuclear factor I CG2380-PA, isoform A [Apis mellifera]	Apis mellifera	410259	GB17760,LOC410259,	CG2380	FBgn0042696
4	20664	110748902	Sox15	Sox box protein 15	XP_001122045.1	PREDICTED: similar to Putative transcription factor SOX-15 (Sox50E) [Apis mellifera]	Apis mellifera	726298	GB13738,LOC726298,
5	34196	110757208	Sox14	Sox box protein 14	XP_001122631.1	PREDICTED: similar to SOX (mammalian SRY box) family member (sox-1) [Apis mellifera]	Apis mellifera	726914	GB14062,LOC726914,
6	34597	110764951	LOC726928	similar to transcription factor 15	XP_001122645.1	PREDICTED: similar to transcription factor 15 [Apis mellifera]	Apis mellifera	726928	LOC726928,
7	67844	110769126	LOC727373	similar to Transcriptional regulator ATRX (ATP-dependent helicase ATRX) (X-linked nuclear protein) (Heterochromatin protein 2) (HP1 alpha-interacting protein) (HP1-BP38 protein)	XP_001123082.1	PREDICTED: similar to Transcriptional regulator ATRX (ATP-dependent helicase ATRX) (X-linked nuclear protein) (Heterochromatin protein 2) (HP1 alpha-interacting protein) (HP1-BP38 protein), partial [Apis mellifera]	Apis mellifera	727373	LOC727373,
C3	contig no	protein GI accession	"Gene name"	"Gene Descr"	"Protein num"	"Protein name [organism reported by protein database]"	"Organism reported by NCBI"	Entrez GeneID	"GENE_SYMBOL"	"Drosophila ID"	"Flybase ID"
0	7994	110757576	LOC408884	Sox box protein at 102F ortholog	XP_392414.3	PREDICTED: hypothetical protein [Apis mellifera]	Apis mellifera	408884	GB12892,LOC408884,
1	8274	110762302	h	hairy	XP_393948.3	PREDICTED: similar to Protein hairy [Apis mellifera]	Apis mellifera	410468	GB14857,LOC410468,	CG6494	FBgn0001168
2	9797	58585200	Mblk-1	transcription factor mblk-1-like	NP_001011629.1	mushroom body large-type Kenyon cell-specific protein 1 [Apis mellifera]	Apis mellifera	408521	GB17328,Mblk-1,	CG7014	FBgn0038277
3	13993	110762838	LOC410529	similar to castor CG2102-PA	XP_394008.3	PREDICTED: similar to castor CG2102-PA [Apis mellifera]	Apis mellifera	410529	GB16237,LOC410529,	CG2102	FBgn0004878
4	14688	110755245	LOC725792	similar to hamlet CG31753-PA	XP_001121599.1	PREDICTED: similar to hamlet CG31753-PA [Apis mellifera]	Apis mellifera	725792	GB12947,LOC725792,	CG31753	FBgn0045852
5	20023	110761074	LOC726246	similar to Nuclear factor I CG2380-PA, isoform A	XP_001122001.1	PREDICTED: similar to Nuclear factor I CG2380-PA, isoform A [Apis mellifera]	Apis mellifera	726246	LOC726246,	CG2380	FBgn0042696
6	27408	110760447	ken	transcription factor Ken	XP_623760.2	PREDICTED: similar to ken and barbie CG5575-PA [Apis mellifera]	Apis mellifera	551360	GB18560,LOC551360,	CG5575	FBgn0011236
7	30566	66554042	LOC552570	similar to DNA-directed RNA polymerase II largest subunit (RPB1)	XP_624949.1	PREDICTED: similar to DNA-directed RNA polymerase II largest subunit (RPB1) [Apis mellifera]	Apis mellifera	552570	GB17591,LOC552570,	CG1554	FBgn0003277
Cell growth and development
C1	contig no	protein GI accession	"Gene name"	"Gene Descr"	"Protein num"	"Protein name [organism reported by protein database]"	"Organism reported by NCBI"	Entrez GeneID	"GENE_SYMBOL"	"Drosophila ID"	"Flybase ID"
0	822	110764304	RagA	RagA protein	XP_001119898.1	PREDICTED: similar to Ras-related GTP-binding protein ragA [Apis mellifera]	Apis mellifera	724408	GB17040,LOC724408,	CG11968	FBgn0037647
1	1509	110777801	LOC724873	similar to RAB7, member RAS oncogene family	XP_001120025.1	PREDICTED: similar to RAB7, member RAS oncogene family [Apis mellifera]	Apis mellifera	724873	LOC724873,	CG5915	FBgn0015795
2	2517	66531777	TSG101	tumor suppressor protein 101	XP_392951.2	PREDICTED: similar to tumor suppressor protein 101 CG9712-PA [Apis mellifera]	Apis mellifera	409438	GB17037,LOC409438,	CG9712	FBgn0036666
3	3275	110756251	RabGAP8	Rab GTPase activating protein 8	XP_624756.2	PREDICTED: similar to CG11490-PA [Apis mellifera]	Apis mellifera	552379	GB18429,LOC552379,	CG11490	FBgn0031233
4	3418	66557450	Rab14	Rab-protein 14	XP_397056.2	PREDICTED: similar to Rab-protein 14 CG4212-PA, isoform A isoform 1 [Apis mellifera]	Apis mellifera	413614	GB16230,LOC413614,	CG4212	FBgn0015791
5	3942	66507466	LOC411640	similar to DNA replication licensing factor Mcm2 (Minichromosome maintenance 2 protein) (DmMCM2)	XP_395109.2	PREDICTED: similar to DNA replication licensing factor Mcm2 (Minichromosome maintenance 2 protein) (DmMCM2) [Apis mellifera]	Apis mellifera	411640	GB18195,LOC411640,
6	5128	66556180	LOC409456	similar to Rab-protein 1 CG3320-PA, isoform A	XP_392967.2	PREDICTED: similar to Rab-protein 1 CG3320-PA, isoform A [Apis mellifera]	Apis mellifera	409456	GB19166,LOC409456,	CG3320	FBgn0016700
7	5744	66519141	Rala	Ras-related protein	XP_396784.2	PREDICTED: similar to Ras-related protein CG2849-PC, isoform C [Apis mellifera]	Apis mellifera	413339	GB12838,LOC413339,	CG2849	FBgn0015286
8	6302	110756459	DNApol-iota	DNA polymerase iota	XP_623617.2	PREDICTED: similar to DNApol- CG7602-PA, isoform A [Apis mellifera]	Apis mellifera	551219	GB12093,LOC551219,	CG7602	FBgn0037554
9	7290	156545968	LOC100114262	similar to ras	XP_001606521.1	PREDICTED: similar to ras [Nasonia vitripennis]	Nasonia vitripennis	100114262	LOC100114262,	CG1167	FBgn0003206
10	7294	110755021	LOC410969	similar to Ras-related protein Rab-9A (Rab-9)	XP_394445.3	PREDICTED: similar to Ras-related protein Rab-9A (Rab-9) [Apis mellifera]	Apis mellifera	410969	GB13451,LOC410969,
11	8678	66549382	RabGAP9	Rab GTPase activating protein 9	XP_396806.2	PREDICTED: similar to CG5337-PA [Apis mellifera]	Apis mellifera	413361	GB18810,LOC413361,	CG5337	FBgn0032249
12	9297	66526447	RabGAP7	Rab GTPase activating protein 7	XP_623824.1	PREDICTED: similar to TBC1 domain family, member 10b [Apis mellifera]	Apis mellifera	551429	GB17762,LOC551429,
13	10358	110758333	LOC725330	similar to polymerase (DNA directed), delta 2, regulatory subunit	XP_001121190.1	PREDICTED: similar to polymerase (DNA directed), delta 2, regulatory subunit, partial [Apis mellifera]	Apis mellifera	725330	GB19933,LOC725330,	CG12018	FBgn0027903
14	13645	66521453	LOC409483	similar to Myb-interacting protein 120 CG6061-PA	XP_392991.2	PREDICTED: similar to Myb-interacting protein 120 CG6061-PA isoform 1 [Apis mellifera]	Apis mellifera	409483	GB10684,LOC409483,	CG6061	FBgn0033846
15	14032	110756672	LOC551830	Rho GTPase-activating-like protein	XP_624218.2	PREDICTED: similar to CG5521-PA, partial [Apis mellifera]	Apis mellifera	551830	GB16231,LOC551830,	CG5521	FBgn0039466
16	14650	110761543	cdc2c	cell division control protein 2 cognate	XP_393450.3	PREDICTED: similar to cyclin-dependent kinase 2 [Apis mellifera]	Apis mellifera	409959	GB17783,LOC409959,	CG10498	FBgn0004107
17	15005	110763464	LOC552851	similar to essential meiotic endonuclease 1 homolog 1	XP_625230.2	PREDICTED: similar to essential meiotic endonuclease 1 homolog 1 [Apis mellifera]	Apis mellifera	552851	GB13010,LOC552851,	CG12936	FBgn0033549
18	15309	66518007	RabGAP3	Rab GTPase activating protein 3	XP_395767.2	PREDICTED: similar to TBC1 domain family, member 14 [Apis mellifera]	Apis mellifera	412306	GB11964,LOC412306,
19	17057	110756779	LOC413451	similar to Rho GTPase activating protein 11A isoform 2	XP_396895.3	PREDICTED: similar to Rho GTPase activating protein 11A isoform 2 isoform 1 [Apis mellifera]	Apis mellifera	413451	GB18911,LOC413451,
20	18670	110760212	DNApol-epsilon	DNA polymerase epsilon	XP_393171.3	PREDICTED: similar to DNA polymerase CG6768-PA [Apis mellifera]	Apis mellifera	409673	GB13768,LOC409673,	CG6768	FBgn0020756
21	19449	110766803	LOC413855	rho GTPase-activating protein 54D ortholog	XP_397294.3	PREDICTED: similar to RhoGAP54D CG6477-PA, isoform A [Apis mellifera]	Apis mellifera	413855	GB16198,LOC413855,	CG6477	FBgn0034249
22	19813	66565150	RabGAP10	Rab GTPase activating protein 10	XP_624849.1	PREDICTED: similar to tre oncogene-related protein CG8085-PA, isoform A [Apis mellifera]	Apis mellifera	552473	GB14891,LOC552473,	CG8085	FBgn0020620
23	20068	66513962	RfC4	replication factor C subunit 4	XP_623937.1	PREDICTED: similar to replication factor C (activator 1) 2 [Apis mellifera]	Apis mellifera	551540	GB16926,LOC551540,	CG8142	FBgn0030871
24	21825	110764593	LOC412688	similar to glioma tumor suppressor candidate region gene 2	XP_396143.3	PREDICTED: similar to glioma tumor suppressor candidate region gene 2 [Apis mellifera]	Apis mellifera	412688	GB19725,LOC412688,	CG1785	FBgn0030061
25	22408	110751196	tam	DNA polymerase subunit gamma-1, mitochondrial	XP_395230.3	PREDICTED: similar to tamas CG8987-PA [Apis mellifera]	Apis mellifera	411763	GB10422,LOC411763,	CG8987	FBgn0004406
26	22729	66523693	RfC38	replication factor C 38kD subunit	XP_624376.1	PREDICTED: similar to Replication factor C subunit 3 (Replication factor C 38 kDa subunit) (RFC38) (Activator 1 38 kDa subunit) (A1 38 kDa subunit) (RF-C 38 kDa subunit) [Apis mellifera]	Apis mellifera	551990	GB13988,LOC551990,	CG6258	FBgn0028700
27	31757	110749357	LOC551406	similar to Cell growth-regulating nucleolar protein	XP_623803.2	PREDICTED: similar to Cell growth-regulating nucleolar protein [Apis mellifera]	Apis mellifera	551406	GB12926,LOC551406,
C2	contig no	protein GI accession	"Gene name"	"Gene Descr"	"Protein num"	"Protein name [organism reported by protein database]"	"Organism reported by NCBI"	Entrez GeneID	"GENE_SYMBOL"	"Drosophila ID"	"Flybase ID"
0	795	66515987	Tctp	translationally controlled tumor protein	XP_395299.2	PREDICTED: similar to Translationally controlled tumor protein CG4800-PA isoform 1 [Apis mellifera]	Apis mellifera	411832	GB16412,LOC411832,	CG4800	FBgn0037874
1	2118	66511590	LOC552047	similar to breast carcinoma amplified sequence 4 isoform b	XP_624429.1	PREDICTED: similar to breast carcinoma amplified sequence 4 isoform b [Apis mellifera]	Apis mellifera	552047	GB13154,LOC552047,	CG3399	FBgn0000256
2	2552	48097300	LOC410266	similar to replication factor C (activator 1) 5	XP_393747.1	PREDICTED: similar to replication factor C (activator 1) 5 [Apis mellifera]	Apis mellifera	410266	GB19646,LOC410266,	CG5313	FBgn0032244
3	5552	110749601	LOC724762	similar to RAB28, member RAS oncogene family	XP_001120659.1	PREDICTED: similar to RAB28, member RAS oncogene family [Apis mellifera]	Apis mellifera	724762	GB19675,LOC724762,
4	6637	110756419	LOC724891	similar to DNA polymerase epsilon subunit 2	XP_001120791.1	PREDICTED: similar to DNA polymerase epsilon subunit 2 [Apis mellifera]	Apis mellifera	724891	GB10215,LOC724891,	CG10489	FBgn0035644
5	8314	66506662	LOC412072	similar to DNA replication complex GINS protein PSF1	XP_395538.2	PREDICTED: similar to DNA replication complex GINS protein PSF1 [Apis mellifera]	Apis mellifera	412072	GB19459,LOC412072,
6	10585	110748953	LOC725345	similar to RAS-like, family 10, member B	XP_001121204.1	PREDICTED: similar to RAS-like, family 10, member B [Apis mellifera]	Apis mellifera	725345	GB16682,LOC725345,	CG13875	FBgn0035104
7	12956	110760002	LOC725611	similar to DNA polymerase alpha catalytic subunit	XP_001121438.1	PREDICTED: similar to DNA polymerase alpha catalytic subunit [Apis mellifera]	Apis mellifera	725611	GB18821,LOC725611,	CG6349	FBgn0259113
8	13634	110760639	LOC725687	similar to Breast cancer type 2 susceptibility protein (Fanconi anemia group D1 protein)	XP_001121504.1	PREDICTED: similar to Breast cancer type 2 susceptibility protein (Fanconi anemia group D1 protein) [Apis mellifera]	Apis mellifera	725687	GB17004,LOC725687,
9	15006	110763626	LOC725859	similar to cell division cycle associated 7	XP_001121657.1	PREDICTED: similar to cell division cycle associated 7 [Apis mellifera]	Apis mellifera	725859	GB15370,LOC725859,
10	19334	110750341	RabGAP4	Rab GTPase activating protein 4	XP_001122619.1	PREDICTED: similar to ornithine aminotransferase-like 1 isoform 2, partial [Apis mellifera]	Apis mellifera	411753	GB19997,LOC411753,
11	25430	110750989	DNApol-eta	DNApol-eta protein	XP_001122310.1	PREDICTED: similar to DNApol- CG7143-PA [Apis mellifera]	Apis mellifera	726583	GB15618,LOC726583,	CG7143	FBgn0037141
12	34465	110760577	Pole3	DNA polymerase epsilon subunit 3	XP_001122640.1	PREDICTED: similar to polymerase (DNA directed), epsilon 3 (p17 subunit) [Apis mellifera]	Apis mellifera	726923	GB14966,LOC726923,	CG13399	FBgn0043002
13	55993	110763000	zuc	zucchini	XP_394040.3	PREDICTED: hypothetical protein [Apis mellifera]	Apis mellifera	410561	GB13061,LOC410561,	CG12314	FBgn0261266
C3	contig no	protein GI accession	"Gene name"	"Gene Descr"	"Protein num"	"Protein name [organism reported by protein database]"	"Organism reported by NCBI"	Entrez GeneID	"GENE_SYMBOL"	"Drosophila ID"	"Flybase ID"
0	1876	110760740	LOC724287	similar to stem cell tumor CG33166-PB, isoform B	XP_001120092.1	PREDICTED: similar to stem cell tumor CG33166-PB, isoform B, partial [Apis mellifera]	Apis mellifera	724287	GB18128,LOC724287,	CG33166	FBgn0020248
1	4140	48103608	RabX4	RabX4 protein	XP_392879.1	PREDICTED: similar to RabX4 CG31118-PA isoform 1 [Apis mellifera]	Apis mellifera	409364	GB16415,LOC409363,	CG31118	FBgn0051118
2	5227	66518218	LOC413464	Src oncogene at 64B ortholog	XP_396908.2	PREDICTED: similar to Tyrosine-protein kinase Src64B (Dsrc64) [Apis mellifera]	Apis mellifera	413464	GB14772,LOC413464,	CG7524	FBgn0262733
3	6967	110755907	LOC412801	similar to RasGEF domain family, member 1B isoform 2	XP_396254.3	PREDICTED: similar to RasGEF domain family, member 1B isoform 2 [Apis mellifera]	Apis mellifera	412801	GB10119,LOC412801,
4	9338	110757582	LOC725218	similar to Growth-arrest-specific protein 2 (GAS-2)	XP_001121094.1	PREDICTED: similar to Growth-arrest-specific protein 2 (GAS-2) [Apis mellifera]	Apis mellifera	725218	GB17638,LOC725218,
5	9693	110775119	LOC725715	similar to Tumor protein p53-inducible nuclear protein 2 (p53-inducible protein U) (PIG-U)	XP_001121532.1	PREDICTED: similar to Tumor protein p53-inducible nuclear protein 2 (p53-inducible protein U) (PIG-U), partial [Apis mellifera]	Apis mellifera	725715	LOC725715,
6	9994	62526108	Dscam	Down syndrome cell adhesion molecule	NP_001014991.1	Down syndrome cell adhesion molecule [Apis mellifera]	Apis mellifera	408786	Dscam,GB15141,	CG42256	FBgn0259141
7	11328	110755232	LOC410044	similar to Rho GTPase activating protein 20	XP_393530.3	PREDICTED: similar to Rho GTPase activating protein 20 [Apis mellifera]	Apis mellifera	410044	GB14721,LOC410044,
8	12001	66505876	Rab26	Ras-related protein Rab-26	XP_392276.2	PREDICTED: similar to Rab26 CG7605-PA isoform 1 [Apis mellifera]	Apis mellifera	408741	GB10553,LOC408741,	CG7605	FBgn0086913
9	13321	110762836	LOC725658	similar to neuroblastoma, suppression of tumorigenicity 1	XP_001121480.1	PREDICTED: similar to neuroblastoma, suppression of tumorigenicity 1 [Apis mellifera]	Apis mellifera	725658	GB19593,LOC725658,
10	15342	110763626	LOC725859	similar to cell division cycle associated 7	XP_001121657.1	PREDICTED: similar to cell division cycle associated 7 [Apis mellifera]	Apis mellifera	725859	GB15370,LOC725859,
11	20745	110756091	toc	toucan	XP_001122055.1	PREDICTED: similar to mitochondrial tumor suppressor 1 isoform 5 [Apis mellifera]	Apis mellifera	726307	GB13091,LOC726307,	CG9660	FBgn0015600
12	22422	110755874	LOC726421	similar to mel transforming oncogene-like 1	XP_001122158.1	PREDICTED: similar to mel transforming oncogene-like 1 [Apis mellifera]	Apis mellifera	726421	GB13330,LOC726421,
13	24077	110763504	LOC408528	similar to Colorectal mutant cancer protein (Protein MCC)	XP_392073.3	PREDICTED: similar to Colorectal mutant cancer protein (Protein MCC) isoform 1 [Apis mellifera]	Apis mellifera	408528	GB15734,LOC408528,	CG34404	FBgn0085433
14	27135	66508566	RabGAP5	Rab GTPase activating protein 5	XP_392575.2	PREDICTED: similar to growth hormone regulated TBC protein 1 [Apis mellifera]	Apis mellifera	409047	GB17979,LOC409047,
15	37935	48111538	brat	brain tumor	XP_396305.1	PREDICTED: similar to brain tumor CG10719-PA, isoform A [Apis mellifera]	Apis mellifera	412853	GB12558,LOC412853,	CG10719	FBgn0010300
16	67850	110772424	LOC727374	similar to rab3-GEF CG5627-PA	XP_001123083.1	PREDICTED: similar to rab3-GEF CG5627-PA, partial [Apis mellifera]	Apis mellifera	727374	LOC727374,	CG5627	FBgn0030613
